# Supplementary material for: Transcriptome profiling revealed multiple circadian rhythm-related genes associated with common gynecological cancers
Source: Front Oncol. 2025 Jan 29;15:1422122. doi: 10.3389/fonc.2025.1422122 (PMC11813765; doi:10.3389/fonc.2025.1422122)
Supplement: Supplementary file 1 [file DataSheet1.zip]

Archive with 9 entries (8 files):
- Supplement Table/
- Supplement Table/Supplement Table 1 CGDB.xlsx
- Supplement Table/Supplement Table 2  GO_results.xlsx
- Supplement Table/Supplement Table 3  KEGG_results.xlsx
- Supplement Table/Supplement Table 4  goGsvaResult.csv
- Supplement Table/Supplement Table 5  keggGsvaResult.csv
- Supplement Table/Supplement Table 6.xlsx
- Supplement Table/Supplement Table 7.xlsx
- Supplement Table/Supplement Table 8.xlsx
