# Supplementary material for: Transcriptome profiling revealed multiple circadian rhythm-related genes associated with common gynecological cancers
Source: Front Oncol. 2025 Jan 29;15:1422122. doi: 10.3389/fonc.2025.1422122 (PMC11813765; doi:10.3389/fonc.2025.1422122)
Supplement: Supplementary file 1 [file DataSheet1.zip › Supplement Table/Supplement Table 1 CGDB.xlsx]

## Sheet: Sheet1
TBC1D3B
SEM1
EIF5B
CCL23
ALOX5AP
LRMDA
FCGBP
FCGR3B
IFIT2
CYP4F2
LILRB4
MRS2
PPM1K
NSA2
CUL4A
DGAT1
NADK
FHIT
GPATCH4
RGL3
IGHD
TEX10
GTF2IRD2
FKBP8
MYC
TUT4
ZBTB34
TMCC2
ARSA
SEMA3B
TTC21A
KIR2DS4
CHST15
AGK
CYP2D7
LILRB3
KIR3DL2
KIR2DL4
KIR2DS2
LPCAT1
OPRL1
GOLGA6L10
PLEKHG3
FLOT1
ESYT2
SLC22A23
TSPAN11
NDUFAF8
MACROD2
SBNO1
RAB19
BDP1
CCDC88B
CXorf65
MANSC4
CCDC85C
LRRC37A2
PRPS2
ANKRD36
GOLGA8A
WNT7B
HEPACAM2
RABL2B
TFEB
ISM1
TSPAN2
ABCA1
MTR
ALPL
RADX
IDS
SMARCE1
CCNJL
FBXO28
BZW2
TPCN1
PTMA
FLCN
PHOSPHO2
ASNS
IQCB1
DZIP3
DENND11
ARMH1
DACT1
HHATL
SH2B2
SLC19A1
OXNAD1
ATIC
CBS
RNF123
IL1R2
SHROOM1
RALB
TTC12
SH3TC2
TSC22D3
PDLIM7
PPP1R2
PTPRM
METTL8
SALL2
CATSPER2
G6PD
ARHGEF4
PHLDB2
S100PBP
SLC43A1
SIRT3
RPS6KA4
PAK1
NUP107
SLC2A4
NOL8
PLD4
C12orf65
CTBS
C2orf74
HNRNPA1
ABHD5
CCDC17
FAM162A
PPA2
HYCC2
FAM120C
PPP4R1
LMLN
DOCK4
ACYP1
hCG_2042738
ITPK1
MDM2
FBLN5
CHPF2
CSNK1D
CTBP1
RETREG1
LAMP2
BCL6B
LRP6
CDR2
SNX29
HAPLN3
CRISPLD2
GABARAP
TRA2B
HCK
SGPL1
GK
ELAPOR2
CASP8
SLC6A6
EXOSC8
CLUAP1
AKAP1
ABHD4
LIN7A
PRKCA
CD3G
ASCC3
TSPAN4
LMO7
SIK3
KIF3A
CAMKK1
CSRNP3
TRIB3
NAE1
OAZ2
FBXL20
ABHD3
YES1
UBE2C
PGAP6
ZNF787
PLAUR
RPS5
MYO1F
LGALS9
SMAP
BMAL1
DNM1L
TRAF5
EBAG9
MPHOSPH10
PEX7
ZNF195
ABLIM1
TOR1A
RGPD8
CDIPT
TCERG1
KIF3C
APOL1
SH2D1B
TNFRSF10C
OPLAH
KLF11
TECPR2
TRANK1
PER2
ANGPT2
KPNA5
ZBTB7B
PLSCR1
AXIN1
INPP4B
MID1
SIGLEC5
SLC31A2
CFLAR
OGG1
PDPK1
PER1
FFAR2
SIPA1L1
SEPTIN4
B4GALT5
AQP9
SYNJ1
TNFSF14
RGS14
SYT7
SULT1B1
HTATSF1
AP1G1
ATP9B
PPP1R12B
SOX15
SPAG9
URB1
LCMT2
MAST3
KIF1B
HBP1
SYNCRIP
TPST1
TLR5
TSPAN3
GAS7
RAMP1
AOC2
ROCK2
CAND2
SIN3B
TMEM127
GADD45B
RTN2
SNN
LRRN2
AVIL
TRIM3
GPR32
STX11
PGLYRP1
NPM3
OFD1
ADAP1
PPP1R15A
IDH1
DYSF
CABYR
CPD
CST7
BAIAP3
RHOBTB1
PHF14
RTN3
RASGRP1
MPZL1
ZFYVE9
VNN1
NPTXR
CDS2
RAB3D
CRTAM
ZNF682
WIZ
BAG3
TCL1B
HPRT1
F12
LDLR
TGFB1
TSHB
IFNG
IL1B
C1QA
C1QC
LRG1
ORM1
ESR1
C4BPA
SOD2
ASL
GNAI2
SLC4A2
ATP1B1
ARG1
SERPINE1
SERPING1
SSB
CD5
LDHB
FES
CTSD
CD3E
EPRS1
SP1
ABCB1
NR3C2
PLEK
ITGA5
INHBB
HSPA1A
HSPA1B
RARA
BCL2
CD28
THRA
IRF1
CD8B
PDHB
RALA
TOP1
IGF2R
CDK4
PABPC1
FCGR2A
NR2C1
CEACAM1
OSM
IRF2
NCF1
CSF2RA
CD46
GNS
VEGFA
IGLL1
ARSB
ST6GAL1
NQO2
H1-2
PDE6A
ZNF14
ZNF26
HSPA6
BPI
JUNB
IL1RN
SON
ATF3
EPOR
TNFRSF1A
TFE3
ORM2
RXRA
CXCL2
CR2
TCN2
CD22
NR1D1
MSH3
MX1
H2AC7
ITGAX
BCL3
IMPDH1
MAL
NT5E
C5AR1
FGF7
PAICS
CBL
CA4
XPA
ITGA6
CA6
GCSH
JAK1
TNFSF4
GATA2
MYL9
FPR2
PSMA3
DNMT1
HMGB2
ITPKB
AOAH
HTR1B
MAPK1
DUSP1
CD38
GNA11
PEBP1
SLC7A1
S100A11
FCGR2B
OTX1
CCR7
CXCR5
CDA
PYCR1
CSF2RB
ABCD1
MAN1A1
SHMT1
EPHX2
CA5A
RPA3
RPL22
ADM
RORA
BSG
TIMP3
SLC16A2
TCF7
FLT3
LTBR
SREBF1
TAGLN2
HSPA9
RPL3
CEACAM3
CD96
CTRL
STAT3
CD200
FOLR3
HAL
MLLT3
TXK
LRPPRC
WAS
ECE1
MTHFR
CRAT
MAGEA4
ABCG1
ACADSB
BRCC3
RPL21
HAAO
KCNJ1
SLC6A12
LEPR
RFX2
PSMD8
MAPKAPK2
SLC11A1
MTNR1B
ARRB1
PPM1F
CSNK1E
YLPM1
FLT3LG
GSK3B
NT5C2
SEPHS1
ZNF165
MTHFS
ENTPD1
GATM
TNFSF10
RPL14
RAB5C
P2RX1
CYP2J2
CCR9
KCNQ1
BMX
HNRNPA3
KPNA1
ZNF135
HK3
CRIP2
PDX1
NUP98
LIMK2
POLR2K
TTC3
RARS1
PMS2
USP14
PRKAG1
EMP1
AQP5
ELL
CMC4
ATP5ME
PER3
UBASH3A
SLC8A3
SYNJ2BP
SESN2
H2BC5
NLRP12
GNG2
LILRA4
EIF3E
RAC3
MAGOH
RPS23
SNRPF
RHOB
H2BC10
H2BC4
H2BC6
H2BC7
H2BC8
UBE2B
FKBP1B
H3C1
H3C10
H3C11
H3C12
H3C2
H3C3
H3C4
H3C6
H3C7
H3C8
SH3BP2
GTF2I
SRPK2
ABCA4
ADAM17
IL13RA1
LCN2
HSD11B2
BASP1
SARNP
RHOG
FOXK1
TNFAIP6
ATP8B2
CYCS
PITPNA
PLCB2
HNRNPU
PLIN5
CD83
FABP5
OTUD4
OCRL
SP2
DHODH
CYP27A1
FKBP4
PLOD1
NUCB1
CREB5
GSTM4
TFF2
HSF2
TLE2
TLE3
TLE4
ZBTB16
KDSR
EXOSC9
TNFRSF9
MCL1
CACNB2
SLC20A2
DSC1
CD300C
ITK
HSPA14
DBP
TEF
FUT7
ST3GAL4
KCNH2
SMARCB1
PTPRJ
ANK3
PTP4A2
CSTF3
USP4
CALCOCO2
MYBPH
SLA
GRB10
TARBP1
PPIG
GOLGA4
MADCAM1
GAB1
BIRC3
PICALM
ATR
GRAP
KRR1
MTMR3
KLF9
CACNA1C
COTL1
SEPTIN6
DHX34
FAM53B
WRN
MAP7
TRIM25
CAPRIN1
KCNJ12
NEDD9
KRT32
MDC1
BMS1
GNMT
HLX
ARID5B
SHPRH
UBXN2B
EXOSC7
RRS1
ACOX1
ZNF146
NCF4
PDK1
PDK3
PCM1
PPP2R5A
PPP2R5B
RALBP1
TOMM20
TLR1
OASL
ELAVL1
SPEG
STXBP2
CCDC85B
ADIPOQ
PRR4
CRY1
BCL2A1
CAMK4
CCNG2
ZNF239
POU2AF1
DBN1
NFIL3
QPCT
H2BC21
UPP1
PFKFB3
PFKFB4
SLC5A12
TSR1
RALGAPA2
ATG2A
HKDC1
CR1L
GAB4
PGS1
HNRNPA1L2
POLR1F
GON4L
CCDC88A
CCDC153
MMEL1
CRY2
MAP9
DUSP28
AASDH
SYTL3
MIDN
ASPRV1
CYBRD1
OCIAD2
TDRD12
SDK2
TMEM41B
SLC45A4
ZNF789
ARSJ
SCML1
ZMAT1
TCEAL5
ZNF766
RABL3
DMRTC1
DMRTC1B
CLYBL
HABP4
COL19A1
SIRPB2
H2BC18
RABGAP1L
ANKRD20A2P
GABPB2
SCML4
THEM4
TREML2
STXBP5
IFIT1B
FAM102A
DNAJC16
NT5DC1
SIRPD
VTA1
MYLIP
ZNF658
LYRM7
AGBL2
ATF7IP2
PCDH9
ANGEL2
NMT2
STYXL2
KANK1
FAM104B
RNF213
ANKS6
MSL1
TIGD3
DUSP13
ADAL
PLAG1
LGALS9C
MCTP2
TTLL5
H2AC18
H2AC19
FAAH2
XAF1
RALGAPA1
ABLIM2
ELP2
TCEAL6
ALKBH2
NR1D2
TCTN3
RGMB
TMEM88
MYO7B
HAGHL
FBXO38
TRAT1
AGTRAP
CRTC3
UNQ1844
PCSK4
DHRS13
BTNL8
PLXDC2
SLC49A3
CLEC18B
LRIG3
ADAMTSL4
RAB11FIP1
TMEM276
ZFTRAF1
AATK
SPOCD1
RNF19B
ZNF704
MBOAT1
RBM43
TSHZ1
ANKRD13D
C3orf62
DENND5B
LANCL3
CYP4V2
MBOAT2
IKBIP
H3C13
H3C14
H3C15
LARP4
MED25
CEP68
EIF3M
ARMCX2
BEND5
FCRLA
LPCAT2
EPM2AIP1
RAB11FIP2
MKNK1
ZNF551
NUP54
ZFYVE16
DENND4A
LRP10
ZNF438
RIC3
ANKAR
VMO1
GPR141
CCDC91
NECAB2
TAMALIN
CAMK2N1
B3GNT8
AMIGO2
SDCCAG8
DCAF4
DAAM2
METTL3
N4BP2
DTX2
ADIPOR2
TCEA2
TSPYL5
KCNMB4
OSTM1
AMIGO3
PAQR7
CDR2L
DNAAF11
CHSY1
IQCA1
DDX42
ECHDC2
TMEM25
PPARGC1B
RIOX2
RBM45
TMTC1
TIAM2
ANKRD18A
UBR2
DNAJC10
PHC2
RIMKLA
KLHDC8B
PNPLA6
SLC15A3
YAF2
DIS3L2
FANCM
LRRC56
KIAA0319L
RTKN2
ZNF101
SLC22A15
WDFY3
CMTM8
APCDD1
IQCK
SHISA5
LILRA2
NDUFAF2
BATF2
KLHL34
H2BC26
PLD6
ANKRD36B
FBXL16
FSTL5
TTC39C
ARRDC1
DHRSX
MINDY1
RFLNB
EIF4E3
LILRA3
FITM2
CD177
SIRT6
BEND7
ZNF557
PCYOX1L
KCT2
SLC37A3
TSEN2
ZNF485
TMEM116
BANK1
ZNF540
PSD4
MDS2
NSUN7
ACVR1C
NFAM1
NUP35
REPS2
ST13P5
ADCY4
IPMK
PJA1
MOSPD2
MFSD8
GIMAP7
IL31RA
RP9
ZNF563
FGFBP3
SHKBP1
ZSCAN18
PIGX
ZNF502
PNPT1
PHOSPHO1
CHD6
DTX3L
SLC2A14
HELQ
BRIX1
CD300LF
LRRC8C
MORC4
ARHGEF40
RAPGEF6
WIPF2
CLEC4C
SMAP2
PPIL4
PHF10
SECTM1
CANT1
FAR1
APH1B
SPRYD4
KCNE4
RTN4IP1
RSAD2
ASB13
DGCR8
ZCCHC14
ARAP2
RFFL
AQP3
TRIB2
H1-10
MRPS27
ZNF516
DYRK2
NRCAM
FRAT1
FOXJ1
NINJ1
DVL3
EXT2
H2BC9
RNASE6
ABTB1
ARL11
PMEPA1
ERGIC1
TBRG4
RELT
RNF166
ADIPOR1
TP53INP1
TMEM45B
PHF21A
FAM3D
DOCK10
BIRC7
KLHL29
NTNG2
FAM241B
RCN3
REPS1
DNAJC19
ECHDC3
CMTM5
MRRF
RAB3C
SIRT1
SEH1L
RNFT2
GIMAP5
NRBF2
PIK3IP1
GALNT14
CPNE2
SCRN2
CDCA7L
ZNF764
RBM17
ITCH
MAGED4
MAGED4B
SLC35E1
EXOC2
XKR6
SUSD3
LLCFC1
KCNH8
KIF16B
C12orf42
ZSCAN31
KICS2
ROBO3
GLT1D1
YTHDC1
KREMEN1
DNAAF10
SFXN2
IP6K3
QKI
RNF157
CIB3
PASK
TWNK
NUDCD1
TRIB1
ABHD1
TMEM209
GPX7
NMNAT3
CSF3R
AMELX
NELL2
ATP6V0B
SEC62
SLC38A3
HSD17B10
LITAF
NPAS2
MAP3K3
GPA33
ARID3A
H2BC14
SPAG8
P2RY13
DHRS9
APOL2
BCL7B
MYBBP1A
CPPED1
MXRA8
ARHGAP9
AGMAT
ZNF577
SLC25A33
CNPY3
TMEM121
LRFN3
TUBB6
TRIM62
KIAA0586
MXD3
RBM4
OSBPL10
TMEM120A
SLC12A9
TMEM121B
IDI2
OSBPL1A
MAK16
BEX2
PACSIN1
BACH2
ADAM33
CNTNAP3
PRRG4
LYNX1
SLURP2
UPF3B
KRT23
LRRCC1
ZYG11B
BHLHE41
BCL11B
YIPF3
NDEL1
C20orf27
MAP1LC3B
POLR1E
EGLN1
CHRNA10
SLC22A4
WWP1
CYRIA
NAPB
BCL11A
NUCKS1
ECRG4
MED28
MAGEH1
P2RY12
KCNH6
ARV1
MIXL1
PARL
KDM4C
CENPH
MAP1LC3A
OSGEPL1
ESF1
SUV39H2
ZCCHC4
TMEM164
YTHDC2
ZNF552
GREM2
DOCK5
VSIR
RMND5A
ZFAND3
PSTPIP2
VPS37B
USP42
UBTD1
MEAF6
ROPN1
PELI2
GRPEL1
MAGEF1
IL1RL2
ZFYVE1
MKNK2
ZNF287
LPAR2
EML4
SPON1
ZFP14
GPN1
CD248
CHMP1A
ZCCHC17
TREM1
MMP25
LTB4R2
CHST11
IL23A
UBN1
IL1RAP
FANCF
CD93
LUC7L
HPS4
BIN3
ZC4H2
ZNF302
PARP11
MAN1C1
ASH1L
OTOR
TULP4
LATS2
METTL5
CDC42SE1
HELLS
KCNH7
THSD1
GPR27
CHST7
BRWD1
LRRC4B
ZDHHC18
AGPAT5
TMEM140
DDX18
ARMC1
SDAD1
ZNHIT6
DDIT4
RAB20
ZDHHC7
FAM53C
RRN3
SLC25A37
STMN3
FAM120A
MRPL35
GPRC5B
C1RL
TOMM7
CACNA1I
DOK5
ATP10D
DIP2B
IBTK
NYNRIN
RERE
EPS15L1
RHCG
XPR1
ABCD2
CPNE7
METTL1
UPB1
UBA2
GHRL
FAM8A1
CTSF
ZNF629
PLEKHB1
STAP2
SEC63
APOBEC3B
SWAP70
EBF1
KLHL3
CNTNAP2
UBQLN2
NAT8B
PCYOX1
FAM153A
POLG2
CLEC2D
SLC12A6
AK3
DAPK2
KCNG1
ST6GALNAC2
HACL1
HOOK1
LEF1
OSGIN1
ANAPC4
GGA1
C3orf18
RCAN3
MRTO4
APPL1
CDC42EP3
PILRA
CHIC2
FBXO4
ACSL6
ZNF777
DENND2A
CFAP92
MRTFB
MED23
PAIP2B
CORO1C
PADI3
CLEC4E
HPCAL4
PLAGL1
PPT2
ARHGAP26
PACSIN2
WDR3
NSFL1C
ANKRD26
RNF24
OSGIN2
DLEC1
HPSE
VSIG4
PADI2
KLHL20
ZNF256
RCL1
THRAP3
NOP58
NOSIP
SIGLEC9
STARD10
SBDS
RRP15
PPIL1
MSRB2
MRPS18C
SH3BP1
TSC22D4
L3MBTL1
NFE2L3
RBM19
KLF12
PCDHGB1
KLK4
N6AMT1
SNX10
CSAD
IRAK3
PSAT1
LHFPL6
EID1
IRAG1
KCNE3
AK5
AP1M2
ICOS
MORC2
SEC23IP
TUT7
SLC66A2
ZCCHC7
