# Supplementary material for: Transcriptome profiling revealed multiple circadian rhythm-related genes associated with common gynecological cancers
Source: Front Oncol. 2025 Jan 29;15:1422122. doi: 10.3389/fonc.2025.1422122 (PMC11813765; doi:10.3389/fonc.2025.1422122)
Supplement: Supplementary file 1 [file DataSheet1.zip › Supplement Table/Supplement Table 3 KEGG_results.xlsx]

## Sheet: Supplement Table 3  KEGG_result
ID	Description	GeneRatio	BgRatio	pvalue	p.adjust	qvalue	geneID	Count
hsa00240	Pyrimidine metabolism	45332	58/8216	0.00212543	0.0405942	0.033235	CDA/UPP1	2
hsa00983	Drug metabolism - other enzymes	45332	80/8216	0.00400545	0.0405942	0.033235	CDA/UPP1	2
hsa01232	Nucleotide metabolism	45332	85/8216	0.00451046	0.0405942	0.033235	CDA/UPP1	2
hsa05418	Fluid shear stress and atherosclerosis	45332	139/8216	0.0116996	0.0789722	0.0646556	IL1R2/DUSP1	2
hsa05143	African trypanosomiasis	45301	37/8216	0.044156	0.211616	0.173252	APOL1	1
hsa00260	Glycine, serine and threonine metabolism	45301	40/8216	0.0476581	0.211616	0.173252	GATM	1
