# Supplementary material for: Transcriptome profiling revealed multiple circadian rhythm-related genes associated with common gynecological cancers
Source: Front Oncol. 2025 Jan 29;15:1422122. doi: 10.3389/fonc.2025.1422122 (PMC11813765; doi:10.3389/fonc.2025.1422122)
Supplement: Supplementary file 1 [file DataSheet1.zip › Supplement Table/Supplement Table 4 goGsvaResult.csv]

	TCGA-EA-A97N-01A	TCGA-DS-A7WI-01A	TCGA-VS-A9UB-01A	TCGA-EA-A3HS-01A	TCGA-EA-A5O9-01A	TCGA-C5-A907-01A	TCGA-Q1-A5R2-01A	TCGA-ZJ-A8QR-01A	TCGA-JX-A5QV-01A	TCGA-EK-A2H1-01A	TCGA-C5-A1MH-01A	TCGA-DS-A0VK-01A	TCGA-C5-A902-01A	TCGA-C5-A8YT-01A	TCGA-DS-A7WH-01A	TCGA-EA-A50E-01A	TCGA-VS-A8QF-01A	TCGA-VS-A8EH-01A	TCGA-LP-A5U3-01A	TCGA-MU-A51Y-01A	TCGA-VS-A9UI-01A	TCGA-EA-A5ZD-01A	TCGA-VS-A9UO-01A	TCGA-C5-A7UH-01A	TCGA-HG-A2PA-01A	TCGA-DG-A2KJ-01A	TCGA-VS-A9U7-01A	TCGA-C5-A905-01A	TCGA-FU-A3WB-01A	TCGA-VS-A9UV-01A	TCGA-DS-A0VM-01A	TCGA-EA-A1QS-01A	TCGA-MU-A8JM-01A	TCGA-VS-A959-01A	TCGA-VS-A8EB-01A	TCGA-C5-A3HF-01A	TCGA-MA-AA3X-01A	TCGA-EA-A5ZE-01A	TCGA-ZJ-AAXA-01A	TCGA-EA-A3QD-01A	TCGA-C5-A2M2-01A	TCGA-C5-A1BJ-01A	TCGA-LP-A7HU-01A	TCGA-C5-A3HL-01A	TCGA-IR-A3LF-01A	TCGA-EA-A3QE-01A	TCGA-VS-A9UJ-01A	TCGA-C5-A8ZZ-01A	TCGA-MY-A5BF-01A
GOBP_MITOCHONDRIAL_GENOME_MAINTENANCE	-0.314807837	-0.237026078	-0.409282474	-0.04430793	0.017817446	-0.151333025	-0.197409736	-0.434570898	-0.178646481	-0.164146594	-0.186593803	-0.00169059	0.241624966	-0.366944225	-0.333397505	-0.076924287	-0.199311351	-0.106783126	0.179471237	-0.151257528	-0.437497376	-0.292650901	-0.292683284	-0.167047422	-0.230420864	-0.555953305	0.019246703	-0.145271837	0.27894296	0.076479997	-0.127197331	-0.324382517	-0.061847104	-0.539312616	0.06538296	-0.27084849	-0.351765522	-0.141957999	0.307195131	-0.212042557	0.033181718	-0.189458689	0.048777665	0.199620614	-0.34392604	-0.112679054	-0.367030341	-0.221614185	0.187584959
GOBP_REPRODUCTION	-0.0323177	-0.183284853	-0.19943481	-0.052615655	-0.09387443	-0.133097658	-0.088348141	-0.190125518	-0.021505958	-0.036325279	-0.067992607	0.041976405	0.00295538	-0.041616627	0.088297729	-0.012434723	-0.08931958	-0.135393593	-0.002808999	0.002136442	-0.263491459	-0.093486234	-0.180459492	-0.084240588	0.034191958	-0.255613859	-0.048524796	-0.131751497	0.018578512	-0.153922423	-0.037342203	0.005925472	-0.033723627	-0.156623777	-0.050353518	-0.113540733	-0.093027595	-0.09101287	-0.041457863	-0.203986852	-0.019510264	-0.010480973	-0.078632235	0.061492332	-0.093476589	-0.132984057	-0.103474719	-0.076337467	0.009837606
GOBP_SINGLE_STRAND_BREAK_REPAIR	-0.007296239	-0.394742894	-0.248669701	0.14815443	0.035086586	-0.123413216	-0.499242296	-0.051426467	-0.277583343	-0.054412999	0.037489619	-0.402105136	0.14008186	-0.200738497	-0.31339515	-0.173711349	0.063438042	-0.223797144	0.507230007	-0.13863782	0.109828146	0.089067505	-0.503847512	-0.106655594	-0.420809615	-0.487800263	-0.041345355	-0.054217582	0.369630758	0.266395146	-0.003088335	-0.2219497	-0.326702206	-0.33885271	0.093010974	-0.356114375	0.219448676	-0.040663187	0.221701257	-0.331839472	-0.05979357	-0.265914727	-0.15820382	0.189038359	-0.312362233	0.190147111	-0.097732187	-0.140340975	0.183334342
GOBP_REGULATION_OF_DNA_RECOMBINATION	-0.169137063	-0.346493898	-0.226522303	0.013023411	0.118442441	-0.226291303	-0.222856651	-0.31022872	-0.193689828	-0.145597616	0.042209798	-0.189092703	0.086540457	-0.288629951	-0.200203274	-0.212343124	-0.140670017	-0.286271138	0.270399831	-0.205541549	-0.228195441	0.022476413	-0.328396325	-0.133034295	-0.315766848	-0.502789468	0.007310872	-0.163116193	0.117124373	-0.115619609	-0.041375878	-0.26406107	0.096249032	-0.334998263	0.044392198	-0.288395102	-0.188040607	-0.247411146	-0.017317597	-0.243716939	0.007717701	0.106843851	-0.107499034	0.135918952	-0.331669066	-0.200638407	-0.433645932	-0.26233093	0.021873024
GOBP_REGULATION_OF_MITOTIC_RECOMBINATION	-0.145960707	0.565507639	-0.152706067	-0.488001007	0.11258909	0.101143348	0.012538674	-0.131859735	-0.560292046	0.503099836	0.281021985	-0.416151343	-0.22189443	-0.066012277	-0.460940965	0.222009013	0.259829024	0.303099915	0.509098664	-0.642646615	0.073590316	-0.042216031	-0.233513965	0.45389678	-0.434520592	-0.515110092	-0.163078706	0.003448618	0.079415917	-0.331128869	0.157379674	0.058191889	-0.265337556	0.316881349	0.134094913	0.059592118	0.38762404	-0.553467029	0.484861066	-0.076843241	0.358659216	0.539667318	-0.052816638	0.189854294	-0.519917589	-0.486693127	-0.430907437	-0.536164752	-0.410471553
GOBP_MITOTIC_SPINDLE_ELONGATION	-0.291503727	-0.215668835	0.172949726	-0.071281029	0.324211558	0.254293997	-0.005463974	-0.393785598	-0.537250609	-0.2434	0.054736275	-0.249974083	0.217562938	-0.43246721	-0.562906297	-0.13577592	0.09578114	-0.439419059	0.025804538	-0.35250595	-0.170813356	0.385479142	-0.288738398	0.368815519	-0.12591861	-0.593648123	0.331691547	-0.191937784	0.433525565	-0.22274607	0.265892856	-0.622295405	-0.504658578	-0.252319451	0.167521339	-0.548606604	-0.248255359	-0.457417861	0.259587157	-0.12975939	-0.23069833	0.089281573	-0.206722861	-0.303121698	-0.457002472	-0.077210723	-0.510656971	-0.226038772	-0.154504539
GOBP_RIBOSOMAL_LARGE_SUBUNIT_ASSEMBLY	-0.472949611	0.307937481	-0.308524815	-0.135503204	0.32510125	-0.113666134	0.201498825	-0.333570304	-0.189151007	0.032050901	-0.140974901	-0.058450036	-0.017980062	-0.315597963	-0.463188859	-0.069095724	-0.003768099	-0.274552861	0.103426182	-0.481573459	-0.486489652	-0.443752185	-0.345409467	0.058468345	-0.504852524	0.045247826	-0.007358177	0.237316506	-0.220034425	0.131646095	0.062929373	-0.554897698	-0.317599129	-0.478270127	0.348850459	-0.13860407	-0.372019082	-0.290550092	0.16050387	6.50E-05	-0.329697989	-0.102510088	0.335875846	-0.482132236	-0.637303188	-0.506887326	-0.186316482	-0.125621915	-0.031212912
GOBP_RIBOSOMAL_SMALL_SUBUNIT_ASSEMBLY	-0.668279138	0.461043834	-0.513092153	-0.241844215	0.4602451	-0.228016546	0.195891223	-0.278428954	-0.099208238	0.077395432	-0.49371754	0.048731235	0.257672997	-0.410014301	-0.354931695	-0.116896504	0.180783564	-0.352615866	-0.302610125	-0.52515353	-0.400034657	-0.263936972	-0.504733787	-0.086413527	-0.711464298	0.419836356	-0.133204244	-0.230567934	-0.308965973	0.056059355	-0.071148582	-0.693130463	-0.377815105	-0.536000805	0.104004746	-0.191051179	-0.10272527	-0.491172337	-0.116137645	-0.047533751	-0.259264543	-0.431684162	0.153453052	-0.535200026	-0.728167084	-0.506157757	-0.467242889	-0.267222016	0.339483833
GOBP_VERY_LONG_CHAIN_FATTY_ACID_METABOLIC_PROCESS	-0.214014392	-0.154402311	-0.287112845	-0.251470193	0.020149613	-0.274218343	-0.017532635	-0.393337388	0.067670531	-0.251751989	0.011128283	0.033557633	0.113858953	-0.195920168	-0.305211805	-0.043464392	0.046559937	-0.092831469	0.325311659	0.179102048	-0.005786756	-0.185416903	-0.376143932	-0.026243672	0.039130293	-0.279010516	0.241644732	-0.034879003	0.027292391	-0.275305691	-0.241378642	-0.210991922	-0.376349346	-0.097018149	-0.231617393	-0.02089177	0.124829047	-0.260623744	0.209208573	-0.03247636	-0.212110708	-0.054682277	-0.290346053	-0.084684134	-0.15391391	0.228089598	-0.199058278	-0.039634208	0.119170663
GOBP_TRANSITION_METAL_ION_TRANSPORT	-0.298131624	-0.018764243	-0.093820611	-0.284154227	0.060953737	-0.16689932	-0.091699098	-0.246285959	-0.026850036	0.01877406	-0.143708943	-0.033967788	-0.191647499	-0.238675419	-0.098826596	-0.126446675	-0.179361688	-0.184276741	-0.166762729	-0.147953145	-0.299705344	-0.048895344	-0.069263517	-0.313778053	0.087498384	-0.110842013	0.108705776	-0.425308007	-0.285017395	-0.047146847	-0.22417543	-0.038175023	0.045835855	-0.091763929	0.057528906	0.013087488	-0.094393375	-0.060781498	-0.315034131	-0.196114563	0.022757894	-0.161108255	-0.23712351	-0.026574334	-0.142673746	-0.05425746	-0.085035592	-0.272245483	-0.233264818
GOBP_UREA_CYCLE	0.006999971	-0.105086481	-0.431543826	-0.292363086	-0.302367355	-0.134824407	-0.286143226	-0.293478359	0.310717397	-0.516822305	0.480337397	-0.026296954	0.082147577	-0.216468067	-0.04922053	0.237433504	0.157748036	0.13845339	0.342675987	0.521588881	0.238263105	-0.317105614	0.082795612	0.222159591	-0.316950804	-0.468363834	0.213572131	0.61386532	0.190000088	-0.240970826	0.129228371	-0.497115095	-0.06771269	-0.296181559	-0.212846968	0.033627568	0.104565306	-0.359963411	0.443170455	-0.216699824	-0.319193694	0.073731352	0.33891841	-0.300579094	-0.039174302	-0.239910523	-0.317999732	-0.222831457	-0.023958155
GOBP_CITRULLINE_METABOLIC_PROCESS	-0.200858949	-0.074083529	-0.308883558	-0.461263665	-0.098057019	0.355223089	-0.483797069	-0.288776748	-0.090926368	-0.455062801	0.00642732	-0.311702106	-0.493151996	0.279262793	0.431857458	-0.175425976	-0.332304855	-0.644746456	-0.255132301	-0.283741628	0.178935338	-0.485950204	0.083046993	-0.299993127	-0.05470995	-0.243154005	-0.291094443	0.101401407	-0.005486521	-0.275908651	0.058016008	-0.015404952	-0.203373664	0.305629301	-0.171746775	0.381778788	-0.635219896	-0.231885116	0.019716531	-0.549797187	0.257313264	-0.257363091	0.399965905	-0.236189317	0.126557821	-0.641577289	0.161689302	-0.219015547	-0.215233642
GOBP_RIBOSOMAL_SUBUNIT_EXPORT_FROM_NUCLEUS	-0.461599821	-0.25912225	-0.245431894	0.045147129	0.157662198	-0.303649055	-0.12368912	-0.423677373	-0.258813723	-0.059859991	0.015520847	-0.078251068	-0.223439369	-0.286988358	-0.316498056	-0.010886331	-0.066116242	-0.014297579	0.167701539	-0.480591362	-0.317165835	-0.343132463	-0.209003309	-0.116788939	-0.585606612	-0.462406755	-0.022929521	0.225617568	0.050178917	0.346771925	-0.037626655	-0.519170516	0.073712625	-0.611239532	0.058851448	-0.252529814	-0.104888467	-0.372925496	0.111949612	-0.283480208	-0.058643806	-0.258049292	0.265040292	-0.142916469	-0.52592262	-0.418737731	-0.289777608	-0.119182238	0.057872568
GOBP_RIBOSOMAL_LARGE_SUBUNIT_EXPORT_FROM_NUCLEUS	-0.498185791	-0.359201816	-0.035883749	0.016755635	0.334407555	-0.314771699	-0.302362026	-0.514136319	-0.239131823	-0.001853576	-0.023029666	-0.075087093	-0.224004227	-0.251087113	-0.334412717	0.097151846	-0.04787792	0.035260973	0.155637051	-0.448926563	-0.386686691	-0.258708593	-0.341335866	-0.158919538	-0.541752689	-0.585587189	-0.022924081	0.313705399	0.059592301	0.382689452	0.022390273	-0.48120945	0.287704236	-0.698195157	0.085260973	-0.078054567	-0.350569645	-0.425685441	0.003469751	-0.260499494	0.034045077	-0.280254668	0.387590592	-0.156849716	-0.602003117	-0.286636137	-0.173724792	-0.201106857	0.292194917
GOBP_RIBOSOMAL_SMALL_SUBUNIT_EXPORT_FROM_NUCLEUS	-0.525088245	-0.028826478	-0.044010795	0.041519618	0.058616196	-0.307432602	-0.137696847	-0.495432357	-0.295978909	-0.040718883	-0.0897096	-0.164056346	-0.19007088	-0.291804444	-0.377489803	-0.155372342	-0.166585635	-0.351665562	-0.107506154	-0.56174731	-0.376227053	-0.247324698	-0.400160147	-0.199472108	-0.641122216	-0.400771474	0.056266501	0.162305856	0.042075443	0.085997372	-0.157432439	-0.565127109	0.073697322	-0.639327901	-0.091610071	-0.470923038	-0.104866692	-0.412063485	0.134823272	-0.324686575	-0.002283579	-0.511368787	0.330224616	-0.048205718	-0.547410848	-0.435604347	-0.346258585	-0.117322578	0.143907588
GOBP_CELL_CYCLE_CHECKPOINT_SIGNALING	-0.196490597	-0.349952619	-0.208861193	-0.057265406	0.199867016	-0.101687059	-0.271005654	-0.341844741	-0.087530494	-0.251974202	-0.187994926	-0.198068952	-0.086949439	-0.33541568	-0.168310449	-0.321751118	-0.253425098	-0.315987055	0.189593009	-0.234682997	-0.397023092	-0.093285311	-0.22279252	-0.066424456	-0.278818862	-0.468388639	-0.006326025	0.013170017	0.243864434	0.07841577	-0.002279525	-0.361431982	-0.148156529	-0.422984675	-0.038053758	-0.357781883	-0.317810026	-0.20938717	0.219900842	-0.348876879	-0.083525787	-0.037614978	-0.089784847	0.134396694	-0.254955696	-0.281176902	-0.363858298	-0.111739789	0.12765952
GOBP_DNA_REPLICATION_CHECKPOINT_SIGNALING	-0.306421975	-0.231956511	-0.394416067	0.021187396	0.2476404	-0.249245389	-0.136509953	0.075496885	0.142865619	-0.310212613	-0.096295937	-0.195165383	-0.381236739	-0.522810546	-0.206237083	-0.272447679	-0.044947125	-0.461294192	0.385339544	-0.19316224	-0.371258557	0.104034411	-0.270537388	-0.214626828	-0.408292895	-0.459034934	0.103263127	0.243073272	0.447462246	0.352514838	0.049284719	-0.582631922	0.378803537	-0.507087201	0.047255414	-0.637261823	-0.470376966	-0.253438292	0.420418637	-0.38616218	-0.035011412	0.058884604	-0.123973369	0.270624667	-0.402985184	-0.280397435	-0.623651125	0.192253858	0.244129749
GOBP_REGULATION_OF_TRANSCRIPTION_INVOLVED_IN_G1_S_TRANSITION_OF_MITOTIC_CELL_CYCLE	-0.294576968	-0.387443922	-0.298467347	0.352601737	-0.03423825	-0.30487709	-0.291444943	-0.273451041	0.115465919	-0.261337659	-0.071623072	0.020882686	-0.097990521	-0.498888356	0.091817367	-0.270256046	-0.44354135	-0.43409792	0.028309537	-0.202141167	-0.460117596	-0.196103906	-0.270671073	-0.214770918	-0.005960075	-0.506676018	-0.150214798	-0.286892517	-0.037160838	-0.189993566	-0.248859868	-0.179371692	0.193553188	-0.442672772	-0.321172335	-0.203133662	-0.294321729	-0.113421079	-0.009038641	-0.216549933	-0.007496119	-0.049855712	-0.139637195	0.193595207	-0.21673033	-0.11921311	-0.303215481	-0.076148081	0.317138658
GOBP_SULFUR_AMINO_ACID_METABOLIC_PROCESS	-0.263486178	-0.110642984	-0.417227067	-0.242756928	0.090888761	0.035722056	-0.059252862	-0.27376243	-0.406166264	-0.274534409	0.257249745	0.339885114	-0.197983999	0.198643827	0.146181053	0.122927172	-0.245985559	-0.060097384	-0.00696434	0.170996941	-0.308341733	-0.382936099	-0.301635271	-0.158830257	0.068784429	-0.232076116	0.2028197	-0.063511503	-0.058929483	-0.116432651	0.320337066	-0.014904145	-0.006797667	-0.15190162	-0.273802105	-0.070981993	-0.508934263	-0.192163588	-0.41253185	-0.32831934	-0.234066425	0.056375224	-0.025999851	0.250492498	-0.083258576	-0.361797025	0.04604162	-0.173637827	0.125865538
GOBP_SULFUR_AMINO_ACID_BIOSYNTHETIC_PROCESS	-0.261915747	-0.20008829	-0.453607595	-0.389469375	0.377205552	-0.224874364	-0.29885638	-0.333659381	-0.559876769	-0.301463278	0.267645122	0.48311985	-0.261303499	0.252672639	0.270162411	0.091669252	-0.264342215	-0.035523815	-0.024734184	0.240851875	-0.40584565	-0.221099355	-0.175966741	0.017770856	0.100800736	-0.546120299	0.051636145	-0.318335931	0.088208403	-0.223245136	0.271375722	-0.00723353	-0.302914067	-0.476006706	-0.121470556	0.242368951	-0.437360342	0.020472898	-0.482349191	-0.173004941	0.005406207	0.281961456	-0.310708469	0.174605268	-0.192540655	-0.217451703	0.196763766	-0.149221621	0.030951473
GOBP_SULFUR_AMINO_ACID_CATABOLIC_PROCESS	-0.075894772	-0.067893451	-0.191144232	0.10959362	0.140500143	-0.274287581	0.032691187	-0.501510372	0.017943684	-0.373152372	0.267282453	0.261591761	-0.023095946	-0.143708623	-0.192177187	0.246818408	-0.535595046	-0.382214791	-0.11115709	0.187521433	-0.298692908	-0.345118553	-0.399173845	-0.524450142	-0.34078971	0.292504859	0.306999825	0.023133072	-0.006345553	0.426123108	0.103833426	-0.123152476	-0.214253031	0.423436838	-0.389806507	0.052915676	-0.684247516	-0.485964651	-0.527392989	-0.536382467	-0.345269699	0.1839704	0.179183621	0.363963018	0.073657475	-0.297068104	0.464924283	0.027083353	-0.165122814
GOBP_SULFUR_AMINO_ACID_TRANSPORT	-0.478212538	-0.736336985	-0.479341168	-0.519493761	-0.59193454	-0.181689509	0.348823738	0.096294531	-0.10609135	-0.374626741	-0.512453169	0.266192015	-0.384786671	0.483801219	-0.378670796	-0.463461193	-0.51346302	0.125918251	-0.35447711	-0.305591196	-0.014492342	-0.604419357	0.36129269	-0.373262508	0.381434559	0.423708658	0.613690994	-0.255617155	-0.330262666	-0.351777338	-0.53969498	-0.098037125	-0.143073025	0.160956891	-0.374014826	0.160715256	-0.374713953	0.090615272	-0.496951538	-0.163065821	0.472654252	-0.310828104	0.001354464	-0.359167483	0.285874452	0.245904516	0.254700753	-0.067380945	-0.580475122
GOBP_NEGATIVE_REGULATION_OF_TRANSCRIPTION_BY_RNA_POLYMERASE_II	0.060620316	-0.283828224	-0.155236882	0.060487808	-0.069238288	-0.218595607	-0.225415691	-0.280012572	-0.129984867	-0.1891706	0.024835059	0.011216485	-0.031937868	-0.123247192	-0.071358459	-0.238919689	-0.199702431	-0.218038513	0.032678682	-0.06444412	-0.219317237	-0.120958279	-0.167038195	-0.175004528	-0.126680186	-0.397418455	-0.147331568	-0.061487721	0.012985357	-0.165564939	-0.208975356	0.040463942	0.053259349	-0.172639019	0.040783511	-0.10228761	-0.120053579	0.029661571	0.102899794	-0.268037896	-0.077854675	-0.028492347	-0.137084784	0.083190101	-0.213671594	-0.197812152	-0.075059814	-0.041071312	0.017503808
GOBP_RRNA_MODIFICATION	-0.43215542	0.041759629	-0.386134889	-0.111318851	0.156461893	-0.019300315	0.268994045	-0.545476659	0.030238551	0.175938299	-0.169430753	0.12188347	-0.032991364	-0.060101242	-0.46747497	-0.143929806	-0.152685586	-0.31517053	0.232618612	-0.374337225	-0.453193572	-0.30157598	-0.247195311	-0.199563584	-0.440039712	-0.159795956	-0.106036325	0.233867627	0.013651472	-0.043698448	0.027623867	-0.344893585	-0.175263135	-0.484954013	0.236942452	-0.08502082	-0.322472318	-0.170677969	0.190224047	-0.105887939	-0.043030401	-0.288149476	0.090867406	-0.26946314	-0.544881788	-0.42547884	-0.238790221	-0.208875298	-0.207959512
GOBP_MAPK_CASCADE	-0.015665302	-0.19543355	-0.0619575	-0.052457888	-0.146026445	-0.139283999	-0.066775176	-0.246562839	-0.095184706	0.059663959	0.137574177	0.048613563	-0.219532289	-0.169044498	0.049939514	0.039574769	-0.085703383	-0.256762789	-0.007782848	0.121909885	-0.256417486	0.027287382	-0.314244965	-0.171941398	0.139681648	-0.205716016	-0.026134898	-0.282094488	-0.192693397	-0.233444425	-0.04101985	0.195732567	0.071926379	-0.191371051	-0.155672502	-0.014567582	-0.021034188	-0.000728948	-0.180291008	-0.105076414	-0.186732428	0.155183057	-0.271665481	0.074667248	-0.234326318	0.047627498	-0.210747897	-0.097122636	-0.034430024
GOBP_NUCLEAR_TRANSCRIBED_MRNA_CATABOLIC_PROCESS_NONSENSE_MEDIATED_DECAY	-0.118929596	-0.335361774	-0.310422233	-0.080881497	0.15889424	-0.355380588	-0.19880443	-0.279766407	-0.164696808	-0.33338034	0.028943817	-0.180111823	0.211795228	-0.262243979	-0.249151575	-0.277418472	-0.0569326	-0.190047906	-0.126879266	-0.431744085	-0.054673697	-0.050290843	-0.097525731	-0.176683557	-0.376545058	-0.324416764	-0.293133863	0.160996455	-0.013713832	-0.072797739	-0.223348811	-0.106572527	-0.008322443	-0.331356545	-0.094671295	-0.16520211	0.029260403	-0.238976049	0.27479654	-0.351079993	-0.10695203	-0.242379607	0.188240058	-0.274859156	-0.404008373	-0.266641473	-0.204777106	-0.163587681	0.118258723
GOBP_PROTEIN_POLYUBIQUITINATION	-0.239230647	-0.359153588	-0.254915741	0.047640244	0.09217265	-0.27994208	-0.289230632	-0.353577658	-0.303075134	-0.238418402	-0.156322934	-0.000291577	-0.079172811	-0.106659246	-0.258650942	-0.3323042	-0.216091204	-0.19297203	0.04808685	-0.137865072	-0.232229438	-0.0730954	-0.225350859	-0.258604713	-0.158849717	-0.487120127	-0.099834322	-0.15737901	0.036452259	-0.187273582	-0.095369453	-0.125808751	-0.215764048	-0.396578103	-0.108976664	-0.245316884	-0.164655461	-0.195337142	0.09263091	-0.33198618	-0.046316729	0.005336306	-0.321958569	0.134917924	-0.339720368	-0.099983191	-0.226734135	-0.101879452	0.132760923
GOBP_MEIOTIC_SPINDLE_ORGANIZATION	0.032297459	-0.364889302	-0.226400079	-0.243500099	0.241815117	-0.234042456	-0.338588328	-0.089474549	-0.243585533	-0.362983506	-0.026014699	-0.285180626	0.295879928	-0.113225315	-0.232335814	-0.390796598	-0.070506926	-0.059109692	0.115131561	-0.131262866	-0.126802908	-0.243795072	-0.206794356	0.040340521	-0.237321571	-0.481020191	-0.081946371	-0.225459256	0.521929957	0.139675543	-0.000752923	-0.375795811	-0.226575691	-0.403660557	-0.117162145	-0.633203437	-0.293973634	-0.20265179	0.193935313	-0.372360097	-0.12821847	0.08003339	-0.136211901	-0.050573963	-0.095571654	-0.18488401	0.0359305	0.055636558	0.367366979
GOBP_MICROTUBULE_CYTOSKELETON_ORGANIZATION	-0.169284605	-0.332854026	-0.223172752	0.027372921	-0.04867717	-0.198149926	-0.343150781	-0.307401386	-0.114650089	-0.268612268	-0.213265204	-0.126378268	-0.004814917	-0.111442637	0.174264607	-0.283445346	-0.313846624	-0.265736705	-0.052622109	-0.153411271	-0.311745243	-0.159563199	-0.171708968	-0.089500022	-0.097615833	-0.411052451	-0.106270386	-0.202240634	0.247535086	-0.174732114	-0.154523744	-0.091145813	-0.16705726	-0.340915092	-0.146849493	-0.260633035	-0.281157399	-0.228069613	0.134694837	-0.286035063	0.148687852	-0.048564688	-0.145496053	0.136325748	-0.081956462	-0.261405278	-0.143585869	-0.105432092	0.063985556
GOBP_SPLICEOSOMAL_TRI_SNRNP_COMPLEX_ASSEMBLY	-0.219175982	0.077496462	-0.340305082	-0.101545112	0.162478106	-0.364780839	0.179376894	-0.520471139	-0.035979436	0.125320842	-0.253010094	-0.032123154	0.117352595	-0.016926443	-0.064429242	-0.486919381	-0.010381444	-0.21261386	-0.195548754	-0.448509294	-0.257214813	-0.534203877	-0.260425936	-0.442735369	-0.558589219	-0.032807503	0.00468648	-0.182776598	-0.00023729	-0.084169371	-0.263720665	-0.130539242	-0.006015993	-0.327358644	0.332031662	-0.424181722	-0.151124162	-0.374014273	0.220670818	-0.349161643	-0.316824207	-0.143145281	-0.043575493	0.093983293	-0.551656207	-0.53199622	-0.072985545	-0.014964352	-0.058986921
GOBP_SPLICEOSOMAL_COMPLEX_ASSEMBLY	-0.262201127	-0.152835575	-0.303823427	-0.085737013	0.179122157	-0.156561484	-0.041672175	-0.359861512	-0.139557064	-0.174924167	-0.356359473	-0.159062527	0.125298447	-0.229953469	-0.202772565	-0.4034065	-0.100142331	-0.24376148	-0.066284587	-0.498305171	-0.430670157	-0.393662472	-0.214180211	-0.14556013	-0.37663535	-0.267892349	-0.12231071	-0.092250734	0.229154816	-0.088481021	0.001721776	-0.349199358	-0.116491913	-0.45651898	-0.03150893	-0.271899598	-0.387611417	-0.164495743	0.069885299	-0.117976957	-0.072933362	-0.200170197	0.085322998	-0.231563487	-0.374466836	-0.318817275	-0.211661407	-0.151425425	0.089653629
GOBP_ALLANTOIN_METABOLIC_PROCESS	-0.340745466	0.333085102	0.402864505	0.037397707	-0.110184807	0.153685782	0.013670818	0.554046346	-0.164413855	0.316456315	-0.441975546	0.080566192	-0.364192796	0.064927968	0.209589529	0.208341357	-0.074941922	0.241733917	0.084141848	0.284272659	0.152939697	0.168692769	-0.229839766	0.30346989	-0.276445388	0.212254007	-0.061046569	-0.274343382	-0.345733107	0.119965597	0.387937546	-0.404193386	0.549580242	-0.490645332	-0.257895322	-0.015113445	-0.01103284	-0.072929585	-0.377255918	-0.529673301	-0.012442782	0.489052432	-0.25727176	-0.394445941	-0.490862598	0.49795468	0.408576902	0.413855431	0.264463825
GOBP_MITOCHONDRIAL_FISSION	-0.206291682	-0.300397028	-0.420049274	0.188554109	0.018236036	-0.001464351	-0.301589791	-0.26395762	-0.267378972	-0.19940723	-0.040019692	0.026035625	-0.092215511	-0.049843583	-0.310733174	0.08509061	-0.232908926	-0.247323226	0.082569376	-0.230639529	-0.386523368	-0.233418698	-0.116495494	-0.125686147	-0.280233409	-0.476937654	-0.272780719	-0.224273203	0.039131959	-0.085314274	0.048034996	-0.197219486	-0.222890822	-0.384171143	-0.189599693	-0.192407895	0.123618891	-0.301869601	0.099273513	-0.087029494	-0.31030161	-0.202131133	-0.356629485	-0.059088561	-0.286193605	-0.08137282	-0.28296196	0.012993513	0.169454907
GOBP_PEPTIDOGLYCAN_METABOLIC_PROCESS	0.152963596	0.604878052	-0.504302727	0.096079792	-0.159351836	-0.158159575	0.56862014	0.482948836	0.186328905	-0.289469196	-0.00852603	-0.731133138	-0.215003031	-0.546308472	-0.714169098	-0.149967456	0.379701594	0.608196561	-0.433007581	0.064701021	-0.025656307	0.068627828	-0.451880283	0.506891724	0.301773946	-0.218925841	0.356846892	0.02002459	-0.695807283	0.331380579	-0.841878948	-0.683073754	0.056000798	0.665962768	-0.764101535	-0.541355581	0.760623944	-0.225483782	0.275153485	-0.208196903	-0.693806983	0.49113202	0.0043565	-0.201430263	-0.494245124	0.684778292	-0.4352016	0.149076915	0.273421014
GOBP_POLYSACCHARIDE_BIOSYNTHETIC_PROCESS	0.167960782	-0.206764974	-0.238670529	-0.175939979	-0.234663367	-0.033593375	-0.139902618	-0.065613286	-0.15496315	-0.175346719	-0.228336507	0.241916764	-0.328250185	-0.206694729	0.030686499	0.013660405	-0.26610448	-0.239087058	-0.159090939	0.013388804	-0.338721943	-0.128228888	-0.098655321	-0.080692623	0.065517209	-0.287483505	-0.119029824	-0.111425613	-0.151276797	-0.2813071	-0.046838427	0.108473575	0.281555488	-0.208784075	-0.090137428	-0.113980296	-0.07986979	-0.145112708	-0.169553178	-0.398953581	-0.075838866	0.17615046	-0.362224816	0.259639233	-0.17897112	-0.119130357	-0.050177692	-0.124169765	-0.020683849
GOBP_POLYSACCHARIDE_CATABOLIC_PROCESS	-0.087907684	0.341038138	0.150854739	-0.172152206	0.275097182	-0.309484037	0.107299384	-0.128125064	0.076582978	-0.17297477	-0.07062801	0.00494671	-0.028055176	-0.024783312	-0.300331709	0.027529118	-0.115114126	0.100927199	0.313930219	-0.076577458	-0.140847951	-0.113592012	-0.407941844	0.193256003	0.194247771	-0.32204391	-0.060217948	-0.148551444	-0.461819588	-0.230773769	0.211105251	0.076186751	0.185766413	-0.286803039	0.193965864	-0.17758119	0.167969313	0.105958059	-0.315286482	-0.031049256	-0.263063493	-0.038882548	-0.256457331	-0.106884684	-0.254489583	0.215268501	-0.409989202	-0.152584293	0.329497409
GOBP_MITOTIC_CELL_CYCLE	-0.213565807	-0.320131778	-0.260188049	-0.046637813	0.122348595	-0.255462079	-0.26545655	-0.318705157	-0.18578236	-0.250082667	-0.194967509	-0.088163283	-0.030767826	-0.289989343	-0.053478751	-0.244553209	-0.263128626	-0.312619865	0.082043564	-0.193859467	-0.34901265	-0.151127889	-0.267593328	-0.054377601	-0.201733851	-0.44740395	-0.090520557	-0.094589887	0.208706994	-0.076949744	0.001370666	-0.255871677	-0.043334296	-0.43235906	-0.067544993	-0.30574765	-0.2384895	-0.251254783	0.17566294	-0.323298223	-0.008279609	-0.035084525	-0.137899057	0.178403573	-0.304769857	-0.242400928	-0.266462384	-0.115750556	0.165947266
GOBP_MITOTIC_CYTOKINESIS	-0.277534058	-0.379446908	-0.262266784	-0.073610455	0.171421283	-0.265711616	-0.383231361	-0.419586039	-0.123226692	-0.245865991	-0.31668475	-0.143650983	0.030176952	-0.274303517	0.03146444	-0.241340488	-0.234752261	-0.324033038	0.093896452	-0.130073078	-0.217804453	-0.062609695	-0.218577377	-0.027322228	-0.181550373	-0.438823568	-0.066683532	-0.091390024	0.277338315	-0.103745325	-0.035861972	-0.288123892	-0.205326547	-0.452701401	0.036256687	-0.349016746	-0.181235801	-0.284137885	0.239457661	-0.365769357	0.104421615	-0.145640004	-0.089233246	0.145497906	-0.352119311	-0.278125568	-0.016588268	-0.138593395	0.129574279
GOBP_NUCLEAR_TRANSCRIBED_MRNA_CATABOLIC_PROCESS_DEADENYLATION_DEPENDENT_DECAY	-0.218335519	-0.155724741	-0.202492396	-0.158634389	0.16210453	-0.254341863	-0.368719404	-0.361812886	-0.236357402	-0.196737483	-0.055481252	-0.053529864	0.024582876	-0.211559137	-0.146846917	-0.287513816	-0.187796032	-0.22220317	-0.036851428	-0.414533	-0.244000596	-0.006722668	-0.171740287	-0.181858325	-0.397172381	-0.512601918	-0.251396747	-0.128952826	0.083779528	-0.13181724	-0.146444967	-0.209321846	-0.068135288	-0.365560086	0.123844828	-0.319019401	-0.156487095	-0.252172424	0.208366353	-0.382257143	0.021797158	-0.132794826	-0.071099957	0.00117557	-0.404389902	-0.186425743	-0.240237508	-0.258723254	0.128179704
GOBP_NUCLEAR_TRANSCRIBED_MRNA_POLY_A_TAIL_SHORTENING	0.134823378	-0.35145409	-0.193937457	-0.002813875	0.175744113	-0.289946743	-0.409628944	-0.267259267	-0.305438862	-0.301646726	0.030683797	-0.070775714	0.077107997	-0.241325538	-0.113293465	-0.205906658	-0.119669089	-0.147266931	0.085465013	-0.326459063	-0.101036506	0.189244576	-0.04747324	-0.085471418	-0.384376154	-0.573031326	-0.273154495	-0.156479632	0.048059261	-0.144265	-0.278856785	-0.030148084	0.105108813	-0.486491143	0.125320862	-0.386422059	0.058384785	-0.212692504	0.272732914	-0.439675997	0.160152364	-0.149860526	-0.219223474	0.022494175	-0.342414353	-0.056997693	-0.267417039	-0.042692233	-0.01064064
GOBP_DEADENYLATION_DEPENDENT_DECAPPING_OF_NUCLEAR_TRANSCRIBED_MRNA	-0.234383641	-0.379192661	-0.046505957	0.08909188	-0.071534492	-0.312794395	0.092710125	-0.591355077	-0.089655377	-0.495543029	0.324922658	-0.102915298	0.119661968	0.031058621	-0.139889962	-0.466562612	-0.438318521	-0.59257352	-0.053532238	-0.224100743	-0.278340484	0.244776208	-0.072808391	-0.421625601	-0.382802591	-0.650805046	-0.035204645	-0.418617384	-0.128493889	-0.311597067	-0.111871871	-0.249214807	-0.288920889	-0.36676022	-0.059150812	-0.243653853	-0.219936678	-0.138698684	-0.211608043	-0.011611177	0.223107865	-0.085165881	-0.144877423	-0.035025802	-0.083694169	0.147428673	-0.2925737	-0.520711044	0.267980159
GOBP_NUCLEAR_TRANSCRIBED_MRNA_CATABOLIC_PROCESS_EXONUCLEOLYTIC	-0.521176058	0.032801708	-0.342367074	-0.328271889	0.504048379	-0.246276468	0.091129572	-0.322066572	-0.128198978	-0.125353769	-0.116811926	-0.05380704	-0.011085254	-0.299557541	-0.257725458	-0.24243036	-0.109997637	-0.40240714	0.12182855	-0.516663191	-0.340148162	-0.152887938	-0.151947151	-0.172227872	-0.478989815	-0.21240089	-0.069351187	0.08843598	-0.036667853	0.173634997	-0.083158746	-0.484686197	-0.183793835	-0.476650941	0.005812687	-0.367011847	-0.199807022	-0.108549899	0.104515249	-0.404815492	-0.049424469	-0.177227958	0.192862229	-0.074285036	-0.516764482	-0.511301943	-0.338423388	-0.043461493	0.333178529
GOBP_RETROGRADE_TRANSPORT_VESICLE_RECYCLING_WITHIN_GOLGI	0.143832173	-0.358525019	-0.358175153	0.06051103	0.108932914	-0.257546933	-0.389767388	-0.383372094	-0.459506916	-0.455527509	-0.375236401	0.044743222	-0.268103582	0.024704905	-0.374337033	-0.194134246	-0.248256808	-0.434225143	0.413239716	0.029356528	-0.026514028	0.13283706	0.12212868	-0.180560114	-0.239901536	-0.53846694	-0.077881599	0.136989145	0.329910482	-0.177774954	-0.254778624	0.013108725	-0.507970371	-0.488796641	-0.170421602	0.359504295	-0.031585503	0.122753425	0.355940003	-0.431959947	0.417460077	-0.381626963	-0.385758349	0.166039689	-0.083338276	-0.182632422	-0.141184582	0.034097464	-0.212456925
GOBP_RESPONSE_TO_REACTIVE_OXYGEN_SPECIES	-0.090151186	-0.074929565	-0.272513754	-0.036199867	-0.126408812	-0.293490755	-0.099800964	-0.238133208	-0.252465785	0.062969162	0.123936087	0.063983475	-0.134791425	-0.215267677	0.078358782	0.0862771	0.101705738	-0.31989303	0.094129318	-0.024812747	-0.295919327	0.03515443	-0.301115592	-0.206850881	-0.087294664	-0.243664183	-0.062211168	-0.09062276	-0.106972066	-0.119961942	-0.013079252	-0.057276103	0.12194245	-0.36763374	-0.217865534	-0.237291731	0.119012405	-0.044816926	-0.120967941	-0.181456398	-0.185769987	0.067286215	-0.271465507	0.123886805	-0.36805092	-0.134271481	-0.232707123	-0.108341651	-0.030826395
GOBP_RESPONSE_TO_OXYGEN_RADICAL	-0.355566203	0.02296052	-0.262341594	-0.187172817	-0.137074223	-0.374575655	0.231498647	-0.198700576	-0.161774608	-0.047481075	-0.031863592	0.269902279	0.157525858	-0.229874419	-0.401626463	-0.023637648	0.19985998	-0.254901783	0.084169281	-0.228819246	-0.482759436	0.016919245	-0.312920265	-0.26682019	-0.018813292	0.071113655	0.150055934	0.183592543	-0.096604706	0.13412439	0.078841163	-0.216467801	-0.442865516	-0.343038688	-0.065578333	-0.340752614	0.034470976	0.174258111	0.078087152	-0.048821753	-0.215954361	0.141318275	-0.399421359	-0.084257601	-0.429229491	0.058970593	-0.193326756	0.112140441	-0.420058139
GOBP_PROTEIN_DENEDDYLATION	-0.457883497	0.004953009	-0.292833811	-0.042341136	0.331956087	-0.133616087	-0.010061832	-0.451286971	0.019486297	-0.080484924	-0.284448604	-0.042057184	0.010529126	-0.079469771	-0.577331754	-0.197497171	-0.219340697	-0.125265329	0.118085564	-0.519376856	-0.376497929	-0.08693202	-0.411408546	-0.332616027	-0.242133726	-0.051941411	0.006881006	-0.072339542	0.126853719	0.135349454	-0.142395302	-0.234102503	-0.310801188	-0.555725013	-0.042470782	-0.342227712	-0.492934003	-0.014859414	0.021295527	-0.444555476	0.076728139	-0.124866532	-0.251184543	-0.08814806	-0.362911231	-0.487805229	-0.066704235	-0.194248634	0.028436798
GOBP_RNA_SPLICING_VIA_TRANSESTERIFICATION_REACTIONS	-0.211142429	-0.263838281	-0.379534266	-0.084619132	0.222218734	-0.311637223	-0.138187628	-0.377628868	-0.169693368	-0.196849524	-0.123903514	-0.07119551	-0.001556096	-0.248573616	-0.24575326	-0.350599387	-0.117209447	-0.315284669	0.072230742	-0.368662763	-0.365548884	-0.2623851	-0.209336805	-0.195956181	-0.379960871	-0.322869337	-0.068775276	0.020341547	0.154278878	-0.047631437	-0.086417023	-0.279754118	-0.112214959	-0.462024109	-0.075604819	-0.25024285	-0.281731859	-0.143589429	0.175784004	-0.20100643	-0.082414011	-0.124219058	0.068535971	-0.134502424	-0.364697333	-0.293987036	-0.255111807	-0.185795646	0.041546515
GOBP_ALTERNATIVE_MRNA_SPLICING_VIA_SPLICEOSOME	-0.009893306	-0.352343005	-0.318948826	0.061211715	0.135314215	-0.352797284	-0.301150855	-0.442456139	-0.075962845	-0.284468583	-0.086981368	-0.091258728	-0.028301643	0.011772458	-0.178318232	-0.211084839	-0.149968831	-0.24011905	-0.102594123	-0.210868243	-0.271930228	-0.17124182	-0.226781921	-0.214646209	-0.283910678	-0.398335711	-0.193709901	-0.156475787	0.134190672	-0.180180819	-0.192245053	-0.191639153	-0.087372533	-0.488404833	-0.12059499	-0.204473632	-0.251036047	0.001060407	0.146794082	-0.20068437	-0.170858552	-0.031394576	0.024942175	0.014309787	-0.333769449	-0.276672611	-0.192315747	0.020177013	0.060412771
GOBP_REGULATION_OF_ALTERNATIVE_MRNA_SPLICING_VIA_SPLICEOSOME	-0.002620976	-0.340526616	-0.277147388	0.122429995	0.085174472	-0.297930382	-0.291513076	-0.453636562	-0.045853364	-0.326851521	-0.031087707	-0.124562057	0.020027758	0.157546941	-0.058565245	-0.215970728	-0.110566117	-0.306299206	-0.113300578	-0.172054718	-0.239013913	-0.200269432	-0.214490621	-0.189969677	-0.222900103	-0.419561077	-0.228838136	-0.228352595	0.079774588	-0.283573019	-0.213588713	-0.103934092	-0.185230864	-0.442479789	-0.131120458	-0.082972927	-0.25203518	0.031985513	0.109802489	-0.113851356	-0.164711035	-0.017658932	0.027437072	0.002328137	-0.235610932	-0.266369428	-0.148694239	0.0628676	0.104813954
GOBP_SPLICEOSOMAL_SNRNP_ASSEMBLY	-0.402815681	0.174059316	-0.449849977	-0.235379696	0.311439194	-0.242837409	0.288640084	-0.420340155	-0.110744733	0.149188162	-0.146495083	0.041059532	0.022419195	-0.2721317	-0.419988497	-0.372754582	-0.03303749	-0.18882504	0.125950719	-0.519636517	-0.385371522	-0.436420698	-0.414034191	-0.274643638	-0.535587415	-0.176152759	0.02674584	-0.038205053	0.233152262	-0.033631156	0.01512246	-0.448269148	-0.112498789	-0.483048041	0.212472914	-0.319687501	-0.251972826	-0.223215681	0.184330778	-0.024696488	-0.282398395	-0.026011614	0.050322076	-0.255025289	-0.568266682	-0.458990316	-0.291134735	-0.11086562	-0.01348788
GOBP_MRNA_3_SPLICE_SITE_RECOGNITION	-0.295127576	-0.326616198	-0.37922956	-0.056344711	0.43438209	-0.480571981	0.587719215	-0.410519026	0.130133174	0.123424572	-0.055544023	-0.014145488	-0.065775036	-0.220995692	-0.498485808	-0.35592604	-0.358783286	0.101568755	-0.232415768	-0.282268351	-0.42059844	-0.213503577	-0.12149699	-0.011832389	-0.549507333	-0.193394214	0.421636369	0.196171584	0.31250556	0.147248377	-0.045497881	-0.072536402	0.056522642	-0.475966404	-0.14151419	-0.304859705	-0.278278701	-0.080750867	0.38605771	-0.277094436	0.032383381	-0.284236053	0.182378933	-0.39918745	-0.505113131	-0.295688428	-0.380136366	-0.016613373	-0.02402064
GOBP_SPLICEOSOMAL_CONFORMATIONAL_CHANGES_TO_GENERATE_CATALYTIC_CONFORMATION	-0.218604665	0.089375204	-0.414077871	-0.189112924	0.339532912	-0.455425526	0.292152963	-0.462276209	0.033767587	-0.19778134	-0.246963556	0.600362594	-0.168908462	-0.339138961	-0.568594181	-0.298227774	-0.329165671	-0.235794913	0.352931541	-0.287940457	-0.424131898	-0.063754707	-0.145659257	-0.069850656	-0.534145126	0.124652169	0.428171651	-0.193991139	0.469276256	0.102185452	-0.003469442	-0.368512997	-0.00062272	-0.343267206	-0.253607636	-0.320354801	-0.061382439	-0.002372268	0.245858426	-0.610938465	0.05714201	-0.152655458	0.435366448	-0.230085807	-0.248287519	-0.260036247	-0.443368239	-0.602503966	0.167047841
GOBP_RNA_SPLICING_VIA_ENDONUCLEOLYTIC_CLEAVAGE_AND_LIGATION	-0.49295456	0.138019682	-0.47419161	-0.200874894	0.203713591	-0.11974254	-0.233132511	-0.245941466	-0.114314528	0.087362023	-0.36212243	0.179916844	-0.082922323	-0.318937572	-0.395116787	-0.21210773	0.119678589	-0.052322477	-0.259031279	-0.372245045	-0.274177498	-0.256922972	0.002822639	-0.239796572	-0.386452734	-0.206328445	0.075369283	0.174884664	0.073411639	-0.030017204	-0.180459156	-0.452582525	-0.309864425	-0.333373237	0.129243472	0.014439924	-0.141929169	-0.353703428	0.128327454	-0.271256944	0.093095064	-0.136946076	0.006614463	-0.182327816	-0.393094463	-0.389777745	-0.255685963	-0.254031819	0.121601872
GOBP_MRNA_5_SPLICE_SITE_RECOGNITION	-0.101063348	-0.300594886	-0.293024564	0.142869462	0.138298299	-0.694905734	0.470548908	-0.505176175	0.221759207	-0.466911356	-0.605774269	0.245686935	0.604296497	0.07125603	-0.438776621	-0.414353893	-0.520874936	0.10950442	0.087997575	-0.319403211	-0.569869514	-0.555629653	-0.3730991	-0.504359431	-0.413910202	-0.502295804	-0.094262127	-0.386279185	0.444710426	0.060866451	-0.421628605	-0.017767966	0.068325423	-0.314037951	0.40039979	-0.199376394	-0.536179159	0.072953737	-0.380568507	0.119088202	-0.021107999	-0.263571927	-0.296584452	0.39211601	-0.44608363	-0.379553751	0.103534162	-0.211209042	0.205755613
GOBP_PROTEIN_PEPTIDYL_PROLYL_ISOMERIZATION	-0.533012126	-0.082484178	-0.356898539	-0.377473211	0.423040895	-0.005412025	0.297765135	-0.354764226	-0.167055049	0.100349602	-0.215129243	-0.080390202	-0.0118437	-0.263464156	-0.169980815	0.023843769	0.080960665	-0.371204893	0.250907503	-0.321687494	-0.37293986	-0.441259114	-0.106611494	-0.045510825	-0.319432543	-0.168394346	-0.175598169	-0.243625405	0.018119939	-0.033142295	0.141462779	-0.075719131	0.156781897	-0.491788951	0.127290212	-0.197214577	-0.416562649	-0.124743293	-0.184810059	-0.264592951	0.308478898	-0.020625187	0.039281958	0.048616427	-0.314970401	-0.35510168	-0.371850794	-0.406303993	0.01274909
GOBP_REGULATION_OF_HISTONE_H3_K36_METHYLATION	0.029815478	-0.461822295	-0.389461612	0.226988886	-0.07734053	0.155192343	-0.447124926	0.053036992	-0.325520254	-0.550008561	-0.145491923	0.034548204	0.073188814	-0.006727589	0.118739065	-0.032379018	-0.334065373	-0.502645793	-0.18053599	-0.320417779	-0.064410901	-0.11494321	-0.070223303	0.133440382	-0.482315695	-0.58207654	-0.348849685	0.017544645	0.125555496	0.306840608	-0.40570881	-0.523461612	-0.200450305	-0.157972777	-0.047922659	-0.231095049	0.033184069	-0.294971665	0.053443757	-0.599940627	0.092879808	-0.364891492	-0.346886011	0.111071249	-0.320075887	-0.048723347	0.114498384	0.295136939	-0.079341867
GOBP_AUTOPHAGY_OF_MITOCHONDRION	-0.254962224	-0.202463572	-0.419431693	0.052622329	0.265256147	-0.173287629	-0.1671598	-0.338115402	-0.093222505	-0.256101892	-0.216041394	0.103999331	-0.16178752	-0.271929307	-0.370580173	-0.206801565	-0.203585677	-0.172105731	0.082638571	-0.179067866	-0.098074846	-0.147618147	-0.134204523	-0.152361636	-0.179483568	-0.374856237	-0.133075863	0.002260983	-0.015608449	-0.10099957	-0.089106928	-0.16525493	0.012068607	-0.456710978	-0.037194794	-0.240800425	-0.044940009	-0.269427539	0.103931337	-0.176946924	-0.156169623	-0.088836278	-0.278923106	0.115196255	-0.413773716	-0.155328079	-0.07710388	-0.249141252	0.100188688
GOBP_MITOPHAGY	-0.280000154	-0.25682235	-0.416796677	-0.016975309	0.28482316	-0.193364564	-0.060971773	-0.316716365	-0.219920985	-0.272805022	-0.260901779	0.119841396	-0.02970679	-0.244725031	-0.37518583	-0.25759053	-0.342315056	-0.071725823	0.063649635	-0.097429962	-0.299059453	-0.245885378	-0.171931108	-0.057814714	-0.396436115	-0.433959687	-0.165008851	0.048047246	-0.091868075	-0.080950053	-0.150345546	-0.245094161	-0.113528001	-0.348995273	0.044483563	-0.301454624	-0.129779968	-0.349166865	0.05563424	-0.133491898	-0.15777669	-0.244281955	-0.023919753	0.001277333	-0.376493918	-0.292095762	-0.060429103	-0.201233213	0.02406018
GOBP_ENDONUCLEOLYTIC_CLEAVAGE_IN_ITS1_TO_SEPARATE_SSU_RRNA_FROM_5_8S_RRNA_AND_LSU_RRNA_FROM_TRICISTRONIC_RRNA_TRANSCRIPT_SSU_RRNA_5_8S_RRNA_LSU_RRNA	-0.443854761	-0.002740751	-0.349942751	0.103664762	0.347004035	-0.468774593	0.199422225	-0.311134614	-0.336017034	0.279900018	-0.072841593	-0.078506391	-0.279549588	-0.377485346	-0.445531918	-0.010884717	0.187116291	0.01140079	0.132218169	-0.461642848	-0.145583099	-0.528724739	-0.340391626	0.151946968	-0.609448117	-0.430047311	0.16965147	0.449612727	-0.135243349	0.350623388	-0.008251353	-0.439400066	0.022273631	-0.478190757	0.160126939	-0.12745061	-0.290139955	-0.138734444	0.434784518	0.000283999	-0.143844973	0.027226622	0.221097539	-0.337087193	-0.563202277	-0.506224275	-0.371518668	0.028175698	0.017872307
GOBP_ENZYME_DIRECTED_RRNA_PSEUDOURIDINE_SYNTHESIS	-0.401405668	-0.132973518	-0.119272857	-0.089490225	0.259810561	0.272547499	0.427752695	-0.61482977	0.094599804	0.377909113	0.191440574	0.002808708	0.231124815	-0.299637949	-0.594546873	-0.371581638	0.092761187	0.006748067	-0.107054951	-0.488567955	-0.350657911	-0.19122853	-0.437327249	0.256857461	-0.620584332	0.149607756	0.116156733	0.37702401	-0.083597758	-0.239316746	0.166212505	-0.450130345	-0.334536913	-0.49593543	0.242015917	-0.011860145	-0.21630438	-0.436463925	0.426660846	-0.07866258	-0.406452952	-0.317131758	0.133062483	-0.3780279	-0.574274543	-0.645087631	-0.330790874	-0.167252341	-0.086043561
GOBP_MATURATION_OF_5_8S_RRNA	-0.362058216	-0.091536336	-0.299263596	-0.169420853	0.379859692	-0.388885529	0.153247551	-0.319984415	-0.167859493	0.078443412	-0.095363885	-0.168941872	-0.112380392	-0.316197125	-0.356970517	-0.082789928	0.075594048	-0.153942029	0.163875389	-0.409717797	-0.276924182	-0.358185889	-0.40058209	-0.028471319	-0.532789918	-0.379581083	0.039297163	0.142969233	0.026504808	0.265247989	0.011558116	-0.391751528	-0.057546419	-0.49088161	0.114375685	-0.221084483	-0.248863575	-0.202015061	0.337672761	-0.203865949	-0.151156797	-0.078653686	0.111166998	-0.195255288	-0.574322832	-0.475715119	-0.340974169	-0.154049029	0.156044545
GOBP_MATURATION_OF_SSU_RRNA_FROM_TRICISTRONIC_RRNA_TRANSCRIPT_SSU_RRNA_5_8S_RRNA_LSU_RRNA	-0.400766238	0.287528261	-0.433181212	0.02871659	0.36998612	-0.355203395	0.040344953	-0.246647847	-0.207312765	0.181314112	-0.075093297	-0.066268078	-0.022585271	-0.316512048	-0.314460878	-0.0397255	0.211028474	-0.169466009	0.006849854	-0.51663923	-0.132821048	-0.437522622	-0.391415265	0.067412006	-0.533222049	-0.332898652	-0.027202018	0.371348194	-0.122551348	0.126024611	0.128188048	-0.499333667	-0.267186291	-0.554248662	0.139665003	-0.162705457	-0.204282418	-0.309782392	0.125296001	-0.039948833	-0.224862492	-0.17895139	0.107456896	-0.41303125	-0.603353629	-0.46133083	-0.347557273	-0.175556848	0.152024219
GOBP_MATURATION_OF_LSU_RRNA_FROM_TRICISTRONIC_RRNA_TRANSCRIPT_SSU_RRNA_5_8S_RRNA_LSU_RRNA	-0.470728134	-0.017857143	-0.216184148	-0.030256289	0.271394852	-0.216443418	0.124593685	-0.272198534	-0.359307636	0.005934754	-0.198247096	0.1339653	-0.034794732	-0.087572986	-0.324320446	-0.003055292	0.099845752	-0.173305033	0.20239084	-0.416413174	-0.433265923	-0.11809213	-0.423479034	0.011182962	-0.435967326	-0.393323832	-0.0576056	0.096019222	-0.11951234	0.205316094	0.08092074	-0.389467852	0.054016374	-0.505748481	0.367685152	-0.143569056	-0.389509652	-0.248871384	0.152972235	-0.120574138	-0.142292205	-0.097265069	0.186616008	-0.380524992	-0.659030119	-0.514771423	-0.213662791	-0.033578548	0.016462981
GOBP_MATURATION_OF_5_8S_RRNA_FROM_TRICISTRONIC_RRNA_TRANSCRIPT_SSU_RRNA_5_8S_RRNA_LSU_RRNA	-0.362078312	-0.089743111	-0.169450523	-0.100921417	0.389002859	-0.344495309	0.035464591	-0.348359291	-0.184253617	0.101195699	-0.081811991	-0.218753122	-0.104237137	-0.291521927	-0.319404198	-0.13943891	0.121441839	-0.113138686	0.136501069	-0.390687081	-0.208465255	-0.307823496	-0.381374782	0.083921721	-0.558945051	-0.415049218	0.097800249	0.259233242	0.024627619	0.287573602	0.014908734	-0.38858777	-0.084437538	-0.51318174	0.121535281	-0.184096543	-0.342963959	-0.211425835	0.350622481	-0.238782517	-0.113465076	0.029701501	0.20314342	-0.249640579	-0.575005946	-0.486072156	-0.342818758	-0.043440621	0.131446205
GOBP_CLEAVAGE_INVOLVED_IN_RRNA_PROCESSING	-0.312402674	0.013841911	-0.203251644	-0.084506849	0.386328127	-0.399081197	0.089231599	-0.33306056	-0.114159166	0.162389541	-0.055491261	-0.176592777	-0.115107273	-0.32123861	-0.412790468	-0.081958038	0.080822978	-0.113148758	0.184115438	-0.419739781	-0.163676777	-0.366029076	-0.448108181	0.107807353	-0.584752703	-0.34089315	0.173445426	0.291643185	0.038487789	0.329137346	0.049422253	-0.425504104	-0.197000427	-0.505387495	0.093349097	-0.202108572	-0.238801688	-0.265881898	0.39281951	-0.211009786	-0.206838697	-0.021395294	0.145523974	-0.223994662	-0.585685142	-0.517294827	-0.368153712	-0.049704739	0.134581815
GOBP_MATURATION_OF_LSU_RRNA	-0.456055499	0.038430451	-0.297754475	-0.128753709	0.422258636	-0.261440315	0.252906583	-0.306464133	-0.274191545	0.066318808	-0.239205414	-0.040118694	-0.034807122	-0.250836156	-0.330735999	-0.00305638	-0.100492	-0.280601051	0.251275964	-0.398743232	-0.368513421	-0.315240003	-0.415396238	-0.033245535	-0.502031195	-0.33581522	0.034421365	0.048783383	-0.138073395	0.140860534	-0.001715863	-0.433663052	-0.075840466	-0.56502436	0.267815308	-0.091068249	-0.38383039	-0.182292367	0.161181532	-0.040445104	-0.258026701	-0.096320475	0.217996971	-0.449361958	-0.623448857	-0.449806086	-0.253512803	-0.204118424	0.016468843
GOBP_ENDONUCLEOLYTIC_CLEAVAGE_INVOLVED_IN_RRNA_PROCESSING	-0.263809383	-0.002217852	-0.280275217	0.040079297	0.368357358	-0.410720605	0.083978943	-0.225686963	-0.200368964	0.174245795	-0.096348373	-0.150307021	-0.038172046	-0.280884584	-0.41889609	-0.010886654	0.124647741	-0.058645546	0.148408531	-0.494920734	-0.192056272	-0.406525095	-0.378917341	0.329026908	-0.626615902	-0.346747607	0.195744974	0.364582378	-0.088309454	0.332932317	0.051763519	-0.399588027	-0.156982674	-0.427434225	0.160155439	-0.233347154	-0.136504251	-0.274630366	0.422622087	0.043353064	-0.261929196	0.003025719	0.216787559	-0.329796332	-0.594671746	-0.497968727	-0.336993217	0.028180713	0.020379105
GOBP_ENDONUCLEOLYTIC_CLEAVAGE_IN_5_ETS_OF_TRICISTRONIC_RRNA_TRANSCRIPT_SSU_RRNA_5_8S_RRNA_LSU_RRNA	0.121919393	-0.173692752	-0.08309855	-0.136125033	0.29563664	-0.462597123	-0.009223287	-0.349738311	-0.092199304	0.191950345	-0.072837273	-0.048370355	-0.189835627	-0.239276033	-0.254488738	-0.16284353	-0.125240962	0.103769388	0.310329488	-0.446326285	-0.130064833	-0.371084699	-0.377860749	0.092054925	-0.569525961	-0.476724946	0.082730972	0.290081421	-0.108751742	0.403481717	0.147846071	-0.277978135	-0.155405743	-0.492200386	0.14582283	-0.17218441	-0.113670066	-0.015355078	0.364568348	0.051632935	-0.18310327	0.003025001	0.01930799	-0.119681721	-0.543761191	-0.486861253	-0.314560031	-0.110521809	-0.007305241
GOBP_SMALL_NUCLEOLAR_RIBONUCLEOPROTEIN_COMPLEX_ASSEMBLY	-0.588023468	0.21337173	-0.518634605	-0.308053936	0.329712836	-0.443989679	0.077317501	-0.558094968	0.090844381	-0.029154432	-0.069371534	-0.132735888	-0.068398066	-0.169911053	0.037992704	-0.012054838	0.010469496	-0.276271988	0.234372027	-0.190578612	-0.519681009	-0.046072895	-0.27706065	-0.459822933	-0.582788855	-0.31446146	-0.146780556	0.1278301	0.376806639	0.12397307	-0.067769968	-0.364341927	0.257724851	-0.45686605	0.272843044	0.11082978	-0.170049436	-0.114491184	0.370560722	-0.224426847	0.119206582	-0.483211633	0.039814035	-0.082747575	-0.359174741	-0.628962828	-0.338072732	-0.455062118	0.263369192
GOBP_BOX_C_D_SNORNP_ASSEMBLY	-0.633215102	0.2306712	-0.516840245	-0.332152778	0.355131584	-0.443963344	0.35939732	-0.585143729	0.090838993	0.028376343	-0.069367419	-0.036101225	-0.001102074	-0.26893639	0.063986574	-0.058345224	-0.020107358	-0.229304587	0.136599543	-0.222523985	-0.552823416	-0.108339765	-0.247990804	-0.451674288	-0.596635506	-0.030705026	-0.14677185	0.159225983	0.389691272	0.123965717	0.016175342	-0.347165004	0.199585091	-0.43233441	0.230020724	0.160659355	-0.335344922	-0.16765934	0.420688687	-0.224413535	0.10839586	-0.560739176	0.003766422	-0.201068914	-0.376185058	-0.61362365	-0.402527437	-0.435272208	0.095270855
GOBP_EMBRYONIC_AXIS_SPECIFICATION	-0.221911192	-0.39926574	0.001130912	0.171677079	-0.247554899	0.023831247	-0.266145675	-0.164094366	0.030285169	-0.04607725	-0.013155058	0.243194676	0.009913951	0.134722283	-0.09115673	0.041815337	0.018353757	0.101305789	0.019207666	0.100433043	-0.382516887	-0.180728223	0.00140851	0.118272008	0.285602444	-0.083273482	0.115470698	-0.216415817	-0.243901694	-0.30450295	-0.325164069	-0.230290119	-0.178505262	0.054582031	-0.072073381	0.270532484	-0.09490564	0.059626104	-0.127578474	-0.164569511	-0.081351723	0.276270804	-0.078057958	0.0938109	0.080636692	-0.050134408	-0.155161228	-0.053556878	-0.210513865
GOBP_RESOLUTION_OF_MEIOTIC_RECOMBINATION_INTERMEDIATES	-0.074863755	-0.34373707	-0.158162916	-0.12595518	0.194484364	-0.352834279	-0.037424402	-0.147234477	-0.14033451	-0.040613661	0.061025231	-0.088577934	-0.019714149	-0.304718657	-0.467482291	0.055458106	0.010117891	0.109988689	0.242100402	0.022595619	-0.380693593	-0.093571687	-0.12823327	0.227881509	-0.119712541	-0.427316142	-0.05545124	-0.029776061	0.441463722	-0.312087711	-0.369299783	-0.288657769	-0.573587354	-0.117657027	0.134892161	-0.314009645	-0.251228864	-0.375886876	0.151377246	0.145721369	-0.096451161	0.017012139	-0.140616211	-0.319943806	-0.211609781	-0.149043	-0.249977446	-0.250736209	-0.215955261
GOBP_TELOMERE_MAINTENANCE_VIA_RECOMBINATION	0.031944373	-0.149958016	-0.3278227	0.057575937	0.286034581	-0.180338049	-0.109754929	-0.204507053	0.07219981	0.069678453	-0.084865923	0.035972324	-0.259852809	-0.26509318	-0.13406497	-0.35582916	-0.366732112	-0.356102077	0.369065416	-0.200725415	-0.25348211	-0.124672142	0.036960133	-0.050965851	-0.425286079	-0.372469825	-0.027171334	0.04086289	0.307200493	0.147746705	-0.023374466	-0.3028594	-0.323258266	-0.50705505	0.178329585	-0.372604327	-0.363308487	-0.048769808	0.348503759	-0.189571278	0.174786372	-0.054876602	-0.130027858	0.129560118	-0.379515687	-0.010708353	-0.444064882	0.138111058	0.154615963
GOBP_TELOMERE_MAINTENANCE	-0.213972201	-0.234809048	-0.269231461	-0.066652521	0.195419091	-0.187071267	-0.145108275	-0.278014909	-0.199635044	-0.144269266	-0.069126489	-0.079612159	-0.073098173	-0.309684387	-0.194614639	-0.300855314	-0.3089343	-0.237082047	0.212959073	-0.269160801	-0.203639659	-0.147739314	-0.19074244	-0.122623369	-0.383148501	-0.406630089	-0.030838344	0.014666614	0.193559066	0.020285477	0.003170721	-0.30705475	-0.052935747	-0.46557983	0.113249728	-0.329812109	-0.161889849	-0.250704675	0.27580992	-0.32512221	-0.042927632	-0.037437695	-0.02913587	0.031728982	-0.444197408	-0.312445849	-0.342373283	-0.120229744	0.084151532
GOBP_RECOMBINATIONAL_REPAIR	-0.108866626	-0.373323001	-0.283020367	0.095041575	0.239652104	-0.240332748	-0.268266509	-0.261975518	-0.057215048	-0.17924497	-0.019178548	0.00560499	0.034045925	-0.288555526	-0.281880802	-0.286023844	-0.262563425	-0.192206471	0.333006457	-0.237461593	-0.264587924	-0.205498429	-0.12184385	-0.113388644	-0.330617624	-0.47092703	-0.049972752	0.017000192	0.309424258	0.106164483	-0.026359701	-0.277459967	-0.151025208	-0.487908655	0.081663259	-0.334196734	-0.302696925	-0.229990123	0.288894948	-0.237034327	0.055537743	-0.045187466	-0.228118497	0.154534985	-0.314056848	-0.237223498	-0.4540835	0.002088888	0.105007588
GOBP_DOUBLE_STRAND_BREAK_REPAIR_VIA_BREAK_INDUCED_REPLICATION	-0.313778539	-0.231954823	-0.282693163	-0.104790153	0.491863531	-0.355155841	-0.001181105	-0.211008713	0.046388848	-0.329778265	-0.287124506	0.097784506	-0.039160471	-0.56071346	-0.397975452	-0.374170844	-0.145114987	-0.007646253	0.519678399	-0.106200754	-0.373713505	-0.075803267	-0.344784993	0.199317811	-0.372850017	-0.410283314	0.029196616	0.146599145	0.295468021	0.490987328	0.236074405	-0.552407914	-0.050363028	-0.440299528	0.319337126	-0.547688167	-0.49169819	0.02138514	0.271467845	-0.312384353	0.040071185	0.070295121	-0.090434525	0.368612954	-0.422147597	-0.214496038	-0.737295204	0.027079935	0.238558505
GOBP_DNA_DOUBLE_STRAND_BREAK_PROCESSING	0.466633372	-0.48588083	-0.091453909	0.270618803	0.120224758	0.038789538	-0.502645132	0.128977972	-0.050046578	-0.183049991	0.042460772	0.004963112	0.224663462	-0.285342137	-0.294757557	-0.269316354	-0.144285007	0.078831921	0.505793171	-0.204068104	-0.360081099	-0.353329776	-0.128526314	0.206426829	-0.462106973	-0.555482343	-0.092716216	0.112592893	0.488545571	0.344108512	-0.041958663	-0.033297763	-0.309659159	-0.547962224	0.259308016	-0.305210417	-0.442465912	-0.238318989	0.260464433	-0.330679853	0.042626733	0.198401334	0.051441393	0.027816876	-0.180420472	-0.260927954	-0.248922141	0.035754043	0.278316203
GOBP_DNA_SYNTHESIS_INVOLVED_IN_DNA_REPAIR	-0.178823369	-0.402430995	-0.273280135	0.035892587	0.166203092	-0.159559529	-0.34363465	-0.103959548	0.12986975	-0.233861153	-0.120094029	-0.08202016	0.053088605	-0.221046251	-0.055729516	-0.169804271	-0.29578011	-0.312442879	0.252174567	-0.182387434	-0.51110257	-0.150357363	-0.060579616	-0.107130738	-0.247819907	-0.576820437	-0.143944544	-0.105519157	0.14011583	0.108730141	0.010056376	-0.331915715	-0.331862877	-0.518098408	0.025927454	-0.274820891	-0.18223739	-0.212979447	0.195312238	-0.3976813	-0.003888851	-0.167136624	-0.077361568	0.211729272	-0.331734562	-0.100274811	-0.199504969	-0.01340738	0.34602689
GOBP_DNA_CATABOLIC_PROCESS_ENDONUCLEOLYTIC	-0.197555062	-0.266307199	-0.014205802	-0.110325068	0.050490113	-0.360302828	-0.224786607	-0.43176434	-0.137513335	0.098227787	0.389828693	0.057644193	0.303296534	-0.197713064	-0.44204115	0.026858667	0.301139246	0.123953997	0.044036199	-0.220780339	-0.163786808	-0.127571582	-0.212282173	0.036026344	-0.234656737	-0.403265373	-0.124599085	0.049713747	-0.04897171	-0.069083191	-0.39102454	-0.003570804	-0.155410112	-0.308247637	0.053933754	0.004167728	0.137323984	-0.292636268	0.37920292	-0.097472868	-0.403134571	0.185205295	-0.184595411	-0.068031001	-0.479781938	-0.229638057	-0.234590506	-0.08934589	-0.032025882
GOBP_DNA_CATABOLIC_PROCESS_EXONUCLEOLYTIC	-0.660304876	-0.234733054	0.364553817	0.137942093	0.219039233	-0.294708016	0.45708865	-0.239332676	0.127553758	0.358480173	0.111289031	-0.059128785	0.289877738	-0.792874346	-0.670214096	-0.642154605	0.005966563	-0.185710109	0.178014613	-0.574417152	-0.501239957	-0.519907462	-0.007976752	-0.01273623	-0.612887324	-0.18768176	0.248339459	0.144475122	0.354618671	-0.406226681	0.347325845	-0.506451774	-0.404298226	-0.618593123	-0.172752989	-0.599186718	0.209132954	-0.485528034	0.229570818	0.421450626	-0.020578436	0.036147436	0.140764463	-0.631186316	-0.572687727	0.050321739	-0.586543309	-0.561619688	0.491090964
GOBP_SISTER_CHROMATID_SEGREGATION	-0.221883316	-0.290068232	-0.293396235	-0.136476017	0.24598325	-0.259610646	-0.258543845	-0.318765229	-0.127353575	-0.245066081	-0.098793772	-0.184241897	0.094304851	-0.2978806	-0.169544316	-0.224901921	-0.288570729	-0.361413931	0.138555616	-0.269364185	-0.361200738	-0.10079435	-0.174802363	-0.056984903	-0.326689906	-0.435427797	-0.022360928	0.080428183	0.312848125	0.094390573	0.019176315	-0.390092199	-0.222512725	-0.469969586	-0.07766797	-0.439960312	-0.257157107	-0.312044161	0.195377576	-0.241255951	0.001955533	-0.086632442	-0.126081865	0.146212871	-0.295286109	-0.252785856	-0.336040027	-0.153775048	0.220533863
GOBP_REGULATION_OF_GLUTAMINE_FAMILY_AMINO_ACID_METABOLIC_PROCESS	0.088583038	0.106901836	0.135168045	0.025449397	0.025398865	0.184761303	0.486553854	-0.018169388	-0.507948782	-0.121929506	0.108213199	0.326955373	-0.434374324	-0.179904272	-0.395913052	0.021205915	-0.144192505	0.338406856	0.343947639	0.012437124	0.066906988	0.005692115	-0.083760834	-0.386059216	-0.176379688	0.181299893	0.182147352	-0.615053128	-0.611594222	-0.254328227	-0.050179639	-0.440502573	-0.506848488	0.171127471	-0.258310001	0.070598049	-0.276895991	0.24691751	-0.131421259	-0.099765696	-0.373564173	-0.240010972	-0.501092218	-0.155582031	0.108483366	-0.247108859	-0.141394019	-0.474206012	0.211061684
GOBP_CELL_MORPHOGENESIS	0.052267363	-0.266451669	-0.067348664	-0.070752655	-0.277792666	-0.22150908	-0.259775692	-0.312354648	-0.113891192	-0.000527369	-0.089602162	0.146121347	-0.198913867	0.054835533	0.183000858	-0.090145766	-0.14841117	-0.232968342	-0.120542308	0.022784821	-0.286386495	-0.138292833	-0.310217868	-0.104252994	0.100370775	-0.34876907	-0.256898358	-0.231589137	0.014584659	-0.299202777	-0.06996584	0.255324597	0.042991601	-0.169615345	-0.088437117	-0.050126832	-0.099125038	-0.046684292	-0.127041595	-0.260667665	-0.209634719	0.144801115	-0.246042908	0.16188079	-0.187852486	-0.114925846	-0.045571062	0.093865067	-0.133741107
GOBP_CELL_MORPHOGENESIS_INVOLVED_IN_DIFFERENTIATION	0.07156321	-0.256449155	-0.097259492	-0.052471924	-0.320112557	-0.234280417	-0.269757884	-0.311126011	-0.060732028	0.000912877	-0.10029396	0.171710402	-0.205423293	0.06263783	0.159916551	-0.127411147	-0.199813704	-0.218234726	-0.117293036	-0.005216086	-0.294098387	-0.213495265	-0.310061538	-0.124319647	0.129753727	-0.342408077	-0.279743111	-0.227246577	0.031262533	-0.295372398	-0.075333532	0.275000897	0.060221713	-0.136650899	-0.060486917	-0.025962731	-0.10802464	-0.052965216	-0.141454857	-0.304117245	-0.238623287	0.135016817	-0.264633743	0.176913442	-0.187297078	-0.106741049	-0.042759768	0.139389795	-0.154240183
GOBP_CYTOKINESIS	-0.212452158	-0.326703102	-0.214172188	-0.076220379	0.077303776	-0.255071221	-0.33304089	-0.352580041	-0.096281478	-0.228777069	-0.265704838	-0.035082714	0.050014648	-0.243762258	0.09522811	-0.255004205	-0.158194988	-0.239116282	0.17316605	-0.177718057	-0.212656428	-0.046357462	-0.237401542	0.016284321	-0.14793916	-0.422434215	-0.138369142	-0.099601686	0.233903948	-0.14790907	0.043836711	-0.284257893	-0.13826837	-0.342853988	-0.007098029	-0.305702684	-0.117892932	-0.278393949	0.178058828	-0.345561123	0.144465129	-0.126663077	-0.19423605	0.081284781	-0.275921785	-0.259462393	-0.181717073	-0.154608257	0.084956228
GOBP_NUCLEAR_TRANSCRIBED_MRNA_CATABOLIC_PROCESS	-0.209049473	-0.203385044	-0.251161634	-0.104674057	0.195275815	-0.263241439	-0.295319658	-0.359917669	-0.238244614	-0.223692368	-0.086342094	-0.120485329	0.059638589	-0.263964207	-0.141398154	-0.310940987	-0.17093517	-0.243060889	-0.04286601	-0.411582684	-0.248400813	-0.108316606	-0.13162851	-0.132500049	-0.355098098	-0.444257051	-0.20510464	-0.006612111	-0.035256329	-0.130895957	-0.150095662	-0.222580672	-0.062510399	-0.352037427	0.019658252	-0.227775117	-0.155437328	-0.250682147	0.198290189	-0.383441261	-0.021962325	-0.107744527	-0.02304519	-0.063363373	-0.407545258	-0.215170987	-0.297401154	-0.174597771	0.06506672
GOBP_MITOCHONDRIAL_RNA_CATABOLIC_PROCESS	-0.354995825	-0.033747516	-0.148349205	-0.325031328	0.332779759	-0.240680881	-0.436712324	-0.576785981	-0.440538252	0.212983008	-0.204018628	-0.12023518	-0.242754483	-0.400274043	-0.453831107	0.08801637	-0.135079031	-0.371684766	0.46105364	-0.485407112	-0.354994875	-0.359522673	-0.086245485	-0.180540316	-0.286138089	-0.389485009	0.005650132	0.256054371	0.001364135	-0.07734053	-0.256051237	-0.517185137	-0.222483862	-0.568529597	-0.351455028	-0.323561702	-0.402081448	-0.512693771	-0.107766674	0.055721954	-0.191245811	-0.043237152	0.307181153	-0.243044581	-0.582797175	-0.399276415	-0.210314048	-0.261202218	0.18353426
GOBP_MITOCHONDRIAL_RNA_METABOLIC_PROCESS	-0.381369842	-0.139177294	-0.400425453	-0.011737178	0.121670972	-0.114336147	-0.062286638	-0.429197637	-0.505073004	0.017791195	-0.10168938	-0.058816543	-0.235047245	-0.330262311	-0.42190512	0.044110467	0.01450383	-0.268738556	0.262875309	-0.399501705	-0.357929131	-0.186402019	-0.099640747	-0.129861887	-0.381068589	-0.316827658	-0.052959039	0.181279792	0.070351465	0.109111962	-0.226316655	-0.377732789	-0.205578332	-0.417599354	-0.01747705	-0.065989297	-0.320097525	-0.218252441	0.152328074	-0.061174896	-0.071360082	-0.031197525	0.019706714	-0.23596193	-0.425778673	-0.357285004	-0.306108493	-0.216279329	-0.147903902
GOBP_REGULATION_OF_MITOCHONDRIAL_RNA_CATABOLIC_PROCESS	-0.37530993	0.009963822	-0.083850034	-0.277693038	0.385306242	-0.240673744	-0.174159077	-0.51034021	-0.392642774	0.224323211	-0.424732543	-0.066425479	-0.120722377	-0.396622594	-0.454718752	0.08801376	-0.135075025	-0.421624596	0.25927059	-0.528386615	-0.344946894	-0.361152271	-0.290285274	-0.180534962	-0.225317681	-0.356649921	-0.073779728	0.079591958	0.001364095	-0.033123777	0.071110848	-0.5171698	-0.258510042	-0.592017317	-0.25705363	-0.299537394	-0.473425864	-0.442304613	-0.149041796	0.092041329	-0.19124014	-0.04323587	0.332539034	-0.448882953	-0.570188082	-0.399264575	-0.275892352	-0.27602617	0.185755565
GOBP_MITOCHONDRIAL_RNA_PROCESSING	-0.427734781	-0.182271271	-0.32624907	0.053755785	0.162410121	0.002907322	0.139937107	-0.37255167	-0.401728653	0.010798623	-0.217458819	-0.222207089	-0.203631185	-0.381540049	-0.415386764	0.05507251	0.048887005	-0.268135679	0.349035996	-0.502487345	-0.282795378	-0.183003343	-0.171160961	-0.039842611	-0.436689421	-0.481913625	-0.177287291	0.409174712	-0.022661665	-0.048653139	-0.136911119	-0.329316471	-0.155067838	-0.429466107	0.018594777	-0.13088881	-0.328973097	-0.319297931	0.238173919	0.059451762	-0.191004725	-0.036015189	0.126232387	-0.256014971	-0.463835116	-0.423914743	-0.341561994	-0.290248471	-0.118221194
GOBP_MITOCHONDRIAL_RNA_3_END_PROCESSING	-0.326460482	-0.13952316	-0.326083575	0.049066681	0.334676577	-0.398580612	0.374768018	-0.398565077	-0.227723829	0.181454244	-0.312063744	-0.470664591	-0.230195734	-0.234179976	-0.470629554	0.148715972	0.161407983	-0.224178604	0.348585831	-0.501957179	-0.364596611	0.015251779	-0.408545303	-0.282002869	-0.293773339	-0.529120689	0.25817807	0.542391121	0.039351165	-0.049997035	0.030751438	-0.272665452	0.042197972	-0.432873281	-0.084460264	-0.091079678	-0.455956078	-0.443241801	0.225609581	-0.032115533	-0.166752973	0.132791649	0.432536623	-0.130697291	-0.437569528	-0.541224037	-0.46413652	-0.499866746	0.16769468
GOBP_RNA_5_END_PROCESSING	-0.454170519	-0.0784657	-0.318835467	-0.184404093	0.390408667	-0.064936173	0.173782082	-0.294149258	-0.113669786	0.168627631	-0.099542573	-0.180546681	0.003739877	-0.359333406	-0.409782078	-0.111592677	0.314524695	-0.028719775	0.008409999	-0.422528955	-0.233059322	-0.345824491	-0.12874043	0.012468509	-0.508183025	-0.140889472	0.180836567	0.31138597	-0.123800005	-0.059235957	0.135624324	-0.435057944	-0.252828067	-0.418213762	-0.177256833	-0.050401866	-0.329178758	-0.341853003	0.234482478	-0.215665332	-0.085513158	-0.131108144	0.182582175	-0.361244451	-0.439330559	-0.545306855	-0.528703216	-0.300248977	-0.194360004
GOBP_RRNA_5_END_PROCESSING	-0.015687089	-0.007176005	-0.063400747	-0.356515209	0.153771589	-0.221684753	-0.019681482	-0.399583043	-0.106584672	0.084336635	-0.221849549	-0.11674871	0.10631042	-0.250679811	-0.076668323	-0.423839765	-0.054623095	-0.155832987	0.050560465	-0.47757345	-0.133177154	-0.46597576	-0.288429302	0.092046735	-0.646283533	-0.306902509	0.226917811	0.30714782	-0.275840656	0.28829844	0.009963822	-0.393082054	0.218788921	-0.536812206	0.000326197	-0.095456972	-0.068410555	-0.107617325	0.33972009	-0.266173902	-0.20852393	0.003024732	0.343083538	-0.255629316	-0.360981083	-0.641154143	-0.176900582	-0.246032258	-0.263414569
GOBP_TRANSCRIPTION_DEPENDENT_TETHERING_OF_RNA_POLYMERASE_II_GENE_DNA_AT_NUCLEAR_PERIPHERY	0.168367003	-0.319830636	-0.36366008	0.29084914	0.483424671	-0.367108671	-0.1461893	-0.389535101	-0.196910664	-0.522493402	-0.078088497	-0.186684665	0.065945252	-0.443697152	-0.402479167	-0.318225636	-0.338878474	-0.346549628	0.367593938	-0.419430872	-0.140209365	-0.04150152	-0.128999733	0.120459061	-0.686688787	-0.627035498	-0.135818346	0.099107381	0.17003248	0.080276386	0.043889564	-0.232741307	0.052934373	-0.434483122	0.275321634	-0.287321139	-0.023706332	0.050472999	0.330832779	-0.374656752	0.000948964	0.023368228	0.139379022	-0.485657745	-0.527470685	-0.626020596	-0.387831228	0.043533703	0.220976372
GOBP_RESPONSE_TO_ACID_CHEMICAL	0.051048682	-0.136096978	-0.291124248	-0.129803787	-0.106888956	-0.062811353	-0.232851241	-0.29428445	-0.191597916	-0.064065156	-0.081658522	0.144614971	-0.150319239	-0.04156751	0.076461366	-0.007626425	-0.116860208	-0.213810699	-0.087838688	-0.022225439	-0.295783288	-0.214898214	-0.288189216	-0.141654524	0.015309179	-0.257413169	-0.179926521	-0.138864587	-0.107090869	-0.251263031	0.002336867	0.16359197	-0.025607162	-0.238388015	-0.067756	-0.076249773	-0.12309853	0.003905259	-0.126675307	-0.298335497	-0.091014744	0.195326098	-0.148843771	-0.094307268	-0.152706931	-0.209666872	-0.154953272	0.01289892	-0.175662887
GOBP_RNA_POLYMERASE_I_PREINITIATION_COMPLEX_ASSEMBLY	-0.132001568	0.203309903	-0.086039683	-0.246468509	0.406183512	-0.24554798	-0.300808638	-0.118119094	-0.184994608	-0.151595558	0.084167664	0.041112675	0.042441498	-0.16642596	-0.117548907	-0.303199782	-0.273908501	-0.341574052	0.052406798	-0.360537399	-0.179993574	-0.232862568	-0.117833734	-0.226473292	-0.563462626	-0.367753644	-0.153749856	0.231900822	0.326434841	0.170774387	0.17285313	-0.391687995	0.086795929	-0.314457871	-0.005486846	-0.136795204	-0.088323676	-0.199721737	0.323898489	-0.17561075	0.043301599	-0.11207996	0.011062669	0.006554557	-0.542928041	-0.353642328	-0.053088946	-0.1821633	-0.01031148
GOBP_FORMATION_OF_EXTRACHROMOSOMAL_CIRCULAR_DNA	0.12062403	-0.236566	-0.066846641	0.33382229	-0.16436609	0.287588874	-0.40502094	-0.006545287	-0.283143201	-0.309842258	0.05473232	-0.305652538	0.330588007	-0.192628572	0.175753105	-0.269828029	-0.184979878	-0.269504222	0.303947797	-0.294273093	-0.242821547	-0.115983963	0.106350876	0.305538033	-0.440150473	-0.247170569	-0.223797434	0.080287442	0.152601622	0.402308802	0.0421215	-0.078826448	-0.325250031	-0.534008816	0.212146577	-0.310249823	-0.368177655	0.041933162	0.402411216	-0.280416846	-0.119287506	0.010470102	0.063890856	0.076529095	-0.275809084	-0.251653158	-0.174385619	0.110173267	0.016104972
GOBP_GUANINE_NUCLEOTIDE_TRANSPORT	-0.136889253	-0.627769009	0.102278547	0.18158473	-0.193543481	-0.542610914	-0.556597169	-0.000668359	-0.007016662	-0.119357235	-0.056187828	0.541549205	-0.49877973	-0.217505351	0.096471952	-0.024377947	-0.531460509	-0.144958677	-0.157410204	-0.474289086	-0.708660835	-0.423080442	0.234446803	0.443758319	0.172530946	-0.622558555	-0.032329349	0.076265175	-0.033996505	-0.109582135	0.239761276	0.140007631	0.347593974	-0.289364781	-0.321485954	0.057727186	-0.396868867	-0.193776168	-0.505932508	-0.32480336	0.310317857	0.196859269	-0.432954593	0.127418061	-0.342268425	0.006732109	0.146226055	0.545296903	0.216196292
GOBP_SKELETAL_SYSTEM_DEVELOPMENT	0.100290529	-0.367336967	-0.095798692	0.095950406	-0.213684887	-0.229011127	-0.111003646	-0.271123212	-0.0899044	0.026285436	-0.120681335	0.278897539	-0.193926967	0.034368328	0.087003751	0.08490601	-0.284072834	-0.12737104	-0.122254197	0.123022572	-0.370031099	-0.003699408	-0.284463137	-0.161467956	0.111547417	-0.33925252	-0.217273318	-0.279831263	0.022939177	-0.137347179	0.026295835	0.299776901	0.197781481	-0.135214162	0.080826579	0.007989329	-0.13425888	0.067731911	-0.163303102	-0.257057197	-0.177238534	0.128150012	-0.187221348	0.120893294	-0.20360437	-0.069470086	-0.102114283	0.19331309	-0.144366375
GOBP_OSSIFICATION	0.123588445	-0.26956064	-0.195752798	-0.022061791	-0.258369942	-0.201382078	-0.129910704	-0.254154727	-0.108896489	0.11239175	-0.015113135	0.232616147	-0.260030984	0.022356659	0.196954932	0.127577121	-0.130614896	-0.189253326	-0.132673016	0.020501643	-0.350684819	-0.06494942	-0.34467855	-0.182027708	0.144549313	-0.379029419	-0.269107397	-0.261010441	-0.165483172	-0.285087664	-0.011474879	0.281206103	0.135334118	-0.252313012	-0.02632021	0.031259479	-0.099206762	0.084419156	-0.06978045	-0.262937611	-0.278585758	0.14183901	-0.267818286	0.145748261	-0.26105608	-0.101098455	-0.015336383	0.189867873	-0.237115792
GOBP_NEUROTRANSMITTER_UPTAKE	0.001466653	0.183907375	0.263595328	-0.094591401	-0.382547684	-0.245341433	-0.115218603	-0.187501636	-0.122588068	0.207640799	-0.037682854	0.04248006	-0.105688722	0.16036438	0.054035606	0.187100588	0.021527835	-0.017076307	-0.333414612	-0.014320969	-0.385204999	-0.277136803	-0.220131452	-0.055047443	0.068849651	-0.080752039	-0.310440626	-0.366645597	-0.363949299	-0.655608425	-0.14325311	0.22156743	-0.001395861	0.234945069	-0.036863025	-0.004847884	0.009344306	0.193287846	-0.125164347	-0.045299967	-0.490772955	0.274868751	-0.181177037	-0.351209834	-0.035377216	-0.317874619	-0.023750321	0.205067226	-0.333294858
GOBP_REGULATION_OF_NEUROTRANSMITTER_LEVELS	-0.093238983	-0.155590799	0.004292498	-0.060885258	-0.329914187	-0.226611037	-0.196143922	-0.240084183	-0.046370853	-0.057587833	-0.000394208	0.046224313	-0.120211327	0.123445874	0.063349715	-0.022129858	-0.091084782	-0.219029707	-0.087495541	0.14598688	-0.148372904	-0.072657019	-0.158675441	-0.055373664	0.113175829	-0.139841532	-0.083164645	-0.245514576	-0.072921827	-0.371751124	-0.112470332	0.201761676	-0.096836954	0.025259906	-0.071345819	0.044641126	0.02344819	0.011521648	-0.030834948	-0.034676376	-0.292784121	0.205351324	-0.238036737	-0.00877883	0.038656074	-0.046633728	-0.141740758	-0.058938206	-0.079258598
GOBP_ACTION_POTENTIAL	0.149526907	-0.217351428	-0.223463822	0.033159726	-0.260849575	-0.423735074	-0.185782146	-0.152608869	-0.122175889	0.006076844	0.031768808	0.058891436	-0.273775365	0.052874126	0.191612398	0.081683733	-0.118643546	-0.161398505	-0.207293959	0.211391539	-0.336883799	0.049765678	-0.217522647	-0.044665988	0.17544578	-0.101613488	-0.079663111	-0.337762095	-0.090069561	-0.250485635	-0.126536525	0.316748759	0.09026236	0.0283904	-0.036110986	0.064664296	-0.090603118	0.187950795	-0.083878278	-0.085214844	-0.274218004	0.286998781	-0.26596351	0.107570017	0.049757242	-0.015061161	-0.087574801	0.135653432	-0.12563041
GOBP_RNA_METHYLATION	-0.33380682	-0.115411307	-0.41825405	-0.093930303	0.200704052	-0.11920886	0.030601879	-0.480791413	0.010872093	-0.055711975	-0.096321189	-0.024453846	-0.138129459	-0.186623513	-0.296961269	-0.289906563	-0.151986046	-0.190216968	0.158454993	-0.379476415	-0.40726369	-0.200012374	-0.161171579	-0.202938559	-0.316975729	-0.407815043	-0.090020209	0.076263881	0.114227754	0.070160142	-0.112623643	-0.24269627	-0.192130397	-0.484655765	-0.015222692	-0.126942952	-0.259003396	-0.099186336	0.170167797	-0.169096748	-0.05557567	-0.214949736	-0.036195848	-0.155721029	-0.405869679	-0.32729395	-0.338567822	-0.21366377	-0.131160056
GOBP_PSEUDOURIDINE_SYNTHESIS	-0.435841845	-0.269415339	-0.314500677	-0.026518193	0.206829037	-0.008525802	0.096278439	-0.311597476	-0.031831262	0.117750538	0.019371681	0.063601114	0.060547628	-0.332442467	-0.478294877	-0.178618442	0.034679166	-0.169585438	0.243604731	-0.474036458	-0.270634905	-0.214820092	-0.380236094	0.032246581	-0.480545805	-0.221432894	-0.110458883	0.198114957	-0.109555312	-0.150938918	0.05996401	-0.546865131	-0.052768136	-0.512086577	0.163694599	-0.102163779	-0.386789623	-0.222039776	0.199434756	-0.223383766	-0.191501304	0.012296813	0.042837224	-0.246929905	-0.463452393	-0.412469267	-0.358548102	-0.273952294	0.021093624
GOBP_CILIUM_OR_FLAGELLUM_DEPENDENT_CELL_MOTILITY	-0.197754435	-0.159679194	-0.184536715	0.001158949	-0.131435312	-0.058587792	-0.181607006	-0.256983055	-0.070883295	-0.328325885	-0.195905339	-0.228891874	0.105624609	0.283812954	0.394621	-0.205156499	-0.157181965	-0.187805056	-0.220800055	0.13510572	-0.302904337	-0.228549884	0.210901863	-0.129602964	0.301167488	-0.029278896	0.064742432	-0.241779282	-0.013747415	-0.386023561	-0.295607521	-0.04066168	-0.212208739	0.110604502	-0.209659736	0.168515775	-0.283543012	-0.239737691	-0.227987517	-0.127909811	0.331840617	-0.168716795	0.12308325	-0.207338083	0.336207935	-0.29492226	-0.008516993	-0.211967435	-0.04523843
GOBP_OVARIAN_FOLLICLE_DEVELOPMENT	-0.108272619	-0.256057063	-0.206830689	-0.036234117	-0.243853206	-0.053306868	-0.312944862	-0.244941664	-0.060183461	-0.032696387	-0.117818643	0.2685844	-0.157704885	-0.00453624	0.275839639	-0.07796612	-0.189233963	-0.254513239	-0.171485205	-0.1927556	-0.330472232	-0.245013808	-0.25783703	-0.163994512	0.174239682	-0.245400625	-0.214120695	-0.306906994	-0.015219436	-0.090367448	-0.02943988	0.27006007	0.143447466	-0.315468255	-0.24929276	-0.024261395	-0.264132766	0.192797113	-0.096286057	-0.246425877	-0.096595543	-0.028325362	-0.007657264	0.169960392	-0.031096751	-0.27669573	0.13212524	-0.157797933	-0.294197762
GOBP_OVULATION_FROM_OVARIAN_FOLLICLE	0.307396462	-0.43164719	-0.280193405	0.199803192	-0.647958099	-0.209786448	-0.134446654	-0.553048064	-0.00786348	0.06785355	0.325971353	0.419083802	-0.363715099	0.610833578	0.550722033	0.624529214	0.366586235	-0.330318831	-0.056562704	0.238225031	-0.240266306	0.303479948	-0.691692027	0.082192251	0.607484578	-0.570925458	0.371911416	-0.467243927	-0.396054967	-0.117806156	-0.141681805	0.701309632	0.077790708	0.146285018	-0.334220612	-0.111535211	0.203686237	-0.239096787	-0.357270897	0.032389255	-0.666829116	0.358764558	-0.386094765	-0.0927294	-0.305661341	-0.010717168	0.031612372	0.127626242	-0.458540951
GOBP_ANTRAL_OVARIAN_FOLLICLE_GROWTH	-0.064416814	-0.224847258	-0.213797023	0.158146909	-0.425795786	0.040646548	-0.346537886	0.200460791	-0.60050347	0.016906153	0.078670296	0.255084999	-0.216601655	0.127468286	0.436467576	0.113720313	-0.461537389	-0.762268417	-0.631559757	-0.069282646	-0.205011622	0.129365854	-0.5458996	-0.036642671	0.452954191	-0.346417049	-0.297768163	-0.611404544	-0.223524743	-0.239926395	-0.370344837	0.35258372	-0.163394963	-0.441966132	0.023831555	0.439005359	-0.391378427	0.173185852	-0.460866807	-0.239163791	0.175100296	0.302147452	-0.385567895	0.504006295	-0.025602252	-0.324456757	0.249637684	-0.663760309	-0.424427465
GOBP_LUTEINIZATION	0.433701228	-0.527712877	-0.572513568	0.077087647	-0.553242406	-0.303200676	-0.326642602	-0.298673493	-0.624202884	0.223474488	0.13496321	0.305285671	-0.431933391	0.214141682	0.456402569	0.715807925	-0.164377102	-0.278699625	-0.700096758	-0.230065065	-0.587035333	0.197991697	-0.594665607	0.225153756	0.154203336	-0.404547557	-0.494407578	-0.401982944	-0.406762868	-0.510538	0.36260451	0.454714257	0.022744317	-0.488759354	-0.58840561	-0.113482946	0.244072265	0.039821691	0.048590187	0.113939022	-0.381542948	0.250096299	-0.140533915	-0.080345224	-0.431913108	-0.218752782	0.524954958	0.244375147	-0.551182222
GOBP_LUTEOLYSIS	0.093948997	0.000342524	0.601896511	-0.575836944	-0.734004655	-0.156916719	-0.189794611	-0.630729157	-0.033844293	-0.066270808	0.344150414	-0.040783868	-0.779635842	0.407101529	0.540945481	0.007715744	-0.485263496	-0.632497695	-0.075830561	0.459836612	-0.634320657	-0.22388243	-0.645893556	-0.65171683	0.472675258	-0.499428855	-0.024507868	-0.616692469	0.328620532	-0.014177159	-0.532009285	0.51560929	0.17422831	-0.285959813	-0.612781486	0.359279807	-0.046622597	-0.071191936	-0.067876928	-0.342716798	-0.231220633	0.276728664	-0.141783554	0.679703772	0.127935943	0.066820808	0.319026909	0.643376765	-0.257723731
GOBP_OOCYTE_MATURATION	0.189626228	-0.150709723	-0.159369013	-0.244277251	-0.143853365	-0.138712799	-0.378348157	-0.184177582	-0.143832172	0.19653198	0.247786197	0.173444278	0.029242278	-0.325718843	0.025348984	-0.135955347	-0.218761475	-0.429119148	-0.130541711	-0.116024986	-0.047892854	-0.32608496	-0.201983256	-0.1223553	0.044324413	-0.091802805	-0.348301707	-0.34523174	0.298292236	-0.2809003	-0.001523437	0.119438054	0.002618031	-0.357406382	-0.043663007	-0.138661436	-0.325016272	-0.273065258	-0.226773519	-0.167985217	0.134171102	0.286676663	-0.303609243	0.116432221	0.046838877	-0.301911614	0.170689741	-0.005518383	-0.182717708
GOBP_FATTY_ACID_ALPHA_OXIDATION	-0.339178966	0.196397387	-0.047413051	-0.670189039	0.194893841	0.026191636	-0.05510083	-0.609362752	-0.597001872	-0.009697403	-0.29824995	0.114012382	-0.182722981	-0.399467821	0.181512994	-0.088196916	-0.230660715	0.083807829	0.499155437	-0.153021024	-0.130308422	-0.186138717	0.353954774	-0.003479085	-0.437572461	-0.119222533	0.171450753	0.01638899	-0.196345911	-0.407659985	-0.132593843	-0.400928505	-0.191353616	-0.377093369	-0.208032673	-0.158553856	-0.602254004	-0.464676182	0.027006983	-0.244868285	0.2746996	-0.119980213	0.431718869	-0.019810202	-0.154724236	-0.389103544	-0.400516523	-0.474310358	0.210676157
GOBP_RESPONSE_TO_PROTOZOAN	-0.06139174	-0.235184661	0.069588097	-0.099357257	-0.040466133	-0.187531081	0.36479777	-0.40467966	0.23880354	0.177950934	0.59874376	-0.30488974	-0.223756003	-0.572916924	-0.329057246	-0.458583077	0.254473417	-0.451858706	0.41336276	0.417769931	0.382763734	0.438337541	-0.162074517	-0.432368455	-6.76E-05	-0.021108563	0.464357193	-0.212097493	-0.490549593	-0.323216641	0.092988911	-0.43393089	0.046543559	0.0756631	-0.379768985	-0.177382465	0.279814755	-0.32544934	-0.588845866	0.399364342	-0.51921357	0.423606367	0.008599901	-0.248825854	-0.459330999	0.42824477	-0.463622669	-0.406294229	0.368797849
GOBP_BRANCHING_INVOLVED_IN_BLOOD_VESSEL_MORPHOGENESIS	-0.136561873	-0.318835222	-0.253719216	-0.435190905	-0.305853245	-0.09529653	-0.309528437	-0.426809742	-0.270917808	0.363427315	-0.088442714	0.107476079	-0.340147271	0.075827894	0.361408607	0.244090666	-0.225998906	-0.232197072	-0.143579479	-0.023164214	-0.404469378	-0.227526704	-0.394566234	-0.071106665	0.318531217	-0.143071853	-0.196984071	-0.291195664	0.18301824	-0.133343145	-0.182847801	0.379940411	0.058639003	-0.337588223	-0.257935756	0.263307375	0.173361335	0.053653954	0.197865501	-0.386480671	-0.150971725	0.066187203	-0.168395328	0.062137601	-0.193947588	-0.502830086	0.096439321	0.1420928	-0.253402043
GOBP_VASCULOGENESIS	0.176933817	-0.202303151	-0.243630134	-0.166254885	-0.19468067	-0.138762688	-0.218342846	-0.039049681	-0.112670846	0.291646095	0.052232192	0.206998875	-0.354341121	0.000799288	0.280224583	0.187817257	-0.296510246	-0.239441738	-0.075075106	0.062812444	-0.245810496	-0.016745877	-0.417395762	-0.031345446	0.052473814	-0.340159685	-0.309249974	-0.39127048	-0.073493216	-0.129395577	-0.165735571	0.316103573	0.046644049	-0.306363433	-0.08109763	0.042518902	0.080604657	-0.025564786	-0.020910696	-0.360608673	-0.242908092	0.127023042	-0.362960854	0.163544553	-0.298137783	-0.248333933	0.017689544	0.026180134	0.007773364
GOBP_GANGLIOSIDE_METABOLIC_PROCESS	-0.07473278	-0.339588198	0.045226046	-0.415015485	-0.20082392	-0.189774423	0.199927635	-0.327709851	0.077071709	0.275325346	-0.247281535	0.35569358	-0.070993545	0.138709166	0.238381136	-0.254484257	-0.12454546	0.062863315	-0.341070357	-0.100335287	-0.446804626	-0.102590761	-0.254082791	-0.035750386	0.243012743	-0.061028829	-0.14050766	-0.337807808	-0.277973269	-0.415593347	0.140932854	0.204418853	-0.188409526	-0.074504721	-0.000178119	0.204826766	0.050679104	0.250476369	-0.242078534	-0.128387105	0.124047427	-0.15824624	-0.294796992	0.093416488	0.029346606	-0.181640027	-0.20400617	0.116338503	-0.31421865
GOBP_GANGLIOSIDE_BIOSYNTHETIC_PROCESS	0.155356996	-0.384669957	0.330927785	-0.475557735	-0.423079633	-0.13678904	0.308363923	-0.480364288	0.054267178	0.449791234	-0.055257247	0.420132649	-0.040933615	0.382247576	0.347549648	-0.147389158	-0.243319757	-0.038655571	-0.340789633	0.038610649	-0.499659677	0.04449841	-0.377161774	-0.299087929	0.308680944	0.067564661	-0.193235646	-0.518374447	-0.166445111	-0.454681797	0.36505959	0.41318412	-0.145283658	-0.156073316	0.097733132	0.223167567	-0.07353245	0.250872601	-0.2297502	0.057100617	-0.109315965	-0.039179304	-0.293537174	0.084823646	0.088485676	0.068516781	-0.261941742	0.253647526	-0.236329367
GOBP_MICROTUBULE_BUNDLE_FORMATION	-0.247198701	-0.212716313	-0.276822978	-0.163323228	-0.363167578	-0.051071241	-0.286967056	-0.313650033	-0.121661096	-0.283016804	-0.102056686	-0.19944243	-0.064843757	0.291443811	0.437709185	-0.403371283	-0.387504992	-0.216277639	-0.14191416	0.200974637	-0.345135788	-0.268818825	0.134143731	-0.343113373	0.300042232	0.007549557	-0.080486394	-0.340910322	0.217093102	-0.422091764	-0.256088947	0.083487293	-0.339080642	-0.100266617	-0.323554266	0.23427932	-0.421986687	-0.257431351	-0.195192036	-0.255995099	0.436264442	-0.186582967	-0.046230115	-0.193033262	0.380978164	-0.337399096	-0.045991793	-0.30688858	-0.255917699
GOBP_OSTEOBLAST_DIFFERENTIATION	0.074957202	-0.263933544	-0.236957537	-0.013915981	-0.26424063	-0.112745443	-0.202498417	-0.200782378	-0.130985349	0.117443937	-0.006783172	0.238666884	-0.364508202	0.099218914	0.213947218	0.131015547	-0.173580075	-0.200226175	-0.099052316	-0.020379733	-0.362480241	-0.151680201	-0.325951824	-0.263613956	0.162926451	-0.415590674	-0.317124329	-0.283125329	-0.138661368	-0.313588373	-0.024801081	0.24564917	0.092764417	-0.333126683	-0.064920888	0.101026884	-0.17136666	0.027974399	-0.174730948	-0.317795834	-0.243453329	0.145148054	-0.265208928	0.157289358	-0.260774776	-0.107102764	0.024552445	0.218929244	-0.246675458
GOBP_UROGENITAL_SYSTEM_DEVELOPMENT	0.1874899	-0.240173516	-0.216967197	-0.110575872	-0.27498712	-0.227643395	-0.263532102	-0.17595834	-0.169402415	0.119789291	-0.089762664	0.20860496	-0.313845508	0.126089039	0.252682642	0.030140455	-0.287422832	-0.150566093	-0.037823848	0.090515924	-0.399036028	-0.105332447	-0.291719614	-0.209149034	0.211039206	-0.261749806	-0.235241866	-0.250227185	-0.053156276	-0.248912381	0.03982596	0.285160465	0.139467755	-0.118727506	-0.112178107	0.140756091	-0.193480074	0.075716062	-0.11981253	-0.367124739	-0.212499908	0.18059582	-0.238618243	0.115397971	-0.09796339	-0.15682136	0.027992954	0.173622696	-0.123382125
GOBP_METANEPHROS_DEVELOPMENT	0.084515435	-0.087252653	-0.176180206	-0.179158594	-0.188950716	-0.200544504	-0.196875455	-0.27197845	-0.130574677	0.227571914	-0.156400288	0.258504848	-0.316168938	0.079041565	0.176522001	0.079148336	-0.268841865	-0.025434335	0.051990984	0.037403735	-0.431025098	-0.235505177	-0.234890945	-0.188906359	0.235767977	-0.067725871	-0.176523237	-0.193984978	0.005271335	-0.255722259	0.030947325	0.184945137	0.210479632	-0.046224691	-0.062987546	0.238419466	-0.274466922	0.15282922	-0.171372602	-0.374120075	-0.136594503	0.087178465	-0.199847415	-0.012340422	0.008155131	-0.092982259	0.13812184	0.195496415	-0.174724755
GOBP_TEMPERATURE_HOMEOSTASIS	-0.07949834	-0.230660303	-0.149508993	-0.181794108	-0.182311282	-0.192300793	-0.176711765	-0.208756046	-0.181392007	-0.114391688	-0.009936344	-0.103503928	-0.129376783	-0.175503962	0.091281749	0.034997292	-0.160216767	-0.264247205	-0.122182868	0.179351121	-0.192690318	0.012795635	-0.23823928	-0.124719265	0.132428454	-0.257475995	0.070780076	-0.25456533	-0.146135742	-0.091995128	-0.15181159	0.047053381	0.142025318	-0.14425394	0.002785695	0.056108021	0.001727937	0.032602675	-0.247317811	-0.107501834	-0.069534977	0.155517751	-0.234074735	0.041344342	-0.225817347	0.080886558	-0.120487018	-0.190608797	-0.035635179
GOBP_FEVER_GENERATION	-0.159867731	0.233568741	-0.040286235	-0.454728522	-0.016389533	0.102701522	-0.470617939	0.224989019	-0.282796801	0.254372892	0.056314065	-0.238542171	-0.251576303	-0.513830147	0.127194608	0.155276592	0.272603981	-0.500738459	-0.485754025	-0.035685653	-0.406752621	0.377842822	-0.21918182	0.035045659	0.562819057	-0.711446344	0.039486067	-0.513918423	-0.533380587	-0.140952235	-0.073741319	0.324760616	0.388346629	-0.320396433	0.181727407	0.405445875	0.163471147	0.1764875	-0.464664303	0.110165148	-0.503980537	0.403164032	-0.668791034	-0.10777527	-0.350056744	0.298503313	0.123247641	-0.488620163	-0.132377642
GOBP_AMEBOIDAL_TYPE_CELL_MIGRATION	0.01349855	-0.262747924	-0.072038747	-0.158117826	-0.226385584	-0.098646087	-0.271297795	-0.196841018	-0.19977152	0.221631804	0.050605183	0.195831754	-0.22563886	-0.019897984	0.280995339	0.083672148	-0.167296981	-0.300275227	-0.048231474	0.107762916	-0.348007751	-0.060648945	-0.338275266	-0.165101777	0.163263646	-0.341584792	-0.244746285	-0.355203497	-0.122658897	-0.302795448	0.006396744	0.310508718	0.155340849	-0.257825968	-0.172045743	0.006192104	-0.020109429	0.047810231	-0.109294027	-0.248830831	-0.255520138	0.124744706	-0.331969494	0.107685883	-0.29083668	-0.150574785	-0.078866615	0.070218839	-0.099066753
GOBP_ACROSOME_ASSEMBLY	0.349394885	-0.306955119	-0.242880879	0.239606071	0.15813641	-0.428316013	0.235400788	-0.246970325	0.358588335	-0.292440573	0.070131035	0.187824941	0.081074914	0.044461625	-0.011434219	0.135095336	0.06350717	0.384728104	-0.014249645	0.462887106	-0.095102	-0.095608453	-0.086678525	-0.033870415	0.439556321	-0.246907603	0.080128281	-0.021826435	0.17694621	0.030960973	-0.353849693	0.022032749	0.01986297	-0.231731937	-0.254479114	-0.281888767	0.150580634	-0.013338586	-0.0865708	-0.099705033	0.252036417	-0.063083923	0.011318504	0.44243672	-0.309962431	0.368450813	-0.262675521	0.03878865	0.270260738
GOBP_LONG_CHAIN_FATTY_ACID_METABOLIC_PROCESS	0.114593543	0.024674502	-0.384875802	-0.205228173	-0.306809523	-0.2243839	0.237760564	0.031081087	0.124681774	-0.361140369	0.046213405	0.166158573	-0.334098951	-0.285957657	0.010331336	-0.1354702	-0.082080991	0.032224018	0.146067471	0.114284724	-0.047440341	-0.025871809	-0.14065863	-0.318162898	0.113054353	-0.1151159	0.032787618	-0.021280154	0.048050606	-0.203519862	0.027377524	-0.265309899	-0.237984996	0.033819815	-0.341398465	0.025334793	-0.116194396	-0.050534472	-0.248529949	-0.068617042	0.116696974	-0.052311157	-0.23004228	0.035618427	-0.013556071	0.056331874	-0.200224393	-0.073002379	-0.082801239
GOBP_CELLULAR_GLUCOSE_HOMEOSTASIS	-0.176402933	-0.080886812	-0.230413833	0.017905069	-0.152341041	-0.185323347	-0.150068176	-0.135929719	-0.020466115	-0.281250629	-0.191350512	0.057220467	-0.104722447	-0.013326208	0.048572839	-0.0805168	-0.121185066	-0.191128416	-0.027074371	0.007538082	-0.404551826	-0.191077791	0.000672423	-0.048372481	0.064622956	-0.051658219	-0.038413178	-0.035736761	-0.209442635	-0.149102556	0.000574266	0.068132925	-0.075398524	-0.359932748	-0.112914943	0.082331906	-0.228228841	-0.096196852	-0.22773913	-0.361017871	-0.191241827	0.013776164	-0.160893227	0.088415634	-0.021526723	-0.290186913	-0.026047721	0.045657911	0.008209988
GOBP_TRNA_5_LEADER_REMOVAL	-0.517970694	0.06640961	-0.311497981	-0.172943037	0.490272471	-0.095514896	0.192410362	-0.276288225	-0.165349212	0.205217994	0.080759856	-0.015555002	0.014161903	-0.512234854	-0.586792016	-0.023638522	0.212866627	0.101368785	0.196097634	-0.485589881	-0.410884708	-0.407709282	-0.061426665	-0.070823812	-0.526374319	-0.058391102	0.239792619	0.249594832	0.049147264	0.054515794	0.074058482	-0.512613852	-0.262160606	-0.436340311	-0.014148005	-0.196081461	-0.375062081	-0.19137404	0.367603056	-0.284422079	-0.275000815	-0.175887147	0.103217782	-0.332876193	-0.552296889	-0.513682969	-0.517524788	-0.275480966	-3.02E-05
GOBP_HISTAMINE_METABOLIC_PROCESS	-0.25835991	0.194655423	-0.160354766	0.509507975	-0.511091665	0.020989126	-0.134140755	-0.356434009	-0.030741178	0.17998339	-0.64925952	0.320729995	-0.242576986	0.813910844	0.734877441	0.608939055	0.616292946	0.396481166	0.282294661	-0.057625553	0.007248702	0.052715629	0.197541206	-0.445308381	0.509811518	0.395099784	-0.357659155	-0.317854568	-0.786577224	-0.641300429	-0.443014272	0.141079714	-0.053493033	0.052470463	-0.710178541	0.647782473	-0.124267246	-0.062121878	-0.523300392	0.342642191	-0.49092638	0.014933214	-0.656078923	-0.28365334	0.539130246	-0.067608305	-0.477854869	0.131886464	-0.638916542
GOBP_GASTRIC_ACID_SECRETION	-0.168112808	-0.147821817	0.088858714	-0.431621207	-0.610572675	0.108450282	-0.239444503	-0.622642519	-0.115599013	-0.087755116	0.114655053	-0.327138684	0.206260518	0.057012615	0.141094891	-0.081015005	0.018530831	-0.328980235	-0.318263669	0.388218083	0.182300685	-0.087509225	-0.013953815	-0.120146248	-0.06319113	0.000802556	-0.175092598	0.020131354	-0.166980475	-0.120753107	-0.352739378	0.178632663	0.200785009	0.118503222	-0.097219695	-0.109630663	-0.399841504	-0.161686685	-0.202135823	0.096841965	0.130659548	0.065084959	0.096436255	0.006093773	0.196880787	-0.145856335	0.061368093	-0.0039088	-0.305437524
GOBP_IN_UTERO_EMBRYONIC_DEVELOPMENT	-0.069350466	-0.180127067	-0.315122962	-0.012950754	-0.135548353	-0.141496713	-0.291120774	-0.228339901	-0.167848107	-0.078737736	-0.050591322	0.113208181	-0.12896618	-0.107550155	0.041698178	-0.09082498	-0.227419625	-0.274335645	0.069029224	-0.205546508	-0.286127833	-0.141631056	-0.237242827	-0.22874132	-0.120629192	-0.367754811	-0.173060784	-0.105562994	-0.001987166	-0.219367704	-0.064661009	0.049082761	0.01382457	-0.325453901	0.026127236	-0.117336403	-0.21602494	-0.11616224	0.070393654	-0.310953257	-0.022787539	-0.021101529	-0.2438383	0.129747203	-0.297004017	-0.208834179	-0.177716328	-0.039208008	-0.01198456
GOBP_GASTRULATION_WITH_MOUTH_FORMING_SECOND	-0.070508274	-0.304250322	-0.255488765	0.007558126	-0.275178999	-0.221582873	-0.44758361	-0.084293009	-0.13453046	0.032901236	0.011065259	-0.066496505	-0.153057297	0.262247903	0.324476806	-0.406819312	-0.232538128	0.06037392	-0.096612716	-0.332350414	-0.122261492	-0.040559513	-0.230904968	-0.038174075	0.290339159	-0.361071123	-0.294056893	-0.133449961	0.02215835	-0.398582148	-0.17067647	0.281034738	0.394583715	-0.017151708	-0.350037555	0.224837531	-0.437154919	-0.23214142	-0.061013042	-0.50494329	-0.082954761	-0.20857938	-0.051221208	0.349058592	-0.138118016	-0.305566183	0.291909143	0.37935642	-0.228041557
GOBP_FORMATION_OF_PRIMARY_GERM_LAYER	0.128760353	-0.301605409	-0.123715241	-0.134870718	-0.328146869	-0.056653994	-0.226868464	-0.106143043	-0.068773715	0.320497411	-0.085261141	0.127852204	-0.236036154	-0.168478808	0.262100158	0.092564061	-0.286446214	-0.105581646	-0.070125821	-0.214775235	-0.441390758	0.007820274	-0.362471212	-0.061774416	0.187804854	-0.233885025	-0.319296857	-0.305257294	-0.060411078	-0.269205459	0.075064111	0.175121846	0.306738483	-0.331801999	0.007833805	0.010935453	-0.10482866	-0.05184775	-0.074942477	-0.364269978	-0.182632354	0.105308631	-0.325829243	0.115084511	-0.309657057	-0.131085427	-0.029054874	0.136044494	-0.084619677
GOBP_ENDODERM_FORMATION	0.225508859	-0.338322681	0.067847789	-0.300463462	-0.514237309	0.123822606	-0.242901407	-0.115541439	-0.147500791	0.529731782	-0.00739396	-0.084450247	-0.448939652	-0.044695483	0.383019285	0.232721576	-0.320712411	-0.33349874	-0.173974622	-0.226893896	-0.544422509	-0.039619873	-0.438055529	-0.022834704	0.198844988	-0.138105913	-0.262097605	-0.411257685	-0.133862528	-0.42691968	0.12738216	0.278473771	0.455149755	-0.318424632	-0.046577021	0.083552204	-0.032748449	-0.008814778	-0.103552243	-0.233918438	-0.264884031	0.069705197	-0.360411878	-0.118735897	-0.264454267	-0.285247849	-0.036185501	0.190711317	-0.077688351
GOBP_CELL_FATE_SPECIFICATION	0.014502506	-0.207093271	-0.151731057	0.045495017	-0.353114823	-0.21043119	0.116628409	-0.227401711	0.08965388	0.097318251	-0.13870268	0.033175887	-0.114942192	-0.133365557	-0.049009147	-0.130450984	-0.20668464	-0.007543447	-0.0618109	-0.005065521	-0.382960984	-0.321216252	-0.03709402	0.021858169	0.041142857	-0.031972341	-0.168920157	-0.14045699	-0.004149335	-0.169064324	-0.186816751	0.102486902	-0.190474429	0.029851992	-0.139001336	0.036440095	-0.236656155	0.02819085	-0.230041259	-0.240564355	-0.075479035	-0.02034556	-0.004672479	-0.004331253	0.076647246	-0.30556433	0.02675211	0.300983275	-0.155634086
GOBP_CELL_FATE_DETERMINATION	0.017466183	-0.176934684	0.166174905	-0.245442982	-0.414614987	-0.226862119	-0.200207338	-0.261509979	-0.100896983	0.093812065	0.030978181	-0.196087683	-0.175421985	-0.131740463	0.178839406	-0.204089743	-0.136413169	-0.162423518	-0.291096455	0.044215014	-0.21677805	-0.050439404	-0.236929581	-0.093523645	0.179777082	0.101745836	-0.181168747	-0.191811413	-0.212080424	-0.093990245	-0.201350381	-0.022621061	0.136016159	0.301014697	-0.184489973	0.153644092	-0.15015818	-0.103062234	-0.307701318	-0.277506621	-0.100978474	-0.179281834	0.062052809	-0.091140452	0.106445222	-0.127717687	-0.301759125	0.060546547	-0.087645487
GOBP_MESODERMAL_CELL_FATE_COMMITMENT	-0.060802313	-0.349707606	-0.040619111	-0.23454962	-0.555895225	-0.007726355	0.039913133	-0.047548411	0.334185358	0.124332079	-0.307290377	-0.064436858	-0.106384485	-0.455629702	0.054018917	-0.179985002	-0.523544156	0.090319596	-0.199535103	-0.131386362	-0.556560274	-0.076259518	-0.222268069	-0.092718924	0.315850832	-0.108746364	-0.408531362	-0.126629451	0.200408453	-0.059496958	0.075996879	-0.115554839	-0.241553313	-0.277626545	0.016836358	0.314305933	-0.37007753	-0.108300205	-0.060407296	-0.365000915	0.013404276	-0.219351838	-0.266665069	0.334361098	0.045199634	0.301217086	-0.07923197	0.348847988	-0.269380938
GOBP_ENDODERMAL_CELL_FATE_COMMITMENT	-0.238299125	-0.136694592	0.072957391	-0.580900169	-0.350917042	0.142647032	-0.199870619	-0.1538073	0.140588196	0.36337774	-0.181933733	-0.201077839	-0.41803245	-0.085934955	0.005128622	-0.073108334	-0.388969971	-0.351005443	0.204785659	-0.185317315	-0.537464459	-0.426715515	0.071826794	-0.373446951	0.315211024	0.236907875	-0.098865479	-0.39666138	-0.201526877	-0.197382616	-0.265270061	-0.420826643	0.138323445	-0.385397047	-0.281441613	0.391649174	-0.337982666	-0.008196639	-0.364966224	-0.387885398	0.041433241	-0.067745848	-0.274059418	-0.234293483	0.343947274	-0.373891741	-0.328307245	0.002824354	0.035021251
GOBP_ENDODERMAL_CELL_FATE_SPECIFICATION	-0.217676869	-0.120760599	-0.037831704	-0.787406702	-0.469104987	0.212183984	-0.052018322	-0.206007605	0.077689041	0.412435969	-0.063502508	-0.350460028	-0.351631556	0.047243408	-0.19164844	-0.20835247	-0.478831754	-0.449712924	0.438389495	-0.130458461	-0.657217033	-0.66865556	0.105105483	-0.184284914	0.514289908	0.521786891	0.076734009	-0.578740454	-0.384519345	-0.108856933	-0.352993758	-0.6362568	0.197796009	-0.346934226	-0.416846995	0.44743186	-0.247365787	-0.058899188	-0.435110188	-0.315520149	-0.077102231	-0.092852815	-0.326484067	-0.329418589	0.537085731	-0.420029729	-0.280785311	-0.002436166	-0.142207112
GOBP_FORMATION_OF_TRANSLATION_PREINITIATION_COMPLEX	-0.422600145	-0.057598443	-0.442395874	-0.357393397	0.367768977	-0.331461617	-0.054431131	-0.396636428	-0.049945132	0.110443197	-0.367405864	-0.167215351	-0.308209632	-0.374881971	-0.284661935	-0.062668683	-0.314582974	-0.29281884	0.272850574	-0.523234315	-0.263999152	-0.024515578	-0.221027444	0.015748732	-0.536063561	-0.317538514	-0.077025338	-0.166415627	-0.142782069	0.211288074	0.009994958	-0.390491478	-0.201219254	-0.60311706	0.138263585	-0.165435834	0.069371534	-0.016204256	0.159324286	-0.264651379	-0.329048142	-0.502299578	-0.011863452	-0.311782651	-0.595259421	-0.335065811	-0.428900114	-0.062134828	0.208907676
GOBP_FORMATION_OF_CYTOPLASMIC_TRANSLATION_INITIATION_COMPLEX	-0.419774869	0.21994528	-0.43686751	-0.384270892	0.283286553	-0.240875584	0.184142314	-0.496679492	-0.331196759	-0.081043886	-0.347101926	-0.01942986	0.026642539	-0.407706491	-0.261572414	0.139352785	-0.073446728	-0.254198167	0.165916405	-0.041514871	-0.316892917	-0.486842891	-0.360223501	0.18641269	-0.559560908	-0.37097613	-0.448477054	0.214214905	-0.21348189	-0.121371891	0.016226158	-0.514477404	0.188721782	-0.658173291	0.322469084	-0.298196692	0.020848112	-0.413930171	0.25694877	-0.311129708	-0.327389217	0.02989557	0.070058683	-0.458313369	-0.652006777	-0.567958883	-0.321258061	0.029515588	0.344022365
GOBP_MORPHOGENESIS_OF_A_POLARIZED_EPITHELIUM	0.179299117	-0.343913366	-0.388660278	0.013444725	-0.194439846	-0.275814134	-0.218763026	-0.411184148	-0.089366596	-0.026572922	-0.086807604	0.227154903	-0.191075949	0.108568718	0.186391729	-0.100658904	-0.22184717	0.11220875	-0.022254894	0.050243991	-0.354692181	-0.181362074	-0.33814358	-0.225662467	0.099443708	-0.44150911	-0.262689404	-0.136634822	0.080114595	-0.25878127	-0.0255651	0.380685271	0.099757895	-0.26873602	-0.020104126	-0.123525577	-0.149505981	-0.142916012	0.090314884	-0.402094265	-0.097832158	0.104638567	-0.275004072	0.272457617	-0.247864393	-0.252115704	0.064170667	0.192566356	-0.046231314
GOBP_EYE_PHOTORECEPTOR_CELL_DIFFERENTIATION	-0.047317718	-0.371783383	-0.224863085	0.214612522	-0.488735914	0.05937908	-0.382675548	-0.098784519	-0.133450819	-0.192074222	-0.213213398	-0.130536505	-0.360943429	0.071260147	0.349395479	-0.1147132	-0.036758728	-0.114806329	-0.128161322	-0.112694788	-0.339265836	-0.243689985	0.18323632	-0.363819375	0.16786785	-0.044139036	-0.213447942	-0.057986515	-0.181742985	-0.178621753	-0.185336802	0.071388089	-0.029067714	-0.165151321	0.012601525	0.24391014	-0.371181807	-0.038944953	-0.231013962	-0.298303567	0.048192406	0.152493511	0.029965869	-0.047580033	0.078710249	-0.175547558	0.07002123	-0.089530449	-0.176155667
GOBP_SOMITOGENESIS	-0.02552318	-0.294078514	-0.177532645	0.064989622	-0.324377494	-0.166751335	-0.352728949	-0.077543079	0.111379314	0.179706083	-0.037008429	0.000444183	-0.168090161	-0.183840997	-0.173607472	-0.078611349	-0.070545085	0.116218407	-0.016576091	0.079026617	-0.437613734	-0.139788589	-0.202822814	-0.02922069	0.058135273	-0.21297453	-0.146397431	-0.179297008	-0.078006782	-0.275143168	-0.153757001	0.095256163	0.149108805	-0.101636536	0.010552615	0.036901449	-0.233207515	0.078537063	-0.180032235	-0.243162533	-0.224673133	0.130809546	-0.060209354	0.050538169	-0.049534905	0.037712114	-0.117683903	0.136714467	-0.283420088
GOBP_SOMITE_SPECIFICATION	0.179087896	-0.324905963	0.032062661	-0.340006405	-0.5940841	0.2490218	-0.723546196	0.105805241	-0.024907526	0.421979045	-0.284132521	0.11235621	0.181541292	-0.111272032	-0.120340767	0.468111168	0.174853349	-0.210961666	-0.588159819	0.008598502	-0.594579113	-0.128306295	0.311758723	-0.207637803	0.412303767	0.129390759	0.50454751	-0.091906197	-0.548295233	-0.447064654	-0.690998386	0.004959693	-0.139345235	-0.199189542	-0.120073314	0.53288749	-0.35859649	0.879900362	-0.783936774	0.278611204	0.025229002	0.580551621	0.404817229	-0.243622071	0.625585671	-0.067828507	-0.361327516	0.274878387	-0.741148212
GOBP_ORGAN_INDUCTION	0.246737545	-0.550318448	-0.145551643	-0.121030896	-0.419499584	-0.020914212	0.024913324	-0.476799858	-0.035382097	-0.113518088	-0.135495573	0.331064286	-0.571275989	0.101973836	0.466307086	-0.068744433	-0.430614559	-0.100369418	-0.123148502	-0.036243869	-0.618279345	-0.371774356	-0.362775423	-0.49195337	0.441128292	-0.169161813	-0.189034073	-0.432036295	0.312111509	-0.252714136	0.092040655	0.350696813	0.018829556	0.020239981	-0.25886339	0.502232392	-0.533380974	0.144290484	-0.022980826	-0.452264053	-0.073679065	0.358310147	-0.132836652	0.392105813	0.007748543	-0.064652986	0.051853669	0.565206803	-0.228600526
GOBP_MORPHOGENESIS_OF_A_BRANCHING_STRUCTURE	0.199201289	-0.236976174	-0.23427083	-0.092824759	-0.264641915	-0.194507837	-0.265156196	-0.319454234	-0.169410306	0.200095928	0.023159793	0.230370214	-0.378185239	0.070640887	0.278701639	0.003552658	-0.200415582	-0.155001686	-0.132971878	0.052741845	-0.434394947	-0.006487121	-0.343530283	-0.124924794	0.314532172	-0.320795767	-0.24077408	-0.317484001	0.002175861	-0.311927503	0.034279092	0.35272135	0.200416785	-0.134967761	-0.092002693	0.160921551	-0.229129676	0.094295986	-0.119339249	-0.360678948	-0.239949249	0.151177245	-0.320689271	0.166431894	-0.106116385	-0.188863209	0.021240906	0.182578544	-0.200243664
GOBP_NEURON_MIGRATION	0.168005801	-0.316397922	-0.170838881	-0.132347718	-0.325351752	-0.232704718	-0.234535827	-0.277058433	-0.149137453	0.04919255	0.022865478	0.120290032	-0.310887095	0.184705158	0.129893354	-0.136052313	-0.279125786	-0.163916962	-0.187235289	0.15088727	-0.271925312	-0.207969664	-0.267021901	-0.061739832	0.168336624	-0.305583013	-0.186584401	-0.307130773	0.107493055	-0.303848817	-0.038558657	0.276385148	-0.059587637	-0.046549798	-0.163700251	-0.022511505	-0.269656367	0.023446861	-0.154759974	-0.231698435	-0.300927085	0.016021699	-0.063358851	0.130040101	-0.108550066	-0.234662476	0.039522357	0.179958231	-0.138451471
GOBP_MEMBRANE_RAFT_ASSEMBLY	0.077231502	0.407575453	0.309624073	-0.022457847	0.509303366	-0.116440182	-0.134329676	0.010049205	-0.244225055	0.448490154	-0.362164252	-0.058643957	-0.305987496	-0.669672847	0.364538376	0.281543871	0.310120508	-0.322593684	-0.031388298	-0.459290177	-0.234563141	0.248770873	-0.465525382	0.417313677	-0.318434302	-0.297940656	-0.340783482	-0.456650363	-0.219130302	0.039805307	0.389187139	0.093355089	0.172339327	-0.381624006	0.203363726	-0.309476045	0.100454388	-0.252530519	-0.178621546	-0.192859616	-0.535379748	-0.000610808	-0.592749711	0.229496585	-0.547149	-0.284707258	-0.493596977	-0.228550238	0.062192461
GOBP_ESTABLISHMENT_OF_LYMPHOCYTE_POLARITY	-0.041028266	-0.469245592	0.314146041	0.172264585	-0.391994002	-0.384151387	-0.149855555	-0.279176853	-0.055161666	0.262568951	0.431599506	0.074914967	0.022531101	-0.365608963	-0.291116225	-0.09206727	0.267628628	-0.462148026	-0.224099468	0.486559995	0.070746619	0.156582202	-0.508479565	-0.227409906	0.169761509	-0.201714182	0.211347178	-0.173400177	-0.561920057	-0.502152822	-0.295659968	-0.238310009	0.096625652	-0.285355991	-0.402305433	0.017302575	0.157834424	0.425941776	-0.136099211	0.180322655	-0.527536805	0.372075262	0.11507537	-0.358159497	-0.233943498	0.480291545	-0.492281975	-0.421544158	0.239995745
GOBP_IMMUNOLOGICAL_SYNAPSE_FORMATION	0.005501849	-0.451446877	0.394643835	-0.044959572	-0.417173542	-0.494628698	0.155448478	-0.506830006	0.238476029	0.449105719	0.401787612	-0.196420616	-0.038256187	-0.277065018	-0.324106167	-0.142791901	-0.024449937	-0.571656295	-0.270497149	0.559405292	-0.138620899	0.328698094	-0.482553191	-0.469303224	0.210009234	0.060483877	0.23681067	-0.173854414	-0.642975401	-0.559019428	-0.194721345	-0.10085824	0.175619114	0.050013349	-0.432143026	0.160203542	0.11535835	0.473831848	-0.321671495	0.374553166	-0.562099165	0.362661257	0.232642256	-0.079484079	-0.351460289	0.502427985	-0.585585709	-0.45301053	0.266541621
GOBP_MYELOID_DENDRITIC_CELL_ACTIVATION	-0.36326597	-0.198549416	0.489305975	-0.21864766	-0.150632177	0.184937904	0.292624009	-0.451481893	-0.034479746	0.486878553	0.522522482	-0.423143787	-0.047233528	-0.469979507	-0.199838967	-0.20161114	0.121771532	-0.566153354	0.122892652	0.41034437	-0.261916154	0.341216322	-0.478974842	-0.09860718	-0.177424268	-0.126637669	0.404863684	-0.535361288	-0.560668765	-0.670392012	-0.000270108	-0.067871564	0.086869852	-0.141461911	-0.199747822	-0.083039374	-0.092991613	-0.007003873	-0.580308497	0.369923941	-0.397971585	0.251812583	0.154796694	-0.370933867	-0.263476227	0.464330115	-0.498700161	-0.529434528	0.295444978
GOBP_CELL_ACTIVATION	-0.223558589	-0.186679095	0.188383613	-0.085924175	-0.084425026	-0.143046741	0.090942673	-0.245549991	-0.091787213	0.166728256	0.330495666	-0.1583682	0.02692048	-0.269226119	-0.128807124	-0.110268857	0.073012435	-0.346105837	0.125563447	0.308973434	-0.162103479	0.241018979	-0.345429786	-0.182055498	0.049455919	-0.17404938	0.190387542	-0.365401913	-0.316621659	-0.28002995	-0.071179703	-0.042396924	0.242658628	-0.146587098	-0.141396968	0.010322396	0.028717962	0.181999419	-0.352691215	0.124449016	-0.314534837	0.201035803	-0.093844796	-0.055360552	-0.273450971	0.282355279	-0.417128779	-0.331588488	0.160839359
GOBP_LEUKOCYTE_HOMEOSTASIS	-0.249591409	-0.298215023	0.338519217	0.025990952	-0.060825858	-0.277758683	-0.107463296	-0.259292626	-0.189511679	0.070487	0.386932572	-0.073741669	-0.007935792	-0.36694733	-0.221767587	-0.074970162	0.176665472	-0.324222157	0.268380865	0.33017568	0.041749491	0.293206989	-0.416885259	-0.227264456	-0.02230539	-0.384720603	0.252110469	-0.408174907	-0.313240924	-0.238479766	-0.241919435	-0.067696244	0.156101392	-0.113090853	-0.190719249	0.015304719	0.012137666	0.308454511	-0.36108922	0.153596044	-0.352796767	0.278666219	-0.007564495	0.091054632	-0.327117783	0.360054191	-0.398011031	-0.346492239	0.199222092
GOBP_PLASMA_MEMBRANE_REPAIR	-0.153240651	-0.224637005	-0.375396364	-0.249329281	0.091315173	-0.124210493	-0.01600585	-0.260032303	-0.38060435	0.189677491	-0.269823587	0.178935008	0.089472409	-0.342135117	-0.061553885	-0.058704423	-0.201742983	-0.154357822	-0.01137124	-0.117491295	-0.129913351	0.092984809	-0.313988818	0.076887284	-0.136138851	-0.00622319	-0.066152995	-0.074060282	-0.133449378	-0.244014076	0.338202809	0.029910129	-0.108019966	-0.441890173	-0.195596506	-0.401565358	0.081959348	-0.438401772	0.067697451	-0.263709058	-0.277533634	-0.092909526	-0.348812207	0.13836289	-0.449392812	-0.20638795	-0.154820289	-0.220507159	0.273300575
GOBP_NATURAL_KILLER_CELL_DIFFERENTIATION	-0.082745477	-0.08192762	0.13329655	0.208365185	0.005443124	-0.047399514	-0.268993235	-0.313258699	0.112954423	-0.246984485	0.201776758	-0.224398006	0.319054602	0.026396334	-0.326128471	-0.471387713	0.000601242	-0.094233118	0.355964676	0.439001206	-0.096827479	0.332994498	-0.542407405	-0.315998649	0.162166599	-0.416038197	0.30259438	-0.313960538	-0.324608015	-0.295909556	-0.383071476	-0.199480488	0.193161286	0.012501503	0.094694268	-0.3557883	-0.018657698	0.174211825	-0.395667111	0.161349092	-0.441908341	0.325583587	-0.0900627	0.08989711	-0.33735959	0.307810084	-0.555028787	-0.260615063	0.4251621
GOBP_NEUTROPHIL_HOMEOSTASIS	-0.117854514	0.040447304	0.427086573	-0.231422799	-0.145188155	-0.036094265	-0.239780658	-0.184457833	-0.29304965	0.3412441	0.450736342	0.392415192	-0.385721519	-0.191834138	0.21780086	0.220446701	0.237311566	-0.336223593	0.217350833	0.254120511	-0.280526767	0.205094909	-0.471677486	-0.289782004	0.186934285	-0.636509104	0.213300433	-0.482753877	-0.388225067	-0.264037938	-0.199813921	0.222678286	0.117929019	-0.446671352	-0.093612466	-0.345916876	0.333075207	0.170408098	-0.019584525	-0.185282169	-0.518889944	0.279417437	-0.48051111	0.274679492	-0.310794427	0.00442092	-0.387603895	-0.238594442	0.196771313
GOBP_NEUTROPHIL_APOPTOTIC_PROCESS	-0.130493019	0.185010698	0.480507559	-0.399388315	0.000532984	0.17103474	0.01865051	-0.048068299	-0.167769222	0.029998389	0.659996045	0.584867009	-0.409836132	-0.620925446	0.121977102	0.248591333	0.123782275	-0.036682086	0.336325467	0.276860318	0.06015041	0.529375987	-0.42128625	-0.025448881	0.466499576	-0.649485453	0.355500965	-0.311019807	-0.588410373	0.083035531	-0.233876468	-0.314675518	0.634626889	-0.590621191	0.027424623	-0.342376148	0.124966222	-0.351919738	-0.200200817	-0.514904938	-0.684544046	0.532539202	-0.567043516	0.657255951	-0.564305914	0.17130896	-0.519553765	-0.528341337	0.464841257
GOBP_B_CELL_HOMEOSTASIS	-0.307912932	-0.353622341	0.085600333	0.067908582	0.148064348	-0.310149363	-0.160969449	-0.335768922	-0.270226956	-0.063235289	0.347795907	-0.282042544	0.038330698	-0.351955302	-0.092736854	-0.187749083	0.055581727	-0.411102354	0.176870752	0.358356934	-0.109499864	0.286644313	-0.358421303	-0.287287764	-0.184105797	-0.36194125	0.184742323	-0.363202945	-0.337295599	-0.316654719	-0.283831002	-0.101612193	0.092973227	-0.243566182	-0.341416935	0.128929563	-0.023938252	0.353569917	-0.398786207	0.246584139	-0.286296386	0.153227944	0.191021965	-0.11840495	-0.229855238	0.415641675	-0.357898307	-0.346362401	0.222413087
GOBP_B_CELL_APOPTOTIC_PROCESS	-0.301594355	-0.193236208	-0.036683454	-0.18570368	0.244405991	-0.293779155	0.112223613	-0.317951304	-0.307104403	0.134478587	0.162584446	-0.047435113	0.023133604	-0.396551874	0.099252942	-0.274856238	0.093668484	-0.502923232	0.190564137	0.22993321	0.034455578	0.014419407	-0.324508378	-0.089244451	-0.277465619	-0.286240826	0.250666586	-0.223272294	-0.372489046	-0.2183756	-0.147557139	-0.254462374	-0.017633737	-0.06291786	-0.134414819	-0.112381971	-0.308483805	0.091205206	-0.46007687	0.167805775	-0.212507897	-0.042767348	0.185515795	-0.326573837	-0.348260599	0.161541625	-0.310499822	-0.432099203	0.175265965
GOBP_NATURAL_KILLER_CELL_PROLIFERATION	-0.102643802	-0.491685074	0.218247569	0.163702144	0.126805663	-0.077449699	0.116784747	-0.369055781	0.293564945	0.084760498	0.319714401	-0.485825451	0.178991816	-0.521076542	-0.388158285	-0.166331563	0.200480221	-0.513169403	0.591708265	0.528988662	-0.026766589	0.544515945	-0.478332602	-0.272390576	0.201545546	-0.438030003	0.307988083	-0.484311359	-0.385538431	-0.089912106	-0.04904931	-0.099262355	0.251588712	-0.047351365	-0.200098589	-0.294315212	-0.209639695	-0.193122413	-0.627431991	0.456531321	-0.331528598	0.107154352	0.355453674	-0.065846408	-0.256923268	0.639685904	-0.74809453	-0.574943029	0.223157543
GOBP_ANTIBODY_DEPENDENT_CELLULAR_CYTOTOXICITY	-0.747590665	0.126827388	0.65313566	-0.512776358	0.708872328	0.030784606	0.819826231	-0.659164369	-0.374524578	0.696646206	0.771364252	-0.329843936	-0.501078228	-0.81831391	-0.783465519	0.424901846	0.788460423	-0.72410521	0.365210687	0.542715654	0.275990385	0.658956795	-0.860055524	-0.063587385	-0.436816314	0.475871041	0.606500015	-0.67164843	-0.730539988	-0.539424132	0.144244329	0.078531205	-0.825776876	0.200080227	-0.004723078	-0.681137503	0.750307196	0.665124055	-0.578954815	0.658288963	-0.81774039	-0.521588806	0.64310559	-0.695270472	-0.654276863	0.58022714	-0.857278415	-0.321903697	0.387627859
GOBP_CYTOKINE_PRODUCTION	-0.15408746	-0.065943507	0.158890279	-0.08101929	-0.046203971	-0.107008529	0.095141934	-0.173148641	-0.027460821	0.204233296	0.348864952	-0.204897608	-0.048618076	-0.328143545	-0.189933568	-0.079924772	0.070558428	-0.372999766	0.169999212	0.239611552	-0.123503284	0.27693186	-0.31137124	-0.205384053	0.129653352	-0.171907314	0.235047659	-0.395045515	-0.329573192	-0.27423534	0.008354939	-0.032748544	0.172299238	-0.125939546	-0.135724868	-0.05191225	0.02540208	0.145392644	-0.349643534	0.100045342	-0.298871099	0.217462882	-0.156463638	-0.053351519	-0.312083304	0.229968794	-0.407956014	-0.34302751	0.123195551
GOBP_NEGATIVE_REGULATION_OF_CYTOKINE_PRODUCTION	-0.091243243	-0.115337994	0.081308381	-0.160573901	-0.048413187	-0.077174902	0.135631284	-0.151284148	0.022057006	0.214244764	0.333442458	-0.106329434	-0.045348795	-0.347979878	-0.253454218	0.008111397	0.059031155	-0.344215213	0.12175332	0.255232941	-0.104906499	0.267138897	-0.34689348	-0.169772891	0.131551645	-0.143802987	0.225777141	-0.345371255	-0.330385869	-0.330266624	0.014714242	-0.059497013	0.180036646	-0.08292235	-0.230535125	-0.090340967	0.080724471	0.093908455	-0.333811811	0.09535294	-0.280299547	0.183830769	-0.08401101	-0.090343248	-0.334463211	0.178962577	-0.367644178	-0.295129315	0.108307371
GOBP_POSITIVE_REGULATION_OF_CYTOKINE_PRODUCTION	-0.27346471	-0.061503617	0.267599914	-0.07628901	-0.048338265	-0.09038302	0.144311201	-0.210474881	-0.055451719	0.236324211	0.364547487	-0.270079778	-0.005951435	-0.351735554	-0.19147929	-0.065271812	0.08202121	-0.403237443	0.200338889	0.257279806	-0.15777437	0.253306368	-0.294935331	-0.195563827	0.124324008	-0.152298886	0.302479421	-0.434906362	-0.349032475	-0.271958696	0.0042356	-0.042368376	0.193672444	-0.168635089	-0.119958624	-0.06576319	0.012208306	0.178535156	-0.390622305	0.22306374	-0.33354512	0.253920468	-0.117232153	-0.139037742	-0.317397447	0.259761839	-0.455243446	-0.361237375	0.125467412
GOBP_SEROTONIN_SECRETION	0.327490306	-0.479259794	0.164943131	-0.018269174	-0.678340631	-0.395437748	-0.334316432	0.097987403	-0.30084751	-0.29771413	-0.225306171	-0.38948804	-0.090510707	0.015487379	-0.230676877	0.295767029	0.139293304	-0.412716453	-0.149191522	0.346098634	-0.14865743	0.210400472	-0.357406603	0.17080378	0.174273961	0.045914187	-0.169278424	0.323930589	-0.634796268	-0.1300137	-0.006708923	0.528102321	0.214157741	0.537593063	-0.513429847	-0.151579834	-0.178082321	0.409167604	0.240562888	0.398150107	-0.588201851	0.133116108	-0.184305882	0.068772111	0.191450549	0.212293473	0.002431601	0.32098338	-0.472571895
GOBP_HISTAMINE_SECRETION	0.172896372	-0.246385156	-0.15360139	0.069502393	0.189409477	-0.199453547	-0.265085806	-0.391649495	0.066713523	0.019351709	0.370855433	-0.059125229	-0.40900797	-0.51822546	-0.085159614	0.052832651	0.180086631	-0.055080423	0.198965863	-0.043846131	-0.202679957	0.333085329	-0.459009017	-0.043627623	0.231021723	-0.335654575	0.068668709	-0.30161861	-0.117691527	-0.015794946	0.023898683	0.018450735	0.256990243	-0.425973828	-0.276862832	-0.011435718	-0.18510858	-0.029009927	-0.118771883	0.110503442	-0.301527325	0.321284685	-0.359884685	0.349166534	-0.340097086	0.205896963	-0.360434268	-0.22323519	0.39267421
GOBP_MESONEPHROS_DEVELOPMENT	0.035988339	-0.145270873	-0.157976225	-0.10320652	-0.297749763	-0.245229157	-0.159153767	-0.240774981	-0.033959911	0.139261732	-0.194346577	0.251962964	-0.269461854	0.180534872	0.30781805	0.045457272	-0.245959204	0.014340243	0.067671197	0.097800934	-0.467620145	-0.200844526	-0.29304944	-0.235529517	0.256737178	-0.20468513	-0.358878826	-0.073326583	-0.125224361	-0.363722444	-0.10403253	0.257846133	0.124751217	-0.12050193	-0.156483216	0.207632082	-0.35281702	0.008042684	-0.148656404	-0.385923717	-0.205184615	0.153893046	-0.251746391	0.127279057	-0.042555798	-0.178151715	0.101420123	0.122736513	-0.214146762
GOBP_BLASTOCYST_DEVELOPMENT	-0.128441049	-0.230923513	-0.3631295	0.067614361	-0.005930942	-0.174516235	-0.133680803	-0.221430403	-0.193478278	-0.054705539	0.020876449	0.064623132	-0.038180872	-0.256754452	-0.196035615	-0.107356587	-0.293136493	-0.233068842	0.21820808	-0.142296885	-0.205349229	0.005950343	-0.269881699	-0.21828577	-0.220057551	-0.277496763	-0.145023038	0.02750214	0.071964341	-0.138658317	-0.212095287	-0.130388806	0.050036117	-0.371040664	0.055083089	-0.11547676	-0.245273512	-0.1654735	0.175598061	-0.214578198	-0.00477167	-0.180868428	-0.17980193	0.137549416	-0.287481085	-0.279122795	-0.2783464	-0.157023019	0.112641356
GOBP_BLASTOCYST_FORMATION	-0.319198114	-0.112572439	-0.234858157	0.227540108	0.224693949	0.000172564	-0.215180393	0.030951878	-0.196468849	0.041520055	0.023721576	-0.076114576	0.086217628	-0.240788993	-0.150011151	0.057204876	-0.111939035	-0.205264895	0.137428371	-0.254293717	-0.150197174	-0.092783881	-0.225425853	-0.171195471	-0.249818098	-0.311429624	-0.21618653	0.113152561	-0.051688296	-0.171685097	-0.297675399	-0.117174898	0.181039535	-0.4763627	0.054386445	0.099884093	-0.177949699	-0.198172207	-0.02890226	-0.169646838	-0.227964303	-0.255591519	-0.105417697	0.165472757	-0.434374993	-0.197768771	-0.097304639	-0.029501959	0.254427913
GOBP_INNER_CELL_MASS_CELL_DIFFERENTIATION	-0.168656528	-0.097878615	-0.02920251	0.291454362	-0.463228597	0.460044361	-0.664393778	-0.188946331	-0.420688566	0.42467446	-0.345282788	-0.424064805	-0.325517197	0.621038286	0.369351788	0.11168407	-0.621959377	-0.36657728	-0.063830461	-0.319586444	-0.281631287	-0.381848637	0.031421353	-0.463418348	0.445453157	-0.262026856	-0.376197807	-0.059623105	-0.408447835	-0.006206465	-0.589409335	-0.070288819	0.034581991	-0.58088329	-0.276404905	0.340733883	-0.502754042	-0.247511179	-0.231504692	-0.229551758	-0.302776494	-0.262242775	-0.427783685	-0.150921296	-0.029255054	-0.377867006	0.715192481	0.032902585	-0.059234544
GOBP_TROPHECTODERMAL_CELL_DIFFERENTIATION	-0.159070281	-0.006924113	-0.322168633	0.240504548	0.291020112	0.088135873	-0.03268677	0.163338486	0.200236457	0.17585324	0.039262133	-0.272772972	0.224220551	-0.319296626	-0.188204599	-0.140833233	0.117105759	-0.21517219	0.013490277	-0.044645672	-0.050285039	0.069037364	-0.294068836	-0.237384421	-0.404811135	-0.403789213	-0.11186766	0.045215399	0.00795747	-0.1895055	-0.357966494	-0.09395092	0.297541409	-0.441129234	0.240569125	0.068436123	-0.011502887	-0.153350634	-0.127573706	-0.057812879	-0.360804708	-0.277244316	0.144043992	0.333481735	-0.509913998	0.110007111	-0.354607055	-0.171239162	0.390861313
GOBP_BLASTOCYST_GROWTH	0.145545602	-0.484126974	-0.408352818	0.40054203	-0.017167626	-0.073612756	-0.096916202	-0.372622023	-0.218127366	-0.247988416	-0.058715324	-0.003387441	-0.127483959	-0.252904442	0.002123089	0.025228792	-0.271753866	-0.180934186	0.477985835	-0.164750825	-0.170933565	0.011426406	-0.335410387	-0.146469648	-0.146444979	-0.516753678	-0.341186717	-0.101874112	0.293004183	0.048731385	0.112444666	-0.040297903	0.024309273	-0.273835242	0.215340633	-0.23071964	-0.174291934	-0.120819852	0.348804189	-0.126453137	-0.1893022	-0.000793179	-0.241474811	0.224244485	-0.130734587	-0.241582311	-0.46162115	0.016268388	0.204491955
GOBP_INNER_CELL_MASS_CELL_PROLIFERATION	0.216187308	-0.433586763	-0.382933007	0.121726135	0.095514483	0.074664818	-0.244445355	-0.441658574	-0.363367203	-0.220588317	-0.088778809	0.027259514	-0.173952179	-0.43523677	0.151484591	-0.067350368	-0.292260365	-0.287011515	0.492111423	-0.316855583	-0.258178752	0.098893602	-0.290178054	-0.127400506	-0.344285593	-0.607102671	-0.333793313	0.065241363	0.237694087	0.079418297	-0.022928841	-0.142062381	0.201177233	-0.336610296	0.14887937	-0.207761659	-0.158900128	-0.245969838	0.36855112	-0.164688793	-0.017524138	-0.239603865	-0.356305807	0.24752057	-0.185135945	-0.440709095	-0.410471053	-0.066324563	0.207336658
GOBP_RELEASE_OF_CYTOCHROME_C_FROM_MITOCHONDRIA	-0.335713364	0.061823432	-0.396690718	-0.066631537	0.20546524	-0.292063024	0.204576878	-0.130963165	-0.231837138	0.065237555	-0.105383944	0.327399509	0.018514468	-0.388983564	-0.460064318	-0.147298893	0.016506722	-0.031234282	0.208389715	-0.224785244	-0.296951923	-0.213578474	-0.369140991	-0.078959848	-0.11615895	-0.196513703	-0.129244329	-0.039344961	-0.249719451	-0.221859279	0.18057251	-0.213515973	0.148451779	-0.426640407	-0.084962033	-0.308748544	-0.087132556	-0.22880616	0.052505718	-0.223407039	-0.263504298	-0.09287034	-0.09337537	0.115142439	-0.458097983	-0.190925341	-0.308983094	-0.293895147	0.171141983
GOBP_EPITHELIAL_TO_MESENCHYMAL_TRANSITION	0.155463145	-0.314574989	-0.14823998	-0.125663393	-0.271490625	-0.252958582	-0.261971933	-0.308830764	-0.045442503	0.092172492	0.007907668	0.267060638	-0.304844125	0.072510003	0.315312601	0.132235511	-0.313391374	-0.321126202	-0.12960774	0.025209512	-0.394226042	-0.144473974	-0.36231075	-0.236141819	0.15445302	-0.416441672	-0.287026879	-0.252348776	0.058674789	-0.274649152	-0.008712504	0.361465411	0.221845984	-0.265593861	-0.151599258	0.130979447	-0.1937011	0.014242149	-0.138373993	-0.360093988	-0.153292915	0.126612662	-0.28736242	0.21729804	-0.285908316	-0.220475036	0.053900419	0.124928372	-0.026371347
GOBP_NEURAL_PLATE_MORPHOGENESIS	-0.670660103	-0.41450685	-0.235769641	-0.196898457	-0.455056602	0.607850226	-0.346284714	-0.259206327	0.175715043	-0.137448698	-0.759443559	-0.137859831	-0.19234178	-0.175663989	0.318951228	0.135022889	0.525835902	-0.149131033	0.373743273	-0.559267314	-0.525287823	-0.007648578	0.233218397	-0.572107263	0.153548831	-0.008781423	0.032477835	-0.022954648	-0.429266373	-0.116690962	-0.41602359	-0.500418665	-0.160991701	-0.088019856	0.281631256	0.069304973	0.056661295	-0.753780915	0.355432963	-0.281460643	-0.066973352	0.076101216	-0.007291878	-0.470446481	-0.548171585	0.2597465	0.43441215	-0.3635289	0.492069131
GOBP_NEURAL_PLATE_DEVELOPMENT	-0.553509717	-0.296647017	-0.19836491	-0.421582047	-0.420031288	0.224715831	-0.385452472	-0.341141593	0.129432507	-0.084541414	-0.560970534	0.001258165	-0.334295095	0.152294955	0.333027229	-0.275364436	0.366860461	-0.085150044	0.276765075	-0.508023574	-0.557739028	0.046874474	0.203983565	-0.328527789	0.316591464	-0.083699625	-0.049462653	0.017696742	-0.039612758	-0.144006931	-0.270244747	-0.237550463	0.145638544	0.139066473	0.169097517	0.372386866	-0.014603896	-0.700902226	0.234342828	-0.450065589	0.143893521	-0.100150173	-0.052077245	-0.175285184	-0.331435753	-0.109924944	0.411181687	0.107624438	0.128728636
GOBP_NEURAL_TUBE_FORMATION	0.050601467	-0.263811918	-0.145121345	-0.01447228	-0.143501036	-0.214776893	-0.295032461	-0.33531319	-0.142940984	-0.147421397	-0.238511071	0.155059574	-0.032160273	-0.030069383	0.008490092	-0.384323503	-0.290689399	-0.090293397	-0.074171546	-0.070404927	-0.350908103	-0.063829831	-0.320929395	-0.352422369	-0.180447025	-0.492235986	-0.266492172	-0.196469858	0.113557821	-0.139383023	-0.206763887	0.192171798	0.051393622	-0.155812298	0.18077835	-0.156516962	-0.286254211	-0.068414193	0.007324915	-0.466305964	-0.095253187	-0.093190751	-0.261766735	0.240370091	-0.300184332	-0.196077991	0.114574485	0.070002591	-0.12410817
GOBP_NEURAL_FOLD_FORMATION	0.473855553	-0.122282908	-0.355025604	-0.151430951	0.09832919	-0.4818262	-0.250393087	-0.006793721	-0.183905791	-0.25779394	-0.213386401	0.133956557	0.361805596	-0.160771067	-0.456562611	0.445841386	0.25346858	0.300963895	0.155752346	0.041207133	0.184674969	0.34676471	-0.397024177	-0.19608754	-0.034298262	-0.544036624	-0.140669459	0.491433075	0.2681735	0.632488878	-0.269096233	0.419225372	0.637014891	-0.069133214	0.312761655	-0.23828465	0.625735569	-0.083024295	0.685562417	-0.700267966	-0.646076845	-0.222280306	-0.737635993	0.254501169	-0.585391105	0.260328342	-0.505143191	0.504207797	0.261126247
GOBP_PROTEIN_INSERTION_INTO_MITOCHONDRIAL_MEMBRANE_INVOLVED_IN_APOPTOTIC_SIGNALING_PATHWAY	-0.52195961	0.381465884	-0.24287499	0.124610777	0.162050951	0.269465353	0.088161392	-0.444163403	-0.11967003	0.123909824	-0.04674075	-0.13258096	0.362574091	0.007295157	-0.317428935	-0.556418849	-0.443917588	-0.397362838	-0.00922274	-0.442195789	-0.294209176	-0.411368723	-0.124343881	0.118412858	0.035621523	-0.150758803	-0.171104095	-0.087377749	-0.468641165	-0.100029167	0.159597038	-0.26326119	0.279473663	-0.472757957	-0.16820379	-0.357953303	-0.314501442	-0.38326433	-0.517266088	-0.196653666	-0.166597311	-0.472122204	0.351813444	-0.228244997	-0.518839811	0.081924857	-0.52948104	-0.703944454	0.367032304
GOBP_PHAGOLYSOSOME_ASSEMBLY	-0.604922286	-0.226203056	-0.146913222	-0.119067168	-0.053251454	-0.2464465	0.082371996	-0.439072096	-0.044601996	-0.306283072	0.372225532	0.004423463	-0.023021241	-0.342196299	-0.487961838	-0.198493553	-0.129438295	-0.340370331	0.179019924	0.361699239	0.113994232	0.059131881	-0.274323281	-0.201105116	-0.272520521	-0.032424269	0.159407932	-0.448357612	-0.199004142	-0.158262194	0.113752263	-0.004701131	-0.23506831	-0.14000532	-0.053039956	-0.422415068	-0.000165034	0.010307498	-0.1056675	0.209480812	-0.356420943	-0.194372947	-0.361407799	0.099410729	-0.35024663	0.10327876	-0.477607936	-0.130394364	0.186358385
GOBP_NK_T_CELL_DIFFERENTIATION	-0.226200694	-0.245020399	-0.109860092	0.371305603	-0.045114225	-0.243056859	-0.682690187	-0.625297204	-0.243974954	-0.171062433	0.173584001	-0.208859759	0.418111675	0.163715083	0.156770805	-0.240128028	0.048865187	-0.270418195	0.062614256	0.63006795	0.257771043	-0.053810573	-0.206264918	-0.365218287	0.345347679	-0.397713596	0.19295278	-0.510286164	-0.605751981	-0.718746849	-0.235585039	0.189702406	0.24579227	-0.203208685	0.333809593	0.085950707	-0.043606392	-0.042790288	-0.497117924	0.359117737	-0.116550764	0.221401667	-0.141241915	0.375754123	-0.175820308	0.509867891	-0.594218116	-0.522225212	0.53440004
GOBP_NK_T_CELL_PROLIFERATION	-0.328170511	-0.474993522	-0.219839928	0.328895302	0.071759428	0.021667494	0.058099531	-0.132003395	0.22636749	0.112201086	0.52648034	-0.507261559	0.059443956	-0.577331669	-0.000207604	-0.569219541	0.218185447	-0.503304821	0.317829319	0.532225028	-0.021422294	0.314377734	-0.083211462	-0.440207227	0.116377009	-0.446660446	0.193658102	-0.224650333	-0.390634313	-0.097188866	0.221113357	-0.40720263	0.45160471	-0.146329887	-0.347805016	-0.21797638	-0.477195723	0.158340814	-0.544523024	0.562620954	-0.348038892	-0.023877496	0.440313365	0.167062244	-0.123285207	0.617415031	-0.702839475	-0.672741723	0.234070577
GOBP_COMPLEMENT_ACTIVATION_LECTIN_PATHWAY	0.440965935	-0.208302088	-0.344778259	0.408668485	-0.395333184	-0.392388445	0.430175567	-0.123325777	-0.442496198	-0.484988063	0.378469376	0.285331957	-0.223659805	0.180094867	0.108060346	0.477251871	0.562767054	-0.177472675	-0.184770085	0.425368749	-0.080173008	-0.242335648	-0.639320719	-0.272570499	0.482649707	-0.274504623	0.52225441	-0.16287629	-0.333749333	-0.519144545	-0.314881859	0.524219738	-0.460539709	0.279139726	-0.449419261	0.479384191	0.298045569	-0.012777345	-0.280217715	0.425958269	-0.532930992	0.484886125	-0.044120312	0.035671896	0.087484357	-0.006985172	-0.08594736	0.091332721	-0.36518434
GOBP_RESPONSE_TO_YEAST	-0.184399931	-0.289449874	0.55234314	-0.441738909	-0.184792144	-0.140973417	0.1471157	-0.290604457	-0.158150018	0.230636182	0.714778302	-0.055386102	-0.270767971	0.062407429	-0.501323268	0.513606218	0.494276894	-0.461981845	-0.094257639	0.482015523	-0.248096573	0.289750127	-0.526041531	0.290740387	0.423314592	-0.425003449	-0.160112693	-0.319709828	-0.667897345	-0.294624021	-0.592768799	-0.144732045	-0.173440736	-0.214110907	-0.265716982	-0.08755913	0.326458207	-0.20258922	-0.665210129	0.518159006	-0.585527131	0.390799674	-0.154311208	-0.063927166	-0.478365372	0.248400983	-0.4687259	-0.503992312	-0.140810283
GOBP_RECEPTOR_RECYCLING	-0.342359345	-0.254258204	-0.211706385	0.075635738	-0.06565038	-0.34212084	-0.283641672	-0.32322619	-0.376279715	0.090722541	-0.014936554	0.276642045	-0.269644111	-0.28440059	-0.176718393	-0.227741577	-0.21468331	-0.252612687	0.230283088	0.030763314	-0.189241903	-0.214463686	-0.168513986	-0.285402805	0.028130615	-0.480892177	0.009795458	-0.284218548	0.165562595	-0.039473122	-0.062364634	0.192509091	0.112101893	-0.427451931	-0.108725449	-0.0503071	-0.135235511	0.095376337	-0.229506943	-0.204705789	0.146984869	0.241765606	-0.360005932	0.366765947	-0.239579711	-0.124064834	-0.290395157	-0.063376658	0.105378723
GOBP_ENDOTHELIAL_CELL_DEVELOPMENT	0.116345922	-0.250360895	0.057082213	-0.298512391	-0.188603534	-0.268070127	-0.300635448	-0.195186424	-0.276570635	0.190679586	0.243908224	0.045019984	-0.220516632	-0.110252551	0.277178876	0.037799886	-0.203132455	-0.3350641	-0.134614807	-0.001350639	-0.250544243	0.051661987	-0.325754683	-0.10944485	0.150144478	-0.368240688	-0.189531301	-0.363109687	-0.117187954	-0.386560319	-0.024189916	0.276662448	-0.008061889	-0.246165873	-0.09994025	0.163501239	-0.121209262	0.12610616	0.002544293	-0.223859677	-0.132255445	-0.049386645	-0.385373776	0.116443822	-0.31158426	-0.199406704	-0.053180986	-0.106685231	-0.073871636
GOBP_ENDOTHELIAL_CELL_MORPHOGENESIS	0.32531493	-0.487813723	0.156353116	-0.261243215	-0.453739018	-0.022708174	-0.33352471	-0.391534608	-0.409952427	0.316842694	0.388651887	0.082603155	-0.470536908	0.360464562	0.395027903	0.143498143	-0.264143793	-0.374447612	-0.407852937	-0.115643762	-0.021640136	0.040431972	-0.58241837	-0.217556498	0.364576236	-0.426653805	-0.191098412	-0.51775325	0.193260753	-0.452656188	0.101816065	0.6113021	0.175096464	-0.037696894	-0.281298431	0.393820025	-0.181451951	0.004400165	-0.083573127	-0.363228501	-0.134299829	-0.144412036	-0.450149404	0.581375097	-0.202446809	-0.397219222	-0.018341229	0.242759259	-0.011392398
GOBP_PLACENTA_DEVELOPMENT	-0.121474314	-0.005712787	-0.266894895	0.015513631	-0.114284688	-0.152497359	-0.164580469	-0.060572134	-0.007672487	0.058107158	0.075244378	0.022783992	-0.069641897	-0.297079943	0.036181773	-0.004328544	-0.139085225	-0.281381948	0.014882854	-0.161409441	-0.187040132	-0.063137421	-0.226339674	-0.093565905	-0.062785728	-0.385501246	-0.139036594	-0.145964984	-0.024378079	-0.03799212	0.035214864	0.102439882	0.138332247	-0.251846439	0.141836692	-0.190705707	-0.021505366	-0.184975148	-0.107226081	-0.308371734	-0.183846065	-0.027263438	-0.336806316	0.151416111	-0.340061028	-0.140322264	-0.09542422	-0.171329123	0.070935825
GOBP_EMBRYONIC_PLACENTA_DEVELOPMENT	-0.081625349	-0.017907519	-0.302160155	-0.024944552	-0.11806816	-0.040053227	-0.29854454	-0.186950068	0.000583534	-0.088287629	0.123363601	-0.022122604	-0.04382886	-0.253947541	0.055432492	-0.127781166	-0.150636282	-0.286998753	-0.091144042	-0.110401229	-0.27509222	-0.038225016	-0.141981251	-0.141278461	-0.122253104	-0.456052126	-0.164602128	-0.074377922	-0.036768783	-0.109462014	-0.067047318	0.073075221	0.16968967	-0.263285111	0.15978732	-0.219072028	-0.138509527	-0.088022889	-0.069321638	-0.320789278	-0.095183163	0.060441113	-0.360399335	0.151528591	-0.363650077	-0.181912143	-0.062653187	-0.153887597	0.149512895
GOBP_MATERNAL_PLACENTA_DEVELOPMENT	-0.161589584	-0.156453275	-0.317741396	0.112290409	-0.184661635	-0.39771802	-0.232993981	-0.013462653	0.279301711	0.341669563	0.096232739	0.155400418	-0.298336844	-0.245598677	-0.060558344	0.04361358	-0.322489798	-0.206271928	-0.111842768	-0.09249458	-0.256747663	-0.01123739	-0.274170176	-0.17335846	0.224649852	-0.411904353	-0.151991294	-0.375239492	-0.111920605	-0.0491361	0.047500793	0.281651935	0.26089257	-0.339906807	0.030950403	0.108982387	0.064030967	-0.01891365	-0.094747675	-0.169230386	-0.204525471	-0.124798656	-0.414004863	0.27826341	-0.264588037	-0.005726974	0.074180857	-0.27199967	-0.086759207
GOBP_TISSUE_HOMEOSTASIS	-0.067963859	-0.183803697	-0.132000339	-0.008232346	-0.151220557	-0.21659457	-0.116494462	-0.094260648	-0.21724902	-0.016669347	0.02202851	0.037529019	-0.177000556	-0.042800426	0.114285849	0.054361822	0.073483116	-0.1762038	-0.008314493	0.151471052	-0.277568788	0.0771376	-0.086374239	-0.185886864	0.274913533	-0.221277328	-0.036678509	-0.24538114	-0.125008622	-0.232922778	-0.051572231	0.121475823	0.024761734	-0.099578037	-0.066985614	0.113076016	0.03846926	0.038108955	-0.096525415	-0.130772287	-0.174592527	0.060616589	-0.329414699	0.024221047	-0.121396443	-0.073790343	-0.048839756	-0.105759799	-0.155753248
GOBP_RETINA_HOMEOSTASIS	-0.123373454	-0.042374559	-0.199609212	0.009240326	-0.113989522	-0.267682548	-0.029294149	0.055157148	0.026129028	-0.231112748	-0.059346747	-0.092199195	-0.195834808	-0.051220402	-0.095702064	-0.122441014	0.164435824	0.095447259	-0.078959002	0.094945724	-0.202555461	0.046278308	-0.067643592	-0.132913432	0.30824946	-0.102924463	-0.014413532	-0.12754252	-0.063348466	-0.177239155	-0.118785639	-0.049696527	-0.021949514	0.056710629	-0.080322632	0.115395023	-0.182278833	-0.025471647	-0.18951683	-0.038385917	-0.175431439	-0.007223303	-0.283782343	-0.035149864	-0.030523883	-0.100078108	-0.048822056	-0.262716666	-0.157909617
GOBP_CELL_KILLING	-0.216866408	0.045206652	0.369203943	-0.124019362	0.123049376	0.115328018	0.261791692	-0.131085574	0.031987541	0.222072858	0.328491273	-0.385001731	0.231541623	-0.345728543	-0.323675174	-0.086995649	0.292738496	-0.270678077	0.29824204	0.411098488	0.197130727	0.269988397	-0.35968331	-0.178338406	0.21202102	0.103864417	0.376044084	-0.395959131	-0.428202833	-0.220854266	-0.007679846	-0.292759516	0.347683691	0.016815639	-0.09865855	-0.181568987	0.040713119	0.072197597	-0.414852222	0.27784312	-0.440261177	0.148622929	0.087799472	-0.10785168	-0.339845624	0.43946316	-0.497733375	-0.476525513	0.375887314
GOBP_LEUKOCYTE_MEDIATED_CYTOTOXICITY	-0.266339609	-0.044301821	0.430335748	-0.127770912	0.151175289	0.053924082	0.246217242	-0.276419174	-0.022065307	0.205183439	0.421936891	-0.366457295	0.351773768	-0.355960468	-0.385283006	-0.296685918	0.296040061	-0.33874274	0.336757566	0.497349489	0.200171322	0.283635673	-0.374884383	-0.327647938	0.247242947	-0.021483149	0.458655569	-0.445767037	-0.370883218	-0.345690263	-0.001305991	-0.27364866	0.333579586	-0.030506713	-0.087012578	-0.139804168	0.01842807	0.194781226	-0.459172915	0.410936066	-0.471575762	0.251043244	0.143868459	-0.067054164	-0.303509304	0.486722678	-0.600895805	-0.522560944	0.393369824
GOBP_REGULATION_OF_LEUKOCYTE_MEDIATED_CYTOTOXICITY	-0.212271733	-0.07166406	0.475667911	-0.005676089	0.086893953	0.038310383	0.181471561	-0.3095544	0.046531804	0.200843226	0.35617705	-0.47026321	0.429028504	-0.331529209	-0.367684563	-0.364111101	0.227723325	-0.388269924	0.409266187	0.593974089	0.266768774	0.398830701	-0.352675912	-0.35896305	0.204318841	-0.058355186	0.501472706	-0.53924458	-0.414328463	-0.435931511	-0.092247674	-0.255610066	0.396610484	0.143154787	-0.00681632	0.033987896	-0.002467459	0.347616409	-0.546612959	0.452818255	-0.461885823	0.251589507	0.225232615	-0.134697837	-0.1899143	0.556928544	-0.67365112	-0.584317763	0.373751809
GOBP_T_CELL_MEDIATED_CYTOTOXICITY	-0.317535796	-0.19971411	0.324531683	-0.198082888	0.221191817	-0.125571927	0.226974582	-0.112893407	0.115670358	0.310423756	0.326007391	-0.493421933	0.267271353	-0.44876981	-0.393065373	-0.395867919	0.039954882	-0.441750731	0.268597244	0.5765654	0.140056655	0.47278267	-0.370574887	-0.499687844	0.113965858	0.000223079	0.52374619	-0.534075833	-0.464682102	-0.456070204	0.118239308	-0.183623152	0.397767205	0.072371591	-0.150956371	0.222489669	-0.176563171	0.371817407	-0.533031328	0.449411372	-0.460346198	0.166061661	0.264713982	-0.059910682	-0.084772215	0.425380427	-0.64633715	-0.613638792	0.374929241
GOBP_REGULATION_OF_T_CELL_MEDIATED_CYTOTOXICITY	-0.212622213	-0.195700476	0.310457315	-0.214785821	0.27303165	-0.126169199	0.1432482	-0.046708324	0.123651811	0.364795015	0.290355122	-0.543408011	0.259531634	-0.521368601	-0.402114053	-0.387846419	0.018465429	-0.439670065	0.337509185	0.629715726	0.314928615	0.547688793	-0.389314282	-0.525278227	-0.00221482	-0.064644955	0.612498596	-0.504542268	-0.492991037	-0.429004415	0.114423585	-0.224070133	0.461031628	0.147362923	-0.148238827	0.252539462	-0.195031772	0.406932917	-0.528875876	0.497143225	-0.467576216	0.174258282	0.377862099	-0.077267061	0.012308385	0.417971343	-0.683337726	-0.650396346	0.367802727
GOBP_NEGATIVE_REGULATION_OF_T_CELL_MEDIATED_CYTOTOXICITY	-0.465891053	-0.561674217	0.546905932	-0.218143262	0.029371571	0.066876348	0.044145168	-0.479281336	0.224598108	0.465091697	0.522315759	-0.681970519	0.185490862	-0.106774269	-0.144009663	-0.300630091	-0.06255386	-0.659866986	0.41202108	0.744777664	0.573523272	0.559304851	-0.615965859	-0.238334164	0.080696869	-0.151304607	0.514067309	-0.559360165	-0.739177527	-0.62630717	0.214489639	-0.492783301	0.541387996	0.363982687	-0.220598961	-0.11911771	0.150480469	0.354471817	-0.746972646	0.496046229	-0.538560114	0.214833525	0.10538335	-0.13780867	-0.310279216	0.628099172	-0.675773514	-0.614822662	0.466042655
GOBP_POSITIVE_REGULATION_OF_T_CELL_MEDIATED_CYTOTOXICITY	-0.111045792	-0.0567765	0.278732278	-0.220418968	0.292683295	-0.188899965	0.112262789	0.126202583	0.137971568	0.294917473	0.240065642	-0.518008522	0.319085689	-0.599876793	-0.461241966	-0.405083272	0.009039261	-0.390535994	0.325609116	0.611183271	0.228044803	0.583347309	-0.385893731	-0.542480973	-0.126209712	-0.067281426	0.658904887	-0.513830555	-0.511654142	-0.374490492	0.121422242	-0.098275245	0.478694696	0.081406841	-0.039567681	0.272731887	-0.324421867	0.415071985	-0.526377186	0.507205042	-0.455778538	0.245539911	0.491673808	-0.020699403	0.123776616	0.309346317	-0.714680092	-0.673007835	0.476028583
GOBP_REGULATION_OF_RECEPTOR_RECYCLING	-0.374234624	-0.20566876	-0.012461281	0.132771281	-0.160995129	-0.202292843	-0.3562635	-0.28103172	-0.372874609	0.273535002	0.142725821	0.282800074	-0.360401457	-0.377955189	-0.196841585	-0.169439681	-0.319311529	-0.114193537	0.229783197	0.199247849	-0.207828684	-0.06482473	-0.225495183	-0.221330782	0.041900258	-0.439299732	0.060176903	-0.327291151	0.064293247	-0.110916793	-0.030303496	0.228538398	0.063502279	-0.508973858	0.040084428	-0.07318428	-0.199585892	0.118840353	-0.284275106	-0.219592991	0.045810394	0.32803105	-0.471639647	0.360188777	-0.282347682	-0.011531585	-0.46049196	-0.126583864	0.20155038
GOBP_NEGATIVE_REGULATION_OF_RECEPTOR_RECYCLING	-0.493859905	0.161993334	-0.020375349	0.509785896	-0.253300222	0.042487617	-0.528069851	-0.211748331	-0.471561189	-0.019112492	0.407463109	0.179760354	-0.071639778	-0.75091735	-0.126853526	-0.161378329	-0.535277541	-0.470273526	0.487522135	0.55655202	-0.149006661	-0.167338829	-0.369630576	-0.241917952	-0.067471448	-0.45263029	0.21227217	0.166530768	-0.187807583	0.010679301	-0.174138831	0.079069006	0.532614542	-0.603262882	0.422305747	0.36008346	-0.408796386	0.24393571	-0.639695439	0.22047325	-0.271412764	0.614145199	-0.42104416	0.487464882	-0.065044671	-0.003422071	-0.597636511	-0.15933128	0.863471917
GOBP_POSITIVE_REGULATION_OF_RECEPTOR_RECYCLING	-0.364139595	-0.382598275	-0.186457164	-0.011343842	0.122675028	-0.392262163	-0.233459467	-0.356926035	-0.286032898	0.36329833	-0.018388171	0.412922505	-0.472844511	-0.276978336	-0.372977391	-0.176481145	-0.320478014	0.206801874	0.092430775	0.068930462	-0.413728065	-0.254223239	-0.387832825	-0.139358159	0.233021776	-0.469821984	-0.049857951	-0.59948764	0.351569286	-0.156980989	0.102568844	0.253414287	0.009283426	-0.526990062	-0.020193115	-0.38563068	0.002410775	0.180489287	-0.12865608	-0.480196247	0.078745356	0.031972951	-0.419577322	0.439828311	-0.45692962	-0.229942077	-0.518213021	-0.052132902	-0.136223555
GOBP_B_1_B_CELL_DIFFERENTIATION	-0.36610728	-0.369331767	0.48693802	-0.059508314	-0.104225189	-0.329148229	0.217951964	-0.650728773	-0.063044897	0.37014841	0.668052525	-0.151898476	-0.377542392	-0.346926753	-0.502267679	-0.096050056	-0.157450858	-0.304578157	-0.56711598	0.612332706	-0.504506421	-0.149679163	-0.549386692	-0.400932236	-0.01352233	0.377841738	0.100107914	-0.67154973	-0.556317636	-0.018566728	0.102040211	-0.254455157	-0.246402254	0.026993203	-0.599816144	-0.153222591	0.098583679	0.173698295	-0.496630513	0.688167214	-0.078620914	-0.050978155	-0.311259967	-0.287545085	0.578653671	0.523562531	-0.476478773	-0.711207945	0.367994992
GOBP_REGULATION_OF_PROTEIN_PHOSPHORYLATION	-0.115542207	-0.242841351	-0.042338385	-0.102814859	-0.131696585	-0.145023703	-0.139107112	-0.255544329	-0.126577634	-0.005364332	0.038613951	0.058685751	-0.167092329	-0.186864382	0.110592905	-0.071826538	-0.162110246	-0.26404981	-0.007013544	0.075941862	-0.252896185	-0.020529479	-0.274245426	-0.139911226	0.039748571	-0.310565177	-0.027899484	-0.269281422	-0.053841973	-0.203376699	-0.07518403	0.0922756	0.078637274	-0.253385909	-0.094152278	-0.087882543	-0.05310259	-0.034343211	-0.195173043	-0.161365197	-0.164506227	0.101725897	-0.205364211	0.084952366	-0.240418352	0.005312492	-0.139691501	-0.104508867	0.028843547
GOBP_ENDOTHELIAL_CELL_PROLIFERATION	0.083159988	-0.29068148	-0.027389869	-0.224938956	-0.223283028	-0.116227516	-0.253505351	-0.220923102	-0.310951339	0.294500887	0.270570741	0.176717054	-0.234237022	0.147505328	0.310828154	0.288560242	-0.156446658	-0.346087121	-0.2848744	0.217977578	-0.423435585	0.136943574	-0.390559723	-0.046035489	0.286058985	-0.335585817	-0.068514466	-0.432137599	-0.09794123	-0.313853016	0.015675159	0.399376694	0.006196482	-0.175025248	-0.276554697	0.121269055	0.129156021	0.172567423	-0.133227197	0.030927924	-0.301096764	0.251604171	-0.262907724	-0.02118918	-0.194748286	-0.04229029	-0.115412549	0.115086807	-0.118899592
GOBP_NEGATIVE_REGULATION_OF_ENDOTHELIAL_CELL_PROLIFERATION	-0.062480405	-0.180687716	0.23381157	-0.34469939	-0.348110511	-0.110551882	-0.353728794	-0.007572133	-0.251312451	0.414763665	0.333768255	-0.101000855	-0.395414146	-0.055164975	0.139002099	0.393736291	-0.116180342	-0.56286656	-0.157671115	0.314079304	-0.278546596	0.2180286	-0.316952925	0.119724998	0.194764191	-0.37100117	0.044422827	-0.508613264	-0.274429983	-0.334767823	-0.187479339	0.329120511	-0.045472804	-0.126218294	-0.422352654	0.360438015	-0.049248959	0.343090882	-0.389041862	0.004248492	-0.412715976	0.157054459	-0.243926902	-0.316107927	-0.084861331	0.131533315	-0.385167545	0.001338243	-0.017758945
GOBP_POSITIVE_REGULATION_OF_ENDOTHELIAL_CELL_PROLIFERATION	0.09907476	-0.339955801	-0.184822281	-0.146043375	-0.254766303	-0.111051046	-0.205186699	-0.299135278	-0.356078822	0.276502463	0.243049189	0.249068757	-0.267241453	0.163418523	0.320420672	0.271213167	-0.225934544	-0.262668839	-0.28152008	0.091562124	-0.446170099	0.017281694	-0.409378715	-0.110703017	0.270810624	-0.348242257	-0.200971387	-0.396025626	-0.007475881	-0.333061488	0.102218888	0.437657948	-0.033818819	-0.208922107	-0.285557089	0.018280227	0.120582897	0.14502736	-0.022122763	-0.051984392	-0.222559432	0.298716354	-0.303735705	0.030939558	-0.200807461	-0.181729876	0.091064327	0.141759717	-0.242415443
GOBP_POSTSYNAPTIC_MEMBRANE_ORGANIZATION	-0.1137024	-0.36249317	-0.345149544	-0.326356054	-0.629576632	-0.40385481	-0.139702664	-0.502507937	-0.058297998	-0.088329844	0.11531252	0.355573404	-0.34689157	0.402429069	0.299218478	-0.079586729	0.11223676	0.013198017	-0.20682149	0.226311835	-0.614093842	-0.306772674	-0.27674041	-0.006105105	0.344330114	-0.416868214	-0.221615696	-0.08946665	-0.241084168	-0.534383786	-0.241940895	0.173119173	-0.111660961	-0.28973112	-0.211942431	0.175939692	-0.298136423	0.038974046	-0.078445562	-0.066298613	-0.438792565	0.164050744	-0.145166746	0.104843597	0.155336714	-0.351798688	-0.025729195	0.256901998	-0.243825242
GOBP_VASCULATURE_DEVELOPMENT	0.136073336	-0.212805943	-0.085900284	-0.10839593	-0.247103418	-0.145772668	-0.236687524	-0.198017859	-0.179512815	0.225217875	0.124748192	0.148421334	-0.25899136	-0.010893193	0.259182165	0.164850066	-0.196261688	-0.335406181	-0.153326228	0.122991291	-0.390957759	0.055103174	-0.358030533	-0.117300245	0.177463515	-0.370639619	-0.138111123	-0.354257094	-0.055380944	-0.254980386	0.004724443	0.311873306	0.124376918	-0.225723051	-0.050931016	0.041963058	0.047725191	0.110280847	-0.127502748	-0.237158546	-0.267533413	0.223357402	-0.254748922	0.12016167	-0.265139152	-0.100485661	-0.081259965	0.070160726	-0.077965093
GOBP_LYMPH_VESSEL_DEVELOPMENT	-0.022312128	-0.436202722	0.451210523	-0.192588262	-0.443487204	-0.124140148	-0.43330761	0.065698599	-0.3042436	0.488305979	0.160789995	0.188518997	-0.263249773	0.157992772	0.169319769	0.367096852	-0.084598567	-0.227262976	-0.324613752	0.190935907	-0.542721751	0.136617282	-0.6245438	-0.162949044	0.319685189	-0.553290668	-0.215507639	-0.463932882	-0.122646826	-0.420619272	0.006714619	0.532271904	0.027813866	-0.329758596	-0.286871653	0.1419156	0.381373056	0.496805785	0.143125894	0.021436179	-0.444686092	0.29169239	-0.290380328	-0.049078087	-0.232178467	-0.149491011	-0.101223348	0.270051779	-0.250800311
GOBP_LYMPHANGIOGENESIS	-0.074800025	-0.407541428	0.256917547	-0.304087386	-0.330497724	0.011186847	-0.567236742	0.104128549	-0.422050182	0.54888762	0.318139978	0.0479513	-0.053021895	0.180295013	0.018790624	0.286060727	-0.126865041	-0.338305455	-0.406737372	0.147731773	-0.599542707	0.239215035	-0.654605169	-0.134144014	0.295181416	-0.532905312	-0.231096636	-0.431524409	-0.191248605	-0.519397813	-0.204880785	0.591493607	0.062482054	-0.359736558	-0.214635409	0.139825453	0.57932947	0.437631288	0.240067241	0.005429931	-0.587531944	0.353537006	-0.172696853	-0.19575913	-0.414815896	-0.252658179	-0.105814293	0.168271321	-0.246269542
GOBP_REGULATION_OF_CELL_MATRIX_ADHESION	0.152095275	-0.279814157	0.122950785	-0.063009109	-0.208288195	-0.327104716	-0.328411378	-0.243545649	-0.252458019	0.043498067	0.194815218	0.214368005	-0.237760947	-0.201573602	0.23369297	0.013832328	-0.207413835	-0.286896339	0.123689868	0.145120486	-0.311460623	0.211611884	-0.354730373	-0.010275391	0.146988681	-0.409072714	-0.214397456	-0.140493207	0.014037898	-0.232728953	-0.113735565	0.33616992	0.126595033	-0.256550817	-0.032476311	-0.034114665	0.087434026	-0.022304305	0.116066237	-0.334737509	-0.235906403	0.04424347	-0.370030523	0.138870222	-0.278932046	0.013462994	-0.14667034	0.071331428	-0.05170372
GOBP_NEGATIVE_REGULATION_OF_CELL_MATRIX_ADHESION	0.261906175	-0.374231903	0.095580028	-0.065933825	-0.107173831	-0.419318786	-0.350908288	-0.311305571	-0.264150322	0.139203016	0.297892342	0.43102408	-0.2615038	-0.039425548	0.096614068	0.206464644	-0.322624032	-0.201594237	0.361323881	0.15672227	-0.274221532	0.297600478	-0.37562423	-0.146480721	0.229065269	-0.402796087	-0.20088656	0.065141097	0.030267126	-0.295235545	-0.097518563	0.484796301	0.354077116	-0.173655767	0.003190548	-0.155682464	0.232256598	-0.041666173	0.214488393	-0.370402717	-0.383242109	0.059595617	-0.476026257	0.082579912	-0.308886352	-0.133111965	-0.302930884	0.146873906	-0.006143487
GOBP_POSITIVE_REGULATION_OF_CELL_MATRIX_ADHESION	-0.000181699	-0.172831334	0.174889948	-0.132694758	-0.157030894	-0.255300695	-0.277244593	-0.019653716	-0.235831033	0.180056317	0.226711022	0.185292528	-0.236988196	-0.192267305	0.065231818	-0.058853062	-0.090084012	-0.311445061	0.066210598	0.267017699	-0.332953442	0.234720635	-0.433244388	-0.141453241	0.133797326	-0.327485279	-0.152968657	-0.195034144	-0.097950299	-0.295883994	-0.051576697	0.217664824	0.025625603	-0.215337827	-0.008587508	-0.017082187	0.105097515	-0.107034175	0.051344968	-0.243937307	-0.323006493	0.023775519	-0.430858627	0.205869116	-0.311111287	0.195852842	-0.187432221	-0.147084812	-0.202287301
GOBP_BLOOD_VESSEL_MATURATION	-0.253630405	-0.450217447	-0.249493068	0.030190694	0.187163791	-0.47878051	-0.078879617	-0.457668356	-0.677402948	0.560933747	0.414451632	0.447806029	-0.410737265	0.299936171	0.399870064	0.624976513	-0.337828048	-0.657308275	-0.58138804	0.529933149	-0.714182327	-0.147098075	-0.478828902	-0.242102509	0.302536241	-0.395042714	0.178466087	-0.687056428	-0.238359379	-0.565556511	0.353671628	0.506779996	-0.008316607	-0.295471396	-0.357942958	0.304685677	0.040951777	0.139746589	-0.146377037	0.50932243	-0.674441938	0.32517261	-0.536065509	-0.664876506	-0.071621341	0.020694519	-0.43785259	0.167594625	-0.236607662
GOBP_POSITIVE_REGULATION_OF_NEUROTRANSMITTER_SECRETION	-0.279579599	-0.289023979	-0.225140848	-0.359045243	-0.664531696	-0.157567861	-0.344748417	-0.43649257	-0.285521721	-0.259896009	-0.231403131	0.291281382	-0.235287797	0.295099621	-0.154157761	-0.082398104	-0.071622827	-0.256354005	-0.114391731	0.041005737	-0.368839887	-0.432308807	0.248736676	-0.064498528	0.147918848	-0.368199703	-0.149040363	-0.501497739	0.047018295	-0.523848736	-0.3354113	0.422035578	-0.188887446	-0.318989618	-0.146199499	0.073634992	-0.215503537	0.078068812	-0.286057579	-0.012016222	-0.256502964	0.34758697	-0.50354494	-0.029480648	0.367827588	0.229904621	-0.475708781	-0.10575365	-0.329781095
GOBP_SYNAPTIC_TRANSMISSION_DOPAMINERGIC	-0.265819837	0.181129264	0.073929159	-0.169599822	-0.482211722	-0.248396909	0.00354394	-0.183990134	-0.376906359	0.22531811	-0.217504967	0.229525228	-0.105284821	-0.084749648	0.024490537	-0.078856069	-0.293412139	0.102524107	-0.438867829	-0.178406817	-0.276343656	-0.169127172	-0.279132452	-0.395447524	0.306961566	0.104163019	-0.227862166	-0.462464298	-0.289493619	-0.390986917	0.041096495	0.349360058	-0.037982435	0.108418137	0.102608279	0.152971953	0.105276648	0.031884872	-0.008178885	-0.176899143	-0.24483933	0.238952502	-0.211176473	-0.037094925	0.033399157	-0.295555507	-0.169946766	0.062519589	-0.371017713
GOBP_STARTLE_RESPONSE	0.350619047	-0.360098936	0.198584129	-0.152994427	-0.221740074	-0.169357339	-0.107323136	-0.522981646	-0.059196815	0.018855274	-0.134735269	0.331038284	0.168481669	0.17075606	0.312526874	-0.0266618	-0.351137964	-0.488726106	-0.141744451	0.073283918	-0.316590846	-0.122391362	-0.073902783	0.029127416	0.182809212	-0.189788974	0.250727661	-0.512921741	-0.080319046	-0.423305967	-0.165610927	0.061445002	0.050159892	0.356443893	-0.293677325	0.258551333	-0.150798202	0.183255271	0.036120034	-0.15650803	0.048106465	0.003523407	-0.218089576	-0.072203946	-0.023157404	-0.151887643	-0.222346309	0.369904552	-0.360796895
GOBP_SUCKLING_BEHAVIOR	0.130789224	-0.069918095	-0.559681158	0.48104174	-0.20673454	-0.548193747	-0.143729032	-0.28076898	-0.26116668	0.249791486	-0.163112712	0.114994531	-0.009110594	-0.04181286	-0.099999635	0.204776427	-0.085925359	-0.175257391	-0.293955838	0.163795668	-0.485485416	-0.386357284	-0.000152493	-0.006350577	-0.107672673	-0.402557661	-0.51321143	-0.191694416	-0.332750112	-0.472873491	-0.335913606	0.184127345	-0.457428417	-0.047727002	0.066681502	0.01173043	0.017763573	0.291716433	0.281695035	-0.269582641	-0.439376995	0.126413772	-0.218891861	-0.251018703	-0.238124029	-0.23822993	0.126773378	0.224506788	0.316001085
GOBP_BLOOD_VESSEL_REMODELING	-0.176633148	-0.143340154	-0.055915073	-0.306272251	-0.240321905	0.105760639	-0.345751753	-0.165600815	-0.230764032	0.210068402	0.178081513	0.047388497	-0.117864483	-0.10204369	0.350968886	0.279856302	0.068387315	-0.2190638	-0.046136593	0.103410408	-0.459006861	0.234747329	-0.396727177	0.08660863	0.236419902	-0.316325055	0.055685089	-0.242575253	-0.147080634	-0.289402474	0.129530703	0.359768999	-0.066242927	-0.18584058	-0.019357708	0.08596775	0.056948728	0.149176542	-0.058338174	-0.151622974	-0.200396511	0.134790782	-0.31837517	-0.129522511	-0.371446248	-0.027191029	-0.038477279	-0.071506171	-0.335205769
GOBP_RESPONSE_TO_AMPHETAMINE	0.102878962	-0.041019177	-0.121086214	-0.463361659	-0.271962505	-0.108481913	-0.189009103	-0.313465542	-0.207932108	0.174448768	-0.179938998	0.064437071	-0.130360271	-0.00865734	0.320220438	0.046652734	-0.374863479	-0.39018682	-0.483296673	-0.170105681	-0.228112474	-0.182799802	-0.185978389	-0.410096374	0.147604564	-0.01808214	-0.203871915	-0.258644654	-0.189621796	-0.45353727	-0.198792513	0.229488081	0.391267967	0.058327947	-0.144022065	0.259009708	-0.329037875	0.006481347	0.005294364	-0.118389344	-0.144686364	0.077727795	-0.00831879	-0.165361944	0.381378012	-0.11900019	-0.245040803	-0.012481742	-0.405295441
GOBP_NERVOUS_SYSTEM_PROCESS_INVOLVED_IN_REGULATION_OF_SYSTEMIC_ARTERIAL_BLOOD_PRESSURE	0.025499806	-0.242069119	-0.535834228	-0.519778898	-0.277140942	0.412069223	-0.21107849	0.273221188	0.054976858	0.348073225	-0.039290508	0.001769332	-0.118678724	0.192670842	0.456257083	-0.463902008	0.04609461	-0.061558756	-0.095221158	0.057707649	-0.398521008	0.245999573	-0.188356498	-0.522909777	0.503345039	0.33522188	0.264120167	-0.133027729	-0.424378402	-0.103028566	0.069980452	0.152831122	-0.234859384	-0.013818416	-0.133981008	-0.011413152	0.014791882	0.136556869	-0.333472594	-0.497529425	-0.206359759	0.208424749	-0.328556509	-0.374061034	0.143095328	0.162950598	0.56686877	0.071415442	-0.277206804
GOBP_RENAL_SYSTEM_PROCESS_INVOLVED_IN_REGULATION_OF_BLOOD_VOLUME	0.31336365	0.413862612	-0.14159892	-0.215354897	-0.133444679	-0.32744009	0.33853409	-0.031591722	-0.252459361	0.10365159	0.311579935	0.215216452	-0.265456881	-0.197650087	-0.012673282	0.214922132	0.169982983	-0.15354754	0.175080075	0.100086003	-0.298755384	0.06930843	-0.498748077	-0.146760475	-0.144078531	0.061503273	0.238313074	-0.154141914	0.137845223	-0.271420819	0.33167135	0.112612316	-0.377240023	0.225722071	-0.429956877	0.370605724	0.170504357	0.219921456	0.30962634	0.103847426	-0.551281867	-0.141213335	0.000393037	-0.341266299	0.213725736	0.175689807	0.107401716	0.053066137	-0.411425825
GOBP_REGULATION_OF_SYSTEMIC_ARTERIAL_BLOOD_PRESSURE_BY_HORMONE	0.137149895	-0.044715189	-0.277135751	-0.300923193	-0.337317639	-0.205976757	-0.179665362	-0.221457969	-0.329739048	0.446557362	0.303155782	0.08291993	-0.204720575	-0.079802057	0.266915929	0.281310061	-0.006574164	-0.45675695	-0.153175832	0.260011322	-0.322894896	0.224836834	-0.442415378	-0.176622753	0.442648381	0.147893067	0.002060942	-0.254314461	-0.142096322	-0.161463482	0.206803745	0.394588566	0.066919065	-0.139521376	-0.415009712	0.306200514	-0.049475542	0.19765703	0.028271038	-0.000599947	-0.150739049	0.149965959	0.025681207	-0.195297787	0.225930461	-0.077578826	-0.16389633	0.093426978	-0.203412505
GOBP_REGULATION_OF_SYSTEMIC_ARTERIAL_BLOOD_PRESSURE_BY_CIRCULATORY_RENIN_ANGIOTENSIN	-0.125545574	-0.150832779	0.174186421	-0.454544706	-0.279630479	-0.376146388	-0.137638207	-0.177619177	-0.281251465	0.481739317	0.420933911	0.102062994	-0.16683251	-0.017215349	0.275263586	0.270923746	0.121924425	-0.287522396	0.105629076	0.320549952	-0.303468741	0.566707695	-0.587660814	-0.0982643	0.598444965	-0.008822327	-0.022633015	-0.372769573	-0.206618436	-0.237428265	0.044846307	0.500452566	-0.142174567	-0.446932343	-0.520588405	0.375943755	0.142613202	0.455209097	0.024304957	0.067491214	-0.100035237	0.4089055	-0.363011071	-0.304456333	-0.058440054	0.287729478	-0.219699078	0.109305911	-0.004571113
GOBP_REGULATION_OF_SYSTEMIC_ARTERIAL_BLOOD_PRESSURE_BY_VASOPRESSIN	-0.163101577	0.182643086	-0.247500588	0.324597168	-0.634294985	0.153632481	-0.359834683	0.509539229	-0.38853802	0.641573019	0.580862714	-0.151175526	-0.379938529	-0.138783843	-0.051009562	0.408756401	-0.332193007	-0.42334127	-0.596886943	0.260954383	-0.319823759	-0.392032431	-0.136584611	0.15406717	0.053127915	0.012424391	-0.416730655	-0.576340979	-0.187759733	-0.503130644	0.731159056	0.623112505	0.200239365	0.604965004	-0.218205975	-0.137393003	0.043090216	-0.289954518	0.162086946	-0.454655902	-0.303636808	-0.269774576	0.328860378	-0.333701704	0.505538937	0.268188437	-0.634570903	-0.009519499	-0.158163357
GOBP_REGULATION_OF_SYSTEMIC_ARTERIAL_BLOOD_PRESSURE_BY_NOREPINEPHRINE_EPINEPHRINE	0.445801198	0.371065187	0.035911832	-0.694154753	-0.282279129	-0.084920558	0.047324028	0.665799024	-0.420593636	0.678004378	-0.215684168	0.23976627	-0.028451168	-0.187275425	0.211194575	0.67930452	0.141644802	-0.277732912	-0.38775144	0.501645701	-0.038497459	0.061034024	-0.277342944	-0.245433897	0.487436596	-0.167541821	-0.553948166	-0.621807349	-0.336153679	-0.05111883	-0.037491616	0.362651238	0.206730942	-0.001771621	-0.038563193	0.149319621	0.013400021	0.228514768	0.267901189	-0.680212763	-0.121542285	0.001801508	-0.570224176	-0.081629118	0.220726589	-0.205395714	-0.207124164	-0.103350663	-0.061040366
GOBP_RENIN_SECRETION_INTO_BLOOD_STREAM	-0.293709227	-0.722668306	0.477901379	-0.437530034	-0.498613689	-0.599984403	-0.647715972	-0.385884123	-0.38565259	0.768416667	-0.048752186	0.232297494	-0.604179342	-0.098788519	0.297616387	0.658906913	0.281811536	-0.355718057	0.082467234	0.577331149	-0.438331971	0.412877022	-0.631992683	0.313703665	0.651896504	-0.410144362	-0.094799209	-0.403663381	0.022965265	-0.62017436	0.21107345	0.650662792	-0.25702826	-0.677767882	-0.695229865	0.613818868	0.802711169	0.509735148	0.466369981	0.31354179	0.086228195	0.416946435	-0.065416636	-0.436998085	0.398405862	0.152785582	-0.060221743	0.271702991	0.573909782
GOBP_REGULATION_OF_ANGIOTENSIN_LEVELS_IN_BLOOD	-0.045660966	0.213179457	0.031402228	-0.455123693	-0.196180113	-0.248511088	0.112234524	-0.120851208	-0.218177802	0.401475623	0.57742559	0.101220854	0.252702174	-0.093405039	0.187384622	0.134270546	-0.139869586	-0.403020745	0.162389777	0.26073897	-0.239789475	0.620990536	-0.571394719	-0.400595779	0.63621223	0.190021654	0.164794361	-0.386526634	-0.323699758	0.048897263	-0.035093042	0.510192285	-0.130710255	-0.382531413	-0.523126826	0.232237053	-0.302485703	0.441176248	-0.343672304	-0.019628148	-0.24337333	0.335038103	-0.536977571	-0.124579563	-0.204407272	0.202311924	-0.453822522	0.01561501	-0.468226573
GOBP_MORPHOGENESIS_OF_AN_EPITHELIUM	0.170781504	-0.211190475	-0.179844384	-0.029830704	-0.188286154	-0.183314106	-0.209389698	-0.254497619	-0.050836487	0.110924789	-0.01844705	0.166214159	-0.261029396	-0.035535945	0.144737464	-0.060827893	-0.224166842	-0.10050136	-0.049954211	-0.001629871	-0.364258559	-0.022072156	-0.329672995	-0.186295371	0.094769447	-0.386026068	-0.193392763	-0.208817606	-0.006283108	-0.193669245	-0.020771955	0.280772528	0.161715268	-0.151725259	-0.023103444	0.02580645	-0.167109867	-0.042554593	-0.025878707	-0.376095876	-0.185591901	0.090646008	-0.306343799	0.262044963	-0.224153876	-0.14469343	0.001406911	0.159277635	-0.081352921
GOBP_MORPHOGENESIS_OF_AN_EPITHELIAL_SHEET	0.069434413	0.000782533	0.015807505	-0.129186797	-0.206937845	-0.009737173	-0.323300573	-0.041034915	-0.116252479	0.324525475	-0.210254512	-0.079765619	-0.379172829	-0.100450244	0.190941413	0.115711899	-0.338908501	-0.157875185	-0.010481935	-0.182693558	-0.332405252	0.205757511	-0.431987063	0.115342154	0.070429096	-0.475049717	-0.195948679	-0.044977238	0.102474107	0.148660654	0.045926763	0.299272794	0.360019851	-0.236574501	0.276167126	-0.204185455	-0.142984508	-0.313605798	-0.009156691	-0.568801554	-0.215717893	-0.028616589	-0.572873723	0.472875552	-0.501402726	-0.133680773	-0.10544134	0.213376814	-0.01761955
GOBP_REGULATION_OF_BLOOD_VOLUME_BY_RENIN_ANGIOTENSIN	-0.18053276	0.043961123	-0.721276448	-0.408163222	-0.412822611	0.379620004	-0.196425307	0.32100178	-0.604746047	0.236438473	0.646694862	0.427516622	-0.233417435	0.251338239	0.407195094	-0.133898914	0.358253635	-0.603899199	0.051264046	0.416507637	-0.372406628	0.62992519	-0.245088585	-0.568912662	0.713732026	0.562725495	0.165547815	-0.046977649	-0.392883579	-0.225720495	-0.15653529	0.109848912	0.130437717	0.116012541	-0.519631767	0.551262334	-0.091477601	0.285051425	-0.325009619	-0.405828456	-0.038981065	0.503429819	-0.179325014	-0.249250762	0.035977045	-0.038995788	0.4739362	-0.232244781	-0.676073989
GOBP_RESPONSE_TO_DIETARY_EXCESS	0.031447783	-0.190743055	-0.095676073	-0.118872904	-0.410055522	-0.254609269	-0.119809048	-0.142880065	-0.287440252	-0.184420222	0.045843376	-0.06792778	-0.040018685	0.117410425	0.078850222	0.141333029	0.147452908	-0.207711101	-0.068285325	0.341849305	0.029466755	0.1247109	0.016799378	-0.05379332	0.291339778	0.132239954	-0.282599259	-0.092811311	-0.117105049	-0.136748264	-0.276535701	0.043280617	-0.066585313	0.147867501	-0.083849166	0.124741013	-0.135136492	0.052962061	0.006275736	-0.011748083	-0.123329456	0.185944759	-0.157158862	0.089879577	0.060291637	0.277487207	-0.215413378	-0.009114694	-0.378419471
GOBP_REDUCTION_OF_FOOD_INTAKE_IN_RESPONSE_TO_DIETARY_EXCESS	-0.660697896	-0.659828888	-0.361579093	-0.252368203	-0.452765685	0.126265824	-0.5457848	-0.033269452	0.049105356	-0.119610526	0.432172424	-0.02658147	-0.332224313	0.337603069	0.202824638	0.267344168	0.292066271	-0.493159404	0.090948508	0.211684004	0.01814831	0.62648345	0.358879661	-0.213949309	0.484616985	0.133297312	-0.113659963	-0.399812659	0.34676218	-0.141863763	0.505053287	-0.093814566	-0.19687308	0.383880733	-0.13796998	0.675219334	-0.442731972	0.075203138	-0.025762375	0.346194776	0.288129444	-0.157929059	0.215738172	0.200789904	0.224221951	0.487970517	-0.013284859	-0.451632177	-0.490055131
GOBP_DIET_INDUCED_THERMOGENESIS	0.370878715	-0.307005426	0.117057217	-0.169569658	-0.132557303	-0.420691529	-0.249417535	0.10441851	-0.500131012	-0.19863712	-0.291396349	-0.023875128	-0.040007832	0.044626091	-0.244458589	0.11477852	0.099328034	0.066001368	-0.114670756	0.284238376	0.136068573	0.344008927	0.279668645	-0.27248067	0.460497382	0.106685845	-0.531823188	0.07658191	-0.247226328	0.052544387	-0.513336866	0.105092473	0.08339974	0.273501655	-0.175923469	0.042215246	-0.42354916	0.08165933	-0.140360983	-0.388209864	-0.063965818	0.430429258	-0.472170142	0.227252296	0.07474939	0.223582153	-0.074019726	0.178316541	-0.405787665
GOBP_REGULATION_OF_THE_FORCE_OF_HEART_CONTRACTION	0.076415326	-0.223804787	-0.073469831	-0.011030386	0.122894621	-0.527567668	0.23155497	0.19034216	0.044742095	0.256051373	0.191719435	0.124306662	-0.116903731	-0.027628631	0.349010519	0.252627557	-0.24681743	-0.361920642	-0.239497722	0.308334186	-0.187908721	0.095772254	-0.678990708	0.02330382	0.151267917	-0.102053483	-0.465911888	-0.285628332	-0.18674034	-0.310578944	0.237149439	0.150279907	0.016825704	0.187861021	-0.123134207	-0.127262702	-0.059518945	0.149118976	-0.329753044	-0.240977231	-0.422568929	-0.055954921	-0.188627507	-0.140719414	-0.160008481	0.244633662	-0.132838136	-0.053635268	-0.015562125
GOBP_REGULATION_OF_HEART_RATE	0.062743087	-0.2690652	-0.263001299	-0.072205732	-0.198189081	-0.27336682	-0.087679076	-0.302163934	-0.156639402	0.132194656	0.011535364	-0.001605696	-0.302175739	0.163724249	0.376593523	0.11744194	-0.063298191	-0.241857458	-0.250295538	0.258882511	-0.443086426	0.063654647	-0.202182559	-0.003372613	0.240592012	-0.065542233	-0.113232257	-0.237539469	-0.074582924	-0.264317325	-0.124204086	0.262135497	0.131616333	-0.03128055	-0.216762532	0.153316188	-0.127916676	0.218858496	-0.141337083	-0.089204254	-0.162319549	-0.016671379	-0.04754907	-0.017975467	0.141604086	-0.174945649	-0.131687569	0.067387659	-0.111782682
GOBP_REGULATION_OF_SODIUM_ION_TRANSPORT	0.181510109	-0.088832367	-0.245191408	-0.040776904	-0.316578591	-0.34991971	-0.058471238	-0.308735411	0.001427516	0.132287201	-0.112864319	0.155916085	-0.226081563	-0.033175574	0.186912971	0.102162363	-0.206009348	-0.232662972	-0.036989811	-0.001116017	-0.190090773	0.033052285	-0.312725937	-0.304704176	0.165497091	-0.102104278	-0.35913494	-0.164941856	-0.139630236	-0.204098859	-0.136190706	0.320055614	0.1160783	-0.034804601	-0.04438762	0.008754807	0.051883499	-0.092867694	-0.070395239	-0.255471538	-0.213148876	0.152771404	-0.351541758	0.259341602	-0.036851536	-0.113947119	-0.315058416	0.070070523	0.133324143
GOBP_G_PROTEIN_COUPLED_RECEPTOR_INTERNALIZATION	-0.387240684	-0.37736049	-0.155135056	0.03487865	-0.142775473	-0.295436107	-0.078785031	-0.333872736	-0.408106316	0.490594007	-0.128669379	-0.303123128	-0.200697088	0.231979165	0.334547022	-0.098875582	-0.297952407	-0.015672593	-0.21961774	-0.206670491	-0.331969461	-0.228724021	-0.160896397	-0.252975178	0.184920708	0.008771011	-0.350212502	-0.419940632	-0.227843881	-0.270708568	0.234935905	0.198170606	-0.138685612	0.183548359	-0.27575913	-0.080163631	-0.312486097	-0.29066592	0.20112074	0.326949531	0.318121181	0.502595592	-0.013650219	-0.220225715	0.066970814	-0.345416982	0.328371839	0.298442439	-0.226849214
GOBP_BRAIN_RENIN_ANGIOTENSIN_SYSTEM	0.248352313	-0.137566856	-0.736443319	-0.439739441	-0.413734832	0.491382669	-0.001192272	-0.085793358	-0.745894237	0.199406528	0.640911544	0.457661264	-0.278653544	0.070515521	0.169365098	-0.28123178	0.667624903	-0.123547849	0.244423879	0.570362262	-0.551249428	0.739287913	-0.403125773	-0.831542376	0.717928948	0.358280165	0.211331676	0.259508653	-0.584445819	-0.561955264	-0.496142279	0.393873995	0.268346121	0.224986656	-0.555271076	0.270047713	-0.160452621	0.558969134	-0.096713665	-0.57167484	-0.013031939	0.705108823	-0.202147371	-0.184233391	-0.094662049	0.112413654	0.7038586	-0.302779706	-0.748230722
GOBP_REGULATION_OF_L_GLUTAMATE_IMPORT_ACROSS_PLASMA_MEMBRANE	0.158835695	0.223596639	0.008926619	-0.34696763	0.376934167	0.465575447	-0.386923645	0.307020345	0.320376939	-0.183709023	0.343569256	0.156160683	-0.157786071	0.232929299	0.115646262	-0.108101466	-0.457177218	-0.669016251	0.196735003	0.233357948	-0.241091083	0.067326877	-0.178232533	-0.123238086	-0.122305986	-0.496158769	0.164556954	-0.685264601	-0.484353484	-0.417651382	-0.381102557	-0.047998209	0.096335495	-0.009758443	0.185210305	0.045010674	-0.260073504	0.401229771	-0.144949224	-0.159895734	-0.160313667	0.006373379	-0.520638993	-0.179670888	-0.233707543	-0.211886372	0.509049551	-0.304557187	-0.162134108
GOBP_SPROUTING_ANGIOGENESIS	0.048453873	-0.309097901	0.098484507	-0.235464489	-0.312874867	-0.179804839	-0.378279949	-0.057618967	-0.30521918	0.406418346	0.086846353	0.096416738	-0.287283046	0.102776616	0.343754714	0.268673235	-0.386661909	-0.348371125	-0.265372963	0.183276655	-0.424241388	0.120514915	-0.42406133	-0.035616955	0.158271126	-0.415761894	-0.08040673	-0.391877568	-0.037383459	-0.165216425	-0.005249545	0.372852629	0.174383069	-0.261032876	-0.210112075	0.047339959	0.041855876	0.155016178	-0.076176042	-0.134655957	-0.3043856	0.210920916	-0.253910959	-0.017124222	-0.273836403	-0.191243547	-0.04299463	0.126322785	-0.152701889
GOBP_CELL_MIGRATION_INVOLVED_IN_SPROUTING_ANGIOGENESIS	-0.178145591	-0.240267793	0.08406177	-0.296322293	-0.394666519	-0.082356128	-0.449327551	-0.016540869	-0.333026087	0.404108735	0.035080046	0.095843197	-0.297088429	-0.06417859	0.354702771	0.307556668	-0.352591843	-0.416955898	-0.191955238	0.170374873	-0.385806566	-0.138129604	-0.477508975	-0.061497459	0.107970675	-0.528523397	-0.319361515	-0.369439909	-0.030058322	-0.241189837	-0.035452633	0.430214252	0.185273692	-0.251808947	-0.106365107	0.156423877	-0.023162886	0.212771952	0.047463568	-0.367368914	-0.270871488	0.236413811	-0.412563944	-0.05424009	-0.339733273	-0.300519618	0.064690184	0.003592202	-0.248117936
GOBP_BLOOD_VESSEL_ENDOTHELIAL_CELL_PROLIFERATION_INVOLVED_IN_SPROUTING_ANGIOGENESIS	0.124715097	-0.423881973	0.37036408	-0.299884411	-0.371639529	-0.153700088	-0.202279594	-0.059761343	-0.186978972	0.547316448	0.231368447	0.149662006	-0.420860726	-0.07959141	0.395275947	0.45443244	-0.188776048	-0.237191853	-0.137844762	0.272084025	-0.434513988	0.240121707	-0.483630656	0.173227673	0.212799324	-0.49126087	0.18218621	-0.318503193	-0.168550036	-0.085566388	0.123619227	0.371070086	0.215768928	-0.007722612	-0.297438113	0.232384258	-0.186255714	0.04880823	-0.248562866	0.094912394	-0.259687687	0.47347384	-0.324345743	-0.02349981	-0.335600719	-0.237458613	-0.411633325	0.020903017	-0.102244143
GOBP_POSITIVE_REGULATION_OF_NEUROBLAST_PROLIFERATION	0.02886041	-0.35620221	-0.118585399	-0.3015857	-0.356144208	-0.467761681	-0.364851275	-0.526339796	-0.505377704	-0.061617493	-0.199247722	0.014747326	0.05540318	0.118470242	-0.036319006	-0.212257972	-0.375216892	-0.046716195	-0.093493701	0.145571662	-0.369510815	-0.362739856	-0.214788678	-0.247302643	0.192568556	-0.402617226	-0.327312352	-0.438376356	0.29138445	-0.448807575	-0.41891263	0.364667825	-0.322248009	0.03015802	-0.045403523	0.120256332	-0.417504355	0.225550225	-0.185255255	-0.226548847	0.008769522	0.153272928	0.098258946	0.165010405	0.109394598	-0.43786109	0.391687183	0.339497037	0.106179919
GOBP_POSITIVE_REGULATION_OF_MESENCHYMAL_CELL_PROLIFERATION	0.062594821	-0.409531031	-0.372669963	0.053611582	-0.553456163	-0.306460866	-0.464144021	-0.563521971	-0.35764011	0.145686871	-0.349714321	0.279020341	-0.421672781	0.076163788	0.392490086	-0.164365871	-0.126294938	-0.11213319	0.230602314	0.018018596	-0.669506979	-0.430795116	-0.269425715	-0.122414318	0.44601848	-0.247722222	-0.386496023	-0.383327142	-0.287302562	-0.464394977	-0.256394141	0.342921088	0.006886346	-0.424451924	-0.204095929	0.427620405	-0.350498548	0.105001027	-0.213537472	-0.469362571	-0.137278634	0.303514955	-0.372351615	-0.053599444	0.177438396	-0.375278339	0.178240359	0.310623401	-0.397060106
GOBP_CHONDROCYTE_DIFFERENTIATION	0.165481443	-0.470534115	-0.187755934	0.101098662	-0.410156128	-0.189443726	-0.150111663	-0.239609898	-0.210164769	0.147921957	-0.194631251	0.387340896	-0.302420166	0.18192687	0.195174803	0.232739914	-0.38728129	-0.011746075	-0.145237391	0.072273576	-0.428483809	-0.103401225	-0.364038962	-0.013093016	0.216527026	-0.402888604	-0.291283286	-0.3062237	-0.149711839	-0.290879623	0.11133447	0.462899054	0.209416283	-0.244940745	0.053353371	0.0893416	-0.198484656	-0.044150304	-0.183067751	-0.366797706	-0.119065092	0.187018152	-0.394462833	0.243536595	-0.239299432	0.075810095	-0.064833487	0.324776061	-0.244093442
GOBP_CHONDROCYTE_DEVELOPMENT	0.075108228	-0.483111856	-0.334166022	0.24454122	-0.474930553	0.126307863	-0.06304468	-0.146002987	-0.22930306	0.313805945	-0.317428096	0.34630619	-0.480729458	0.177152655	0.477204567	0.406625046	-0.531322027	0.083748592	-0.372016815	0.194691141	-0.594013727	-0.160316895	-0.317146385	-0.074606735	0.269700205	-0.38069427	-0.418824791	-0.485552696	-0.064827371	-0.353534716	0.110922773	0.613751494	0.130360869	-0.046861644	0.132981342	0.195946259	-0.25998804	-0.153873304	-0.288513088	-0.402110562	-0.264572275	0.097216577	-0.494168612	0.316319912	-0.266086419	0.081679963	-0.006441099	0.147152624	-0.406656217
GOBP_EPITHELIAL_CELL_DEVELOPMENT	0.105238316	-0.200853122	-0.15326159	-0.137581821	-0.158666053	-0.087639618	-0.317871787	-0.262672483	-0.211838326	-0.011342608	0.033992566	0.064690525	-0.204887851	-0.099680732	0.215003646	-0.070524421	-0.108072213	-0.252668608	-0.115025055	-0.056242654	-0.270388655	-0.069381528	-0.240738115	-0.116144606	0.239284149	-0.322937976	-0.215017806	-0.176057564	-0.008907819	-0.21780067	-0.064592698	0.227368413	0.156791939	-0.149506813	-0.117896906	0.078291563	-0.047789843	0.037845245	-0.135363238	-0.315476728	-0.094287917	0.084441391	-0.374409853	0.14160403	-0.158957943	-0.078675836	0.049294708	0.010251367	-0.078552127
GOBP_COLUMNAR_CUBOIDAL_EPITHELIAL_CELL_DIFFERENTIATION	0.069400832	-0.166569249	-0.147507126	-0.146656465	-0.264664427	-0.104201147	-0.26029982	-0.154125284	-0.03440413	0.017923987	-0.035371935	0.081933079	-0.172465214	-0.128501633	0.078647586	0.005882479	-0.087011436	-0.031236334	-0.237951693	-0.286168584	-0.302695017	-0.13601085	-0.14421146	-0.061759793	-0.051705961	-0.098223708	-0.18671363	0.056795217	-0.094024299	-0.165446511	-0.188478211	0.161530798	0.217153295	-0.212999209	-0.045300411	-0.071925109	-0.226041523	-0.043653857	-0.248105331	-0.412284035	-0.115009831	0.084234711	-0.28897702	0.158594039	-0.087739227	-0.218987006	0.008238603	0.122165831	-0.074609576
GOBP_COLUMNAR_CUBOIDAL_EPITHELIAL_CELL_DEVELOPMENT	0.073610607	-0.279552874	-0.161863618	-0.183456452	-0.232569434	-0.067760486	-0.392695261	-0.286582607	-0.37621488	-0.129962879	0.015370575	0.138910553	-0.296029539	0.239058914	0.100568123	-0.108316071	-0.068459983	-0.268334404	-0.350843211	-0.155918943	-0.248699907	-0.1122766	-0.24057212	-0.143593193	0.129989055	-0.445077871	-0.314587761	0.036929729	-0.11836358	-0.17356191	-0.148012071	0.116131589	0.222524169	-0.147259808	-0.059201855	0.06214695	-0.233728218	0.226411845	-0.392762443	-0.460101319	-0.068089085	0.0779821	-0.501546503	0.174960144	-0.000940293	-0.238994642	0.129016507	0.092054158	-0.334911001
GOBP_GLANDULAR_EPITHELIAL_CELL_DIFFERENTIATION	0.04976325	-0.121865389	0.025886431	-0.337126816	-0.282756585	-0.142100929	-0.340186186	-0.232495216	-0.118523006	0.072161541	-0.002405371	0.033282544	-0.229437273	0.055532324	0.033921664	0.000192859	-0.189356027	-0.142228047	-0.245312186	-0.290408463	-0.393017457	-0.162338855	-0.206242828	-0.17474487	0.005358043	-0.126381257	-0.281644596	0.052178617	-0.146916867	-0.117149924	-0.225690097	0.162788463	0.237771318	-0.240129198	-0.11585158	0.093576191	-0.320460159	0.026506742	-0.354141908	-0.389805059	-0.037924086	0.22383642	-0.250629943	0.051284857	-0.120052659	-0.210461454	0.055600765	0.092379216	-0.23711965
GOBP_GLANDULAR_EPITHELIAL_CELL_DEVELOPMENT	0.082876192	-0.355664292	-0.063682946	-0.303473664	-0.370644255	-0.121699149	-0.488045248	-0.361220714	-0.371525894	-0.065623601	-0.06698895	0.054387637	-0.27160106	0.385023959	0.123570287	-0.189605388	-0.089861091	-0.220711796	-0.385627958	-0.179883484	-0.330497111	-0.262970154	-0.248875263	-0.104071152	0.156162148	-0.385925291	-0.349110924	-0.00018502	-0.084327051	-0.135563514	-0.261977413	0.159485256	0.234149956	-0.076493151	-0.164000606	0.192952797	-0.29130246	0.164874975	-0.363657494	-0.448978718	-0.079355893	-0.003340374	-0.449073718	-0.004850567	-0.04465522	-0.271343127	0.30785241	0.08522396	-0.396858065
GOBP_COLUMNAR_CUBOIDAL_EPITHELIAL_CELL_MATURATION	-0.363427277	-0.44057141	0.270355473	-0.105354112	-0.176838829	-0.222844108	-0.484849453	-0.264660321	-0.276185317	-0.387828688	0.157189124	-0.152869388	-0.200871962	0.548654456	0.096596451	-0.09580535	-0.338688548	-0.285882172	-0.513571294	0.359711976	-0.332371469	0.173331305	0.095325905	0.045778041	0.326789919	-0.533287373	-0.278415239	-0.250697662	0.099904306	-0.269643336	-0.416811998	0.145031869	-0.139968512	-0.226756806	-0.020629759	0.255738412	-0.47088723	0.262890941	-0.541029425	-0.190270735	0.017777143	0.2079389	-0.521695346	-0.036748692	0.060587264	-0.205993324	0.282940805	0.10212078	-0.407704081
GOBP_EPITHELIAL_CELL_MATURATION	-0.213308173	-0.307222034	-0.099727713	-0.001856372	-0.063830425	-0.107161873	-0.383020789	-0.297553868	-0.17561908	-0.386781486	0.02471748	-0.003803902	0.223517011	-0.077982146	0.032313427	-0.23134863	-0.159287991	0.041963103	-0.097827651	0.16567565	-0.285710017	-0.014581513	-0.012730259	0.091956478	0.457307468	-0.456629338	-0.010233144	-0.132850935	0.110711498	-0.039566692	-0.181871733	0.06977949	0.036447444	0.079200388	-0.134413171	-0.035595614	0.031065	0.150214933	-0.168613764	-0.130905661	0.036591762	0.167460441	-0.263716802	0.079995583	-0.198565177	-0.099310063	0.094080873	-0.133791935	-0.082363014
GOBP_GLANDULAR_EPITHELIAL_CELL_MATURATION	-0.437694755	-0.513109928	0.261326975	-0.142338272	-0.357035662	-0.248975879	-0.656954904	-0.329490032	-0.230337892	-0.446541607	0.107299918	-0.254236892	-0.202757491	0.63715343	0.320680238	-0.134607805	-0.371262234	-0.288569848	-0.640185237	0.460611132	-0.540968528	0.061303188	0.047218344	0.256268745	0.57591061	-0.612284891	-0.302148248	-0.28540824	0.034635821	-0.296934106	-0.449656322	0.244522722	-0.165364396	-0.182248404	-0.203621822	0.432621785	-0.43176468	0.166983169	-0.629034747	-0.081586044	0.076930267	0.284577625	-0.577067351	-0.071678136	0.060242718	-0.231968582	0.603783054	0.107273852	-0.489493308
GOBP_OPTIC_CUP_MORPHOGENESIS_INVOLVED_IN_CAMERA_TYPE_EYE_DEVELOPMENT	0.13177809	-0.49305023	-0.723172064	0.315290696	-0.532669882	-0.659517075	-0.309698306	-0.181639751	0.2377076	0.313126832	-0.482562895	0.002573234	-0.631593137	-0.135158048	0.191173821	0.180499178	-0.1104687	0.378837618	0.198297064	0.12780022	-0.17907708	0.058038925	-0.680685834	0.27823229	-0.02755891	-0.326861851	0.022411605	0.161642266	0.213461458	0.100460521	-0.153704036	0.194339349	0.400018862	0.471418184	0.029049302	0.694262252	-0.279249555	-0.488331734	0.225027727	-0.673335336	-0.501351781	-0.03290511	-0.563226572	0.595822653	-0.369372008	-0.020303059	0.199820845	0.233196653	-0.276923668
GOBP_OSTEOBLAST_DEVELOPMENT	-0.137007771	-0.066426648	-0.329205149	0.185412017	-0.510901633	0.012705813	0.019027721	-0.402846447	-0.423015318	0.307999914	-0.195809438	-0.14827802	-0.522146885	0.228143757	0.329566941	-0.139106079	-0.164955119	0.025849438	-0.208809984	-0.080628128	-0.217278483	-0.139488499	0.002957635	-0.000958078	0.201241812	-0.334010293	-0.152528142	0.114732767	-0.395460486	-0.62603171	-0.004516456	0.432167637	0.169275521	-0.245443979	-0.045481352	-0.021024504	-0.47178904	-0.156626862	-0.341917022	-0.338486073	0.00144632	0.175841625	0.024424243	-0.192828857	0.233211137	-0.217459397	-0.079238472	-0.026930068	-0.549759255
GOBP_REGULATION_OF_OXIDATIVE_PHOSPHORYLATION	-0.422676969	0.036642642	-0.363433155	-0.401604066	0.098318222	-0.146115714	0.006033581	-0.520390165	-0.236253708	0.016596935	0.277312437	0.120507195	-0.015549704	-0.32631047	-0.44220811	-0.08421744	0.099715184	-0.185351311	-0.04178881	-0.369631412	-0.255164525	-0.18654927	-0.098218928	-0.156975499	-0.22107569	0.055062933	0.270953969	-0.186881075	-0.255816866	-0.098607817	0.019167907	-0.18788766	-0.187820779	-0.516464634	-0.17796471	-0.063884452	0.340724604	-0.234919948	-0.15464667	-0.283078149	-0.422723967	-0.130397304	-0.085336383	-0.031297069	-0.372789963	-0.430882399	-0.303426894	-0.37233459	0.177544178
GOBP_PROTEIN_DEPALMITOYLATION	-0.359693688	-0.231756325	-0.406795742	-0.334812472	0.368612169	-0.321306241	-0.186989754	-0.113859477	-0.232393619	-0.312173125	0.172049708	0.377054084	-0.063739708	-0.537955522	-0.221827678	-0.107126969	0.018506985	-0.041195789	0.154804154	-0.16724501	-0.424302078	0.256611111	-0.271728282	-0.159503762	0.03526411	-0.373140223	-0.274839025	0.032832103	-0.230061987	0.068867337	0.131992794	-0.303399802	-0.118871786	-0.482078384	-0.093140288	-0.204407272	-0.163778874	-0.013572993	-0.049917232	-0.299702336	0.019179966	-0.184802918	-0.258759781	0.003532698	-0.472505409	-0.174293744	-0.491234008	-0.313364438	-0.155770722
GOBP_INHIBITION_OF_NEUROEPITHELIAL_CELL_DIFFERENTIATION	0.502401141	-0.127693768	-0.16364997	0.294690608	-0.448423403	-0.662458513	-0.568024223	0.600893392	0.10861926	0.703899685	-0.432638091	0.056520966	0.225878469	-0.661741346	-0.04492356	-0.470924292	-0.532511311	0.322284529	-0.242539171	-0.458250874	-0.307752701	0.539983555	-0.171475488	0.109342944	-0.051301821	-0.604946326	-0.184182433	0.192268751	0.444720023	0.038786606	-0.645904756	0.397099356	0.34113468	-0.308493422	0.258045645	-0.606873851	0.152852774	0.174844657	0.342052901	-0.694932099	-0.53324517	0.179524484	-0.580664459	0.694620722	-0.693689343	0.20304655	-0.528771731	0.098058797	0.389569924
GOBP_REGULATION_OF_RESPIRATORY_GASEOUS_EXCHANGE_BY_NERVOUS_SYSTEM_PROCESS	0.260004135	-0.309322963	-0.404959239	0.413547843	0.053295573	-0.403486749	0.118259305	-0.577673908	0.240074506	0.302245906	-0.377343602	0.106859929	0.041546159	0.264848052	0.251435899	0.460126704	-0.284419115	-0.30438386	-0.203290664	0.139896934	-0.230344057	-0.410353561	-0.270408083	0.086799307	-0.195546811	-0.339609741	0.17782039	-0.549613451	0.184901873	-0.491400939	0.102804525	0.387374652	-0.07829334	0.090109862	-0.116986183	-0.231922907	0.003744844	0.253617315	0.173015369	0.00395023	-0.369051958	0.051269756	-0.118481634	-0.114160376	0.08543411	-0.237198065	0.044459398	0.245985795	0.142036669
GOBP_LENS_DEVELOPMENT_IN_CAMERA_TYPE_EYE	0.187093865	-0.391895321	-0.191781279	-0.174617023	-0.221397513	-0.163700268	-0.092080434	-0.29442184	0.147296942	0.220202706	0.14110746	0.323366929	-0.252288555	-0.040454673	0.089800076	-0.144297926	-0.182389359	0.087793724	0.023923663	0.020309588	-0.404061094	-0.169409676	-0.284278334	-0.100911003	0.122810839	-0.193968642	0.073926763	-0.115538012	0.140847761	-0.238027937	0.136575012	0.314661877	0.092728361	0.023881195	-0.161988322	0.00396044	-0.198891986	-0.137180304	0.03387408	-0.32293369	-0.056222907	0.145551675	-0.127959773	0.225488783	-0.230552257	-0.031319742	-0.020234297	0.213081005	-0.144989874
GOBP_LENS_MORPHOGENESIS_IN_CAMERA_TYPE_EYE	0.346673407	-0.229461539	-0.218664627	-0.250516057	-0.304635282	0.00934844	-0.354231114	-0.373796343	0.228645542	0.175143418	-0.008693236	0.167714672	-0.33008475	-0.245281639	0.25959659	-0.197554436	-0.077301271	-0.324539857	0.143205941	-0.149530954	-0.305364264	-0.250253144	-0.453086917	-0.257835074	0.261834457	-0.414438341	-0.132934758	-0.258682144	0.230039088	-0.176712488	0.066670198	0.176661925	0.11461898	0.024620221	-0.068547525	-0.091065217	-0.170186575	-0.383595015	-0.109920321	-0.459092781	-0.151282972	-0.123342412	0.035483641	0.189078291	-0.355179297	-0.148983808	-0.042265431	0.299759082	-0.169759528
GOBP_REGULATION_OF_RECEPTOR_INTERNALIZATION	-0.108595022	-0.403436134	-0.332326022	-0.138688018	-0.334622879	-0.227739468	-0.180698258	-0.162359877	-0.142783099	0.078680873	-0.02166678	0.242539529	-0.298279146	-0.104966314	0.161333249	0.09162346	-0.198762445	-0.289399026	-0.325651098	-0.123933567	-0.443612779	-0.209156081	-0.235027605	-0.260872964	0.044679118	-0.257051206	-0.205680062	-0.305312847	-0.012945399	-0.280093494	0.025357815	0.166585893	0.282991054	-0.338519664	-0.22020966	-0.087415722	-0.105994312	-0.019787327	-0.112407221	-0.144518466	0.085303329	0.204939762	-0.147590304	-0.020993461	-0.17340757	-0.215596742	-0.367767252	0.255384274	-0.018406492
GOBP_NEGATIVE_REGULATION_OF_RECEPTOR_INTERNALIZATION	-0.421089015	-0.004161731	-0.344290529	0.096572841	-0.212427876	-0.033713959	-0.400115719	0.296300769	-0.080751548	0.427299183	0.082975445	0.18010771	-0.365669891	-0.077756028	-0.065453273	-0.126570388	0.013727997	-0.002320462	-0.206774667	-0.216557386	-0.411463155	-0.20890916	-0.190125716	-0.358273224	-0.188078574	-0.324541851	-0.161960361	-0.156206879	-0.35244075	-0.392480833	-0.023127329	-0.11249778	0.384061331	-0.556069129	-0.069815901	-0.212800043	-0.297365512	0.021211661	0.182930941	-0.039178207	-0.076681732	0.066081381	-0.431571865	-0.054166804	-0.165750848	-0.2636035	-0.087111932	0.095180323	0.196951589
GOBP_POSITIVE_REGULATION_OF_RECEPTOR_INTERNALIZATION	0.044575882	-0.354828909	-0.319543912	-0.180033918	-0.317821507	-0.293358439	0.07997291	-0.382142951	-0.291667585	-0.125483727	-0.144447323	0.252297536	-0.42694996	-0.307576229	0.164741566	0.0771343	-0.38627124	-0.287065688	-0.376358064	-0.203645869	-0.516984455	-0.112726166	-0.173526661	-0.359384817	0.098257796	-0.308193785	0.00775069	-0.52277724	0.248045536	-0.041416314	0.093528386	0.311389006	0.159230618	-0.140720321	-0.217984273	0.037176259	-0.09194384	0.270854422	-0.34774786	0.019129493	0.209824205	0.33694969	-0.111198431	0.154901228	-0.158040558	-0.305888216	-0.417069628	0.255527006	-0.009171052
GOBP_AUDITORY_RECEPTOR_CELL_MORPHOGENESIS	-0.18213626	-0.131438743	-0.085849896	-0.338892004	0.095273531	-0.146215317	0.03579427	-0.273697358	0.264713949	-0.230593025	0.135368266	0.038063437	0.408961859	-0.451111767	-0.049515895	-0.307489362	-0.39932909	-0.198367433	-0.176099938	0.371578919	-0.041877207	-0.097213672	0.343003779	-0.05469361	0.065916052	-0.20923262	0.048300341	0.304193703	0.109179902	-0.245563032	0.398106384	-0.421661998	-0.019296651	0.058181062	-0.122535175	0.177622803	-0.009627523	-0.201001185	-0.109191045	-0.410492314	0.512235303	-0.164872915	-0.054801139	0.240257444	-0.112870504	0.188461015	-0.292720364	-0.22582326	0.068839998
GOBP_TRNA_WOBBLE_BASE_MODIFICATION	-0.282853383	-0.066432593	-0.276336998	-0.118913883	0.213142842	-0.082242006	0.038343214	-0.407858047	-0.212974943	0.104418661	-0.218315653	-0.04019698	0.138408304	-0.008336053	-0.397664062	-0.131448575	-0.218383123	-0.169983397	0.107800013	-0.391894607	-0.282664461	-0.177848615	-0.047049749	-0.011183957	-0.371562031	-0.296027274	0.001721875	0.227659839	-0.116052093	-0.079394692	-0.046001639	-0.146769849	-0.061282397	-0.531139495	-0.108974863	-0.070722979	-0.138238448	-0.099274305	0.494777328	-0.24732129	-0.108279688	-0.102198226	0.226912694	-0.320783326	-0.426498399	-0.301963341	-0.43078096	-0.087540454	0.077635053
GOBP_STORE_OPERATED_CALCIUM_ENTRY	-0.263315759	-0.318003515	-0.158501098	-0.024559562	-0.219122709	-0.072080511	-0.370335825	-0.322026837	-0.142480902	-0.052991542	0.190776902	0.271927195	-0.57050547	-0.067754339	0.164379122	0.003348814	-0.087525284	-0.201987696	-0.162463903	0.313689155	-0.245020983	0.116146955	-0.081928396	0.101382177	0.123736565	0.054447983	0.152656971	-0.081479403	-0.426105545	-0.435677854	-0.105799797	0.026751617	-0.064761273	-0.228534803	-0.382207868	0.300154695	-0.243804959	-0.120166536	-0.301227278	0.096132702	-0.114530034	-0.068486327	-0.120593226	0.128630093	0.138114436	0.043765085	-0.058164047	-0.454385154	-0.15926874
GOBP_AGGRESSIVE_BEHAVIOR	0.208469352	-0.271713789	-0.101035245	0.358990599	-0.221096144	-0.17705683	-0.046587024	-0.322688551	-0.520786044	0.529126869	-0.040100786	0.559079625	-0.196018597	0.245011672	0.350124029	0.229787416	0.343881166	-0.214173241	-0.451719955	0.504414016	-0.594271512	0.424551071	-0.166352742	-0.093842899	0.12595174	0.006513972	-0.076949031	-0.314480286	0.28033829	-0.57490112	-0.142605182	0.191142269	0.367734907	0.631660153	-0.509153738	0.548674892	-0.024019024	0.150176374	0.168745984	-0.029653532	-0.507396273	0.537441945	-0.448257366	-0.186256226	0.574976078	-0.564813523	0.023266737	0.451249898	-0.244701552
GOBP_THYROID_HORMONE_MEDIATED_SIGNALING_PATHWAY	-0.295173374	-0.384771836	-0.103722738	0.352538783	-0.060616845	-0.557218754	-0.183723087	-0.194972057	0.029774614	-0.275543639	-0.262089211	0.361458551	-0.260218171	-0.288038217	0.266192171	-0.203557969	-0.374500374	0.198367851	-0.172037763	0.004893238	-0.31509719	0.26436844	0.181405694	-0.076512456	0.06737841	-0.135611221	-0.380748284	0.262756926	0.075849216	-0.143535451	-0.350099441	0.192478022	-0.407541016	0.133096085	-0.074162796	-0.463767494	0.168137059	-0.058333333	-0.341756295	-0.432671008	0.169320497	-0.089027284	0.045492289	0.181257414	-0.388665993	-0.233432834	-0.371511014	-0.124762752	-0.040865955
GOBP_OSTEOCLAST_PROLIFERATION	0.082456214	-0.100571937	-0.053801812	-0.309872239	0.307658345	-0.015000914	0.180242396	-0.299302352	-0.462007717	0.091169785	0.484650396	0.247992738	0.276310144	-0.466323612	-0.192731398	0.168717901	0.158384185	-0.447616084	-0.098242348	0.377511415	0.043713485	-0.131369642	-0.653326245	-0.037018744	0.387492242	-0.438122828	-0.137534973	-0.383077092	-0.293774391	-0.217833929	0.440171696	-0.136516392	0.625026388	-0.234954473	0.00163147	-0.133879526	0.180819278	0.230042939	-0.13051452	0.112861449	-0.118205979	-0.163056757	0.085136414	0.372077942	-0.530312943	-0.107923186	0.260950212	-0.267616093	0.266933481
GOBP_CYTOPLASMIC_TRANSLATION	-0.41981188	0.311500381	-0.371754375	-0.274591248	0.278855011	-0.244597132	0.131478254	-0.401871814	-0.148033324	0.008524927	-0.322868366	-0.160391428	0.021630923	-0.344869223	-0.426582427	-0.013576466	-0.144591439	-0.339804372	-0.03548836	-0.400580109	-0.4139018	-0.315431201	-0.453036163	0.03354214	-0.574432633	0.046372696	-0.129263177	0.035459266	-0.263567482	-0.118399462	-0.225865877	-0.446668876	-0.17708746	-0.497746699	0.335444079	-0.055698794	-0.199782581	-0.32332057	-0.003493311	-0.142661002	-0.338230908	-0.390696622	0.187899227	-0.380681062	-0.606831674	-0.461761195	-0.395652206	-0.219370642	0.174563231
GOBP_CYTOPLASMIC_TRANSLATIONAL_ELONGATION	0.078036028	-0.474142931	-0.366619614	0.035738683	0.099031198	0.061331619	-0.401505142	-0.635442417	-0.166109836	-0.278072024	-0.047770745	-0.190459211	0.012990865	-0.212892518	-0.131189752	-0.078697456	-0.049777809	-0.265287805	0.461713181	-0.116033699	-0.117260264	0.053560923	-0.029956104	0.055819196	-0.225237558	-0.55579798	0.009501293	0.301194486	-0.0609556	-0.316470551	-0.360120843	-0.08574564	-0.333050876	-0.5496103	-0.200638865	-0.076491873	-0.278886041	-0.460315577	0.343694927	-0.066644916	0.06038676	-0.198209694	-0.051402517	-0.122296606	-0.34620953	-0.204456858	-0.481044821	-0.216012488	0.492286535
GOBP_CYTOPLASMIC_TRANSLATIONAL_INITIATION	-0.362759972	-0.087354439	-0.371034891	-0.218552804	0.31303057	-0.240740211	-0.074953272	-0.488059033	-0.098696904	-0.153079508	-0.336586373	-0.108340146	-0.088552672	-0.291289129	-0.242437567	0.040666093	-0.156449384	-0.228474313	0.055273483	-0.227377971	-0.182268266	-0.196173775	-0.272082509	0.02800454	-0.502167578	-0.445082214	-0.235959498	0.083884948	-0.085784677	0.014618923	-0.148180963	-0.36745085	0.000303897	-0.565132838	0.175750426	-0.104875117	-0.042590428	-0.191414972	0.227052187	-0.328486142	-0.162688319	-0.189057478	-0.014823891	-0.128940651	-0.592698908	-0.367596392	-0.254407737	-0.022973686	0.183212255
GOBP_CAP_DEPENDENT_TRANSLATIONAL_INITIATION	-0.510590032	-0.339972527	-0.33900658	0.351721236	0.463728058	-0.33309124	-0.147004745	-0.460294507	0.242704626	-0.26744218	-0.309288863	0.236554897	-0.043594306	-0.417337161	-0.350270719	-0.213226509	-0.364948381	0.028305968	-0.073724792	0.307845367	-0.181706306	0.285077581	-0.243832423	-0.320345831	-0.452158097	-0.565375216	-0.014261605	0.206096716	-0.068979834	0.15215619	-0.105304561	-0.357104981	0.140890758	-0.572881542	0.03281956	-0.228163882	-0.284933684	-0.026916272	0.261471384	-0.486912916	-0.076249092	-0.224496138	-0.451619943	0.421134778	-0.671222568	-0.387960583	-0.188495711	0.088285884	0.230338078
GOBP_SOMATIC_DIVERSIFICATION_OF_IMMUNE_RECEPTORS	-0.249375352	-0.398987287	-0.126834277	0.127018347	-0.161140187	-0.279237999	-0.096726444	-0.335801351	-0.354678494	-0.205040971	0.18737469	-0.122095769	0.14904054	-0.249447001	-0.236009929	-0.223239979	-0.195285065	-0.379867585	0.299955311	0.118098952	-0.122254083	0.143096817	-0.332585115	-0.069789	-0.269492441	-0.417917272	0.082224011	-0.241563046	-0.083215412	-0.088491297	-0.216435374	-0.22165535	0.247784864	-0.160443743	-0.022414264	-0.162673099	-0.242840888	-0.003699739	-0.255585759	-0.037381563	0.007141609	0.199290549	0.015143921	-0.008758263	-0.285447934	0.038555205	-0.423486304	-0.262252808	0.226209772
GOBP_SOMATIC_DIVERSIFICATION_OF_IMMUNOGLOBULINS_INVOLVED_IN_IMMUNE_RESPONSE	-0.303158901	-0.326802143	-0.036344456	0.007063264	-0.156728373	-0.192399836	-0.109247979	-0.273043992	-0.362259941	-0.078102746	0.154652726	-0.23146132	0.205412279	-0.358204927	-0.130080604	-0.199816496	-0.100056668	-0.409187066	0.285455686	0.165879606	-0.180029428	0.192221743	-0.406174319	-0.083829196	-0.229444845	-0.427625545	0.195042706	-0.289959623	-0.240988921	-0.157492143	-0.058701468	-0.240144116	0.248983163	-0.129731768	0.11204694	-0.179570398	-0.219024802	-0.028644855	-0.360082138	0.067334709	-0.138788158	0.200954511	0.043813131	-0.067600062	-0.298063278	0.068197551	-0.430622928	-0.380963123	0.234394737
GOBP_BEHAVIORAL_DEFENSE_RESPONSE	0.037260882	0.045593623	-0.04782773	0.025128377	-0.322380463	-0.239543936	0.081647971	-0.300649904	-0.095879841	-0.025608568	-0.196747915	0.374416411	-0.202459935	0.124090961	0.066904629	-0.002076697	0.171707783	-0.354043442	-0.099094118	0.293268976	-0.382384883	0.094981216	-0.399206107	-0.30995612	0.241891307	-0.222600275	0.01249025	-0.406120495	0.118261338	-0.123948882	-0.301233001	0.020277019	0.019263481	0.100980353	-0.097820833	0.1023655	-0.280406767	0.342446827	-0.005619384	-0.108778406	-0.292134269	0.059593076	-0.16451172	0.131566941	-0.029735121	-0.127274316	-0.061609015	0.213488478	-0.353129629
GOBP_ACTIVATION_OF_INNATE_IMMUNE_RESPONSE	-0.143030462	-0.241011353	0.476437251	0.068359736	-0.006839365	-0.070047697	0.114907528	-0.250685176	-0.080883575	-0.120527384	0.256946443	-0.300848844	0.056047624	-0.074905434	-0.309153427	-0.209229925	0.109573175	-0.329876559	0.281341545	0.326263465	0.054504487	0.05878156	-0.349938287	-0.269621486	0.106153373	-0.451239822	0.256218164	-0.433039539	-0.321151197	-0.320202665	-0.290184494	-0.039724068	0.176088184	-0.145806488	-0.094476452	-0.125683838	0.010763087	0.145864417	-0.401810601	0.279311475	-0.442066451	0.250202014	-0.120527194	0.129490167	-0.264583333	0.332375071	-0.439949049	-0.400066519	0.295072486
GOBP_PATTERN_RECOGNITION_RECEPTOR_SIGNALING_PATHWAY	-0.265559017	-0.07948718	0.190549902	0.034107493	0.119634315	-0.169773141	0.154673859	-0.104080368	-0.206209176	0.049360475	0.337932102	-0.216328872	-0.198700091	-0.369955237	-0.321573052	-0.251668351	0.044844572	-0.343016933	0.365914417	0.296758347	-0.017300387	0.287876835	-0.257910223	-0.188454201	-0.022007101	-0.305993968	0.21776145	-0.36114593	-0.296893963	-0.192211783	-0.06243354	-0.238837862	-0.161841828	-0.233331248	-0.342636258	-0.095565213	0.118179356	0.061309486	-0.322674006	0.144833792	-0.254825665	0.182679422	-0.237338685	-0.009481022	-0.327821126	0.306436661	-0.377461185	-0.365359292	0.197026154
GOBP_TOLL_LIKE_RECEPTOR_SIGNALING_PATHWAY	-0.293186912	-0.014007653	0.199941433	0.014397073	0.111498944	-0.260249697	0.132130136	-0.111961954	-0.279763804	0.084936522	0.35133798	-0.23349966	-0.261559524	-0.339017501	-0.289594729	-0.282811195	0.076384579	-0.346675851	0.330988873	0.310446528	-0.058268728	0.288335319	-0.25613855	-0.171531291	-0.082668297	-0.257947622	0.160093777	-0.391036083	-0.32513607	-0.142753252	-0.080550818	-0.216406942	-0.191860483	-0.201272814	-0.353073153	-0.02147299	0.12196451	0.135824769	-0.303116702	0.089340446	-0.213733296	0.181811771	-0.197390742	0.038006545	-0.296192389	0.318745847	-0.37465966	-0.381412175	0.216282714
GOBP_INNATE_IMMUNE_RESPONSE_IN_MUCOSA	-0.151109559	0.221596754	0.140752733	-0.048905549	-0.20050913	-0.272258897	0.566118184	-0.059178503	-0.343777602	0.561279114	-0.064068881	0.047487892	-0.244220417	-0.170101422	-0.196769148	0.144473708	0.378299472	-0.511026364	0.038352572	0.484825942	-0.271428678	-0.062029288	0.079769395	-0.351060007	0.181314735	0.555513156	0.170503798	-0.464939311	-0.260578313	-0.122798832	0.008697508	-0.092380782	-0.032890732	0.51185633	-0.490688247	0.188512082	0.228945179	-0.149905496	-0.222169405	0.208466515	0.308046273	0.209648757	0.11152391	0.129122755	0.058886856	-0.139727764	0.236370569	-0.621329583	-0.073390116
GOBP_NATURAL_KILLER_CELL_MEDIATED_IMMUNITY	-0.418191306	-0.067038962	0.501690996	0.239747161	0.166966023	0.321148119	0.245696299	-0.393688212	0.027839718	0.183277371	0.361502928	-0.450510575	0.463982394	-0.15942418	-0.349680718	-0.421122879	0.139584458	-0.342967431	0.417729922	0.517241279	0.304101407	0.112564145	-0.275682267	-0.372860356	0.277383967	-0.130936889	0.411740161	-0.462238605	-0.38780875	-0.377588524	0.009787619	-0.361020222	0.400010998	-0.037037843	0.131635558	-0.255174927	-0.2062135	0.233870508	-0.547321529	0.360175579	-0.451263759	0.148630325	0.059196356	-0.072049497	-0.378624113	0.522043596	-0.640438313	-0.550072847	0.426732706
GOBP_POSITIVE_REGULATION_OF_DEFENSE_RESPONSE_TO_VIRUS_BY_HOST	-0.317096364	-0.350772993	0.359537093	-0.04711417	0.200352577	0.1548876	0.085024944	-0.027101675	0.207906674	0.343089963	0.147939004	-0.508408702	0.16443293	-0.439687857	-0.543402339	-0.397313943	0.047163927	-0.483325861	0.308128061	0.383096728	-0.261780253	0.359487371	-0.207497695	-0.316516023	0.079627162	-0.325902492	0.358950169	-0.389777588	-0.352390818	-0.35710669	0.163995831	-0.033850669	0.157698849	-0.169294056	-0.106343416	-0.257723281	-0.38148656	-0.126057743	-0.44797462	0.375181955	-0.147398378	0.408881883	-0.132013066	-0.246159542	-0.294005526	0.475947689	-0.609954684	-0.554052155	0.114136031
GOBP_LEUKOCYTE_CHEMOTAXIS_INVOLVED_IN_INFLAMMATORY_RESPONSE	-0.528604051	0.330550183	0.157268997	-0.512250754	-0.108343925	-0.236163529	0.528413489	-0.118210946	-0.283806894	0.340872203	0.228276823	-0.449768174	-0.628106476	-0.281871159	-0.538791059	-0.046911059	0.305770566	-0.483408345	-0.412607619	0.61765115	0.267267713	0.291464764	-0.340138828	-0.375568198	0.341211553	-0.070808711	0.378374017	-0.418278461	-0.355258208	0.33393544	0.014107313	-0.195646395	0.171457558	0.41412003	-0.610959615	0.155416634	-0.082096732	0.287875216	-0.513070748	0.4752614	-0.591731722	0.239000709	-0.091106999	-0.202928104	-0.204840603	0.527091336	-0.758235895	-0.257016616	0.005548846
GOBP_RESPONSE_TO_MOLECULE_OF_BACTERIAL_ORIGIN	-0.136240069	0.048521529	0.102036341	-0.181716157	-0.014403172	-0.118590001	0.043867868	-0.094736606	-0.12535559	0.347678494	0.346239089	-0.088279561	-0.215306081	-0.36032951	-0.105897681	0.072419261	0.137511932	-0.400001919	0.16098896	0.190491583	-0.14787923	0.233927026	-0.386192333	-0.158455279	0.203064639	-0.146246257	0.189085323	-0.376904301	-0.353429771	-0.196670601	0.047427825	-0.068811978	0.283850636	-0.155994364	-0.16136226	0.013108993	0.142374865	-0.011050661	-0.34807238	0.076355708	-0.363645339	0.305267742	-0.228707679	-0.0075193	-0.314857459	0.264248255	-0.356078977	-0.364517268	0.089644305
GOBP_RESPONSE_TO_MOLECULE_OF_FUNGAL_ORIGIN	0.265047942	-0.639894127	0.716188258	-0.073704844	-0.395103595	-0.441217966	0.482879246	-0.375956349	0.158946682	0.331612806	0.685724325	-0.179223626	-0.650822732	-0.580737558	-0.629383402	0.230891853	0.445269706	-0.315157143	0.815432062	0.650228338	0.524379312	0.496095876	-0.843651577	-0.301146937	-0.408357166	-0.058556699	0.453606304	-0.3598008	-0.765437735	-0.052248415	-0.308296806	-0.258990861	-0.103908428	0.278363905	-0.662539448	-0.2881545	0.625516196	0.443423571	-0.117030411	0.552221102	-0.686519018	0.289622407	0.228876674	0.292508252	-0.437243267	0.647415968	-0.779973707	-0.422899838	0.408290179
GOBP_HEMATOPOIETIC_PROGENITOR_CELL_DIFFERENTIATION	-0.070741809	-0.312664757	-0.085572651	0.029794652	-0.131863383	-0.294331045	-0.264855214	-0.300134797	-0.194279797	-0.105977665	-0.021834065	0.047519043	-0.064201421	-0.147048023	-0.182607963	-0.1493821	-0.072232454	-0.266599386	0.108877389	0.036192141	-0.387483865	-0.091660652	-0.3217405	-0.051361902	-0.037444811	-0.435312587	-0.163755163	-0.164198661	-0.09000265	-0.216010673	-0.300346898	0.027930756	0.072331398	-0.284802564	-0.169060897	-0.032246322	-0.183589107	0.015157099	-0.179609963	-0.213424562	-0.131587676	0.238499746	-0.161692161	0.096967948	-0.246233969	0.040249184	-0.334247874	-0.056621582	-0.052143488
GOBP_WOUND_HEALING_INVOLVED_IN_INFLAMMATORY_RESPONSE	-0.077843011	-0.343044524	-0.219198277	-0.427448097	-0.117240278	0.284433814	-0.025803497	0.246587569	-0.289661299	0.50296981	0.298596668	0.131169315	-0.127196224	0.163220315	0.254433109	0.573979101	0.44247169	-0.239020591	0.006733249	0.165963567	-0.479221558	0.176922001	-0.513072697	-0.011604987	-0.217601059	-0.522661305	-0.356723352	-0.566436884	-0.20473311	-0.220832744	0.07258126	0.449107424	0.094710095	-0.46250831	-0.023193029	-0.145917631	0.681585474	0.03030951	-0.462164692	0.274986854	-0.703210916	-0.087287337	-0.580139636	-0.201142932	-0.348446515	0.211098652	-0.095834447	-0.094551336	0.148619733
GOBP_CONNECTIVE_TISSUE_REPLACEMENT_INVOLVED_IN_INFLAMMATORY_RESPONSE_WOUND_HEALING	0.097757666	-0.229881024	-0.46880871	-0.58124673	-0.010803311	0.350013826	-0.209133618	0.474626011	-0.296407528	0.46681383	0.07833951	0.298523518	-0.01644744	-0.112904222	0.008848097	0.55831152	0.464497704	-0.390039068	-0.155871654	-0.149341319	-0.537842227	-0.004765918	-0.367802169	-0.068184852	-0.088875369	-0.502370332	-0.529327738	-0.597799754	0.247730924	-0.189584283	0.09849711	0.486874079	-0.047823316	-0.699843326	-0.029687476	0.065754204	0.62328089	-0.16535389	-0.480814721	0.118353147	-0.671168952	-0.113915978	-0.667032413	-0.074357777	-0.197467897	0.135788572	-0.294447518	-0.061607294	0.292470524
GOBP_LYMPHOCYTE_ANERGY	0.131572956	-0.31080657	0.496650758	-0.263982256	0.246761191	-0.571874058	0.378461136	-0.551444999	0.218232027	0.375443315	0.343054608	-0.463925224	0.006077644	-0.260764875	-0.519761861	-0.368901918	0.13944598	-0.387312109	-0.05114412	0.411814837	0.185061383	0.563567827	-0.444099737	0.034924896	-0.172975306	-0.005248465	0.335518318	-0.322555835	-0.505120341	-0.459757723	-0.378196007	0.114943155	-0.183368387	0.055031667	-0.44784997	0.118018146	-0.046201911	0.312211552	-0.443670637	0.538654051	-0.461470315	0.13714744	0.218295576	-0.465930741	-0.31379926	0.079312665	-0.672736904	-0.298122702	0.088148469
GOBP_ADAPTIVE_IMMUNE_RESPONSE	-0.334157829	-0.094552864	0.396293377	-0.080047275	0.024974154	-0.007335563	0.213078378	-0.249005712	-0.035528808	0.273814498	0.406194343	-0.390453761	0.111693525	-0.371478187	-0.287123382	-0.192339838	0.14146367	-0.42095021	0.234236943	0.423843595	-0.017005554	0.325846373	-0.351125923	-0.167134243	0.115285327	-0.040874181	0.365024808	-0.459398832	-0.436032354	-0.357674359	-0.102212216	-0.188158831	0.198271267	0.012513303	-0.10744464	0.087361939	-0.105489064	0.327238385	-0.501493427	0.348828723	-0.341375219	0.186774656	0.066273678	-0.26153326	-0.227220176	0.383499581	-0.527894517	-0.475812086	0.268105248
GOBP_ORGAN_OR_TISSUE_SPECIFIC_IMMUNE_RESPONSE	-0.094345947	0.29739182	0.380541924	-0.051432827	-0.035822465	0.000613643	0.343144184	-0.010710851	-0.297347659	0.404940997	0.012917638	-0.124910651	-0.097249424	-0.099946348	-0.04927399	-0.028551877	0.280804594	-0.289739561	-0.01548999	0.23894086	-0.082121264	-0.040598962	0.160459665	-0.33544005	0.267411453	0.434222423	0.273505528	-0.541448722	-0.327237187	-0.15366994	0.02509045	-0.203656784	0.039221413	0.153492089	-0.210695251	0.118469422	0.050540522	-0.150405028	-0.377730671	0.070979856	0.151407746	0.228292324	0.024426473	-0.051938658	0.02800781	-0.022846586	0.272965195	-0.474070542	-0.173263337
GOBP_IMMUNE_EFFECTOR_PROCESS	-0.239312791	-0.070059464	0.319515735	-0.086005559	-0.0265916	-0.008936874	0.170001096	-0.240506006	-0.075430563	0.1619512	0.380758368	-0.310652081	0.112466304	-0.3138595	-0.248150296	-0.075506387	0.163222207	-0.360274079	0.125545757	0.372463173	-0.083846751	0.270394414	-0.344110673	-0.202773386	0.11681112	-0.04188326	0.313114987	-0.401548578	-0.384484344	-0.296972878	-0.08106553	-0.08491507	0.180291415	-0.036367006	-0.125478402	0.033377138	-0.002630588	0.272384023	-0.414032018	0.238336356	-0.367927101	0.164144313	-0.015324512	-0.154929086	-0.274168573	0.318723445	-0.468592172	-0.433499678	0.173421324
GOBP_ACTIVATION_OF_IMMUNE_RESPONSE	-0.270171497	-0.136851371	0.3018646	-0.04032628	-0.084538476	-0.147750215	0.099545528	-0.301702373	-0.152956342	0.103025598	0.389447441	-0.316479058	0.039939368	-0.282618703	-0.213661019	-0.19390049	0.128492598	-0.415847803	0.085094221	0.336177653	-0.05713327	0.26633826	-0.308680157	-0.251073994	0.111673198	-0.134166453	0.263333401	-0.416962867	-0.414051614	-0.338325144	-0.155039409	-0.083384796	0.126036871	-0.061439359	-0.173613507	0.047673169	-0.106534857	0.328976373	-0.435070163	0.294890611	-0.300203038	0.165211518	-0.028474214	-0.204090062	-0.204877901	0.314093917	-0.484015319	-0.428003403	0.161251641
GOBP_LYMPHOCYTE_HOMEOSTASIS	-0.368038725	-0.396850487	0.307520935	0.036309602	0.065998859	-0.280186145	0.020231664	-0.305597339	-0.172051927	0.009365941	0.368810036	-0.28301492	0.144608958	-0.408520268	-0.368579128	-0.198223592	0.23094191	-0.336306528	0.293227911	0.348031296	0.120363342	0.280813588	-0.355319688	-0.199644701	-0.117030464	-0.243237685	0.297729109	-0.392747849	-0.303200579	-0.207402716	-0.260490489	-0.188249748	0.044733092	-0.039370323	-0.204078052	0.096523583	-0.083168476	0.335522774	-0.362805908	0.330821451	-0.276128816	0.174982362	0.211371476	-0.020797895	-0.328496257	0.41300922	-0.360243407	-0.371238663	0.158818021
GOBP_MYELOID_CELL_HOMEOSTASIS	-0.198534542	-0.207932887	-0.058984059	-0.171867388	-0.057865341	-0.318212437	-0.131789059	-0.276736773	-0.154205741	-0.215793983	0.150401045	0.045363154	-0.0262929	-0.280381706	-0.12466991	-0.208323737	-0.116692633	-0.233322414	0.087806317	-0.085218304	-0.238996335	0.12056018	-0.250365874	-0.213307726	-0.186435531	-0.404547742	0.005811136	-0.318656591	-0.096669224	-0.155832455	-0.150570815	-0.198909794	0.044609521	-0.332028358	-0.138078381	-0.249146048	0.010732209	0.056262031	-0.156104054	-0.259254577	-0.123384784	-0.041317102	-0.286000783	0.03585325	-0.347016912	-0.083381497	-0.362271958	-0.26354152	0.142271245
GOBP_CELL_ACTIVATION_INVOLVED_IN_IMMUNE_RESPONSE	-0.248751215	-0.115021885	0.269852328	-0.052699748	-0.086693015	-0.086052131	0.134534322	-0.273496646	-0.001018182	0.14983324	0.391442163	-0.278752045	0.120090859	-0.303948315	-0.196283734	-0.105531767	0.145836944	-0.340345462	0.212255546	0.349987184	-0.090636751	0.321735315	-0.354994519	-0.130010851	-0.006648652	-0.111383267	0.290438784	-0.38450524	-0.358255269	-0.282006776	-0.136276621	-0.050572275	0.237557266	-0.092369722	-0.161839988	-0.048823254	0.074351965	0.317951621	-0.391487771	0.244162975	-0.349612569	0.192859385	-0.001209614	-0.129847125	-0.285771896	0.33821617	-0.442198247	-0.42514547	0.234480893
GOBP_LEUKOCYTE_ACTIVATION_INVOLVED_IN_INFLAMMATORY_RESPONSE	-0.396967349	-0.047347277	0.297079156	-0.194305782	-0.239427424	-0.274309142	0.195782562	-0.25685702	0.005253735	0.213232416	0.492593336	-0.159273096	0.007161601	-0.309448169	-0.328354478	0.087161672	0.248915644	-0.404708225	0.143572984	0.242712394	-0.058976039	0.264122938	-0.298786681	-0.147956552	0.062268288	-0.085038986	0.278774334	-0.454516052	-0.327294183	-0.430458304	-0.098671774	0.141082367	0.085289532	-0.190247517	-0.366264742	-0.297863444	0.211531399	-0.07384821	-0.45085568	0.461087315	-0.403421764	0.09006222	-0.059193678	-0.171892942	-0.231062111	0.410851641	-0.441287821	-0.444225094	0.064214504
GOBP_MYELOID_LEUKOCYTE_ACTIVATION	-0.194785514	-0.079625253	0.304554029	-0.161289466	-0.172734044	-0.165394556	0.146024422	-0.266632855	-0.064400634	0.250613956	0.447065589	-0.166391476	-0.068616846	-0.34132334	-0.110997582	0.061220486	0.159225906	-0.379816907	0.168725622	0.36857956	-0.141947369	0.353367335	-0.370120821	-0.185374943	0.053783898	-0.073942708	0.28543982	-0.402693767	-0.414488025	-0.34651605	-0.110254695	0.01865322	0.198401615	-0.199454728	-0.334772985	-0.082992467	0.172713307	0.161142586	-0.375726248	0.274438319	-0.392341394	0.204863592	-0.113655782	-0.100002913	-0.26519776	0.349551733	-0.470163471	-0.378954739	0.157087635
GOBP_MYELOID_CELL_ACTIVATION_INVOLVED_IN_IMMUNE_RESPONSE	-0.236595685	-0.104866475	0.21885844	-0.09335542	-0.200011372	-0.102722826	0.124449244	-0.292994871	-0.051047016	0.144264963	0.450532642	-0.23220865	0.129540202	-0.269235326	-0.257933288	0.067604045	0.249593543	-0.316730555	0.198174203	0.375340274	-0.119500433	0.370296282	-0.383088891	-0.085849115	0.033288605	0.007485408	0.357516136	-0.359960247	-0.353942325	-0.350587557	-0.232035038	-0.013924672	0.07762095	-0.116800682	-0.42173587	-0.143292046	0.193719202	0.366072183	-0.30067686	0.333236304	-0.386427725	0.17131939	-0.165460624	-0.171243047	-0.257037804	0.312698095	-0.496475978	-0.414476773	0.168859872
GOBP_MACROPHAGE_ACTIVATION_INVOLVED_IN_IMMUNE_RESPONSE	-0.586517276	0.220786091	0.315924381	-0.003872781	-0.053646313	-0.404379431	0.348045023	-0.166948729	-0.228661857	0.463674161	0.594577812	0.072533316	0.021954047	-0.372367851	-0.48877405	0.182234878	0.346222266	-0.210688721	0.257981558	0.616919225	-0.196543919	0.573467686	-0.293080586	-0.093938049	0.191857217	0.01191946	0.475648102	-0.55669346	-0.370285266	-0.257055653	0.001553521	-0.059977811	-0.156012614	-0.414178736	-0.427187745	-0.177290962	0.22255228	0.395245369	-0.32105672	0.173496053	-0.21227657	-0.192484635	0.09192591	-0.47648365	-0.305307928	0.289299624	-0.643103428	-0.598996075	0.196153147
GOBP_MICROGLIAL_CELL_ACTIVATION_INVOLVED_IN_IMMUNE_RESPONSE	-0.760032138	0.520139788	0.093827079	0.211301844	-0.650918732	-0.759203893	0.347936538	-0.155794976	0.22361695	0.314382207	0.89581542	0.066470102	0.601577091	-0.0625593	-0.624665461	0.55827096	0.66464418	-0.103993181	0.440891008	0.814275547	0.043535151	0.812377676	-0.767146624	-0.60592848	-0.470900537	-0.21727014	0.587634052	-0.505404387	-0.269720658	-0.528044091	-0.198050697	0.638232492	-0.585865442	-0.556763143	-0.501038985	-0.43802292	0.333489712	0.723066857	-0.243650022	0.685799266	-0.691612645	0.014229922	0.218226791	-0.360486091	-0.28330156	0.381015294	-0.728841706	-0.506634799	-0.119221916
GOBP_NEUTROPHIL_ACTIVATION_INVOLVED_IN_IMMUNE_RESPONSE	-0.099320036	-0.071121783	0.185019989	-0.2406247	0.078809617	-0.351289978	0.270051572	-0.182362578	0.013794558	0.222676685	0.482469959	-0.095359357	-0.204368464	-0.58518565	-0.480235697	0.220010118	0.536512143	-0.304939797	0.504960002	0.415293448	0.208798112	0.38826807	-0.504769974	-0.161580981	-0.295308376	0.072569506	0.45336966	-0.08110798	-0.313844499	-0.344917866	0.064533323	-0.200586089	0.216931783	-0.21438071	-0.488230217	-0.253244921	0.585252	0.404452322	0.137452541	0.371418035	-0.509700609	0.154490792	-0.105440125	0.070495016	-0.357747545	0.34804742	-0.551814919	-0.467032626	0.297521664
GOBP_LYMPHOCYTE_ACTIVATION_INVOLVED_IN_IMMUNE_RESPONSE	-0.261988529	-0.127738804	0.321704068	-0.045773994	-0.010248544	-0.041033425	0.169924384	-0.271911554	0.006330746	0.178258888	0.362971439	-0.298263672	0.116353838	-0.328398671	-0.182599536	-0.163759589	0.109387152	-0.364595636	0.202133367	0.325855894	-0.048552165	0.289743297	-0.342973356	-0.138701952	-0.05745801	-0.148810001	0.280851676	-0.385036866	-0.357624059	-0.264281892	-0.085057269	-0.079547157	0.261288812	-0.06964501	0.003415435	-0.048222313	-0.004405753	0.266818326	-0.433489019	0.239454108	-0.329717379	0.177089802	0.094198419	-0.14091349	-0.278721273	0.347580913	-0.420989804	-0.456270469	0.275532742
GOBP_T_CELL_ACTIVATION_INVOLVED_IN_IMMUNE_RESPONSE	-0.1781966	-0.073533256	0.356228344	-0.152455031	0.085862155	0.096041214	0.292960784	-0.302435777	0.225441731	0.249658089	0.409781279	-0.291001268	0.06696043	-0.383358697	-0.120192436	-0.141712121	0.202766635	-0.413995621	0.200524463	0.371457573	-0.029271878	0.37250213	-0.348177357	-0.162155379	-0.045884549	-0.092818064	0.332478116	-0.403585862	-0.355640052	-0.275017447	-0.139910046	-0.089390944	0.285854562	-0.06523456	0.041374129	-0.013235866	-0.00881126	0.23328088	-0.500979813	0.262711101	-0.283281093	0.181499546	0.135462273	-0.167322808	-0.258557466	0.369931233	-0.397653767	-0.502682911	0.31777728
GOBP_T_CELL_ACTIVATION_VIA_T_CELL_RECEPTOR_CONTACT_WITH_ANTIGEN_BOUND_TO_MHC_MOLECULE_ON_ANTIGEN_PRESENTING_CELL	-0.410642293	-0.101297718	0.559139941	-0.278763254	-0.041551739	-0.14211677	0.455541991	-0.555504901	0.044471656	0.399772153	0.600994128	-0.656166738	0.24221262	-0.341913556	-0.472581062	-0.129848216	0.257920363	-0.655377665	0.253882184	0.641844834	-0.1206825	0.50238826	-0.447603959	-0.355010069	0.029654459	0.282171102	0.390914329	-0.600930815	-0.675305048	-0.671665786	-0.084105733	-0.2794398	-0.15790326	0.075139755	-0.21104119	0.019244475	0.397845092	0.574615441	-0.448650878	0.631267567	-0.290431964	-0.07859316	0.526532756	-0.348077582	-0.142937929	0.532160235	-0.796656904	-0.600245116	0.55634874
GOBP_T_CELL_DIFFERENTIATION_INVOLVED_IN_IMMUNE_RESPONSE	-0.261760668	-0.172502682	0.313563717	-0.081032389	-0.125533764	-0.057613259	0.194722138	-0.398997505	0.189943595	0.163673906	0.447067161	-0.324487243	0.076755549	-0.430555686	-0.077655231	-0.268808551	0.213336347	-0.440462531	0.117194321	0.368389075	-0.207976745	0.338789974	-0.330645068	-0.193597432	0.082299041	-0.26717131	0.327447174	-0.482780304	-0.372854176	-0.445044276	-0.200788578	-0.167912351	0.324065139	-0.104839912	-0.040071038	0.049757482	-0.236947633	0.206602024	-0.523227097	0.295228056	-0.303829142	0.330395633	0.066306237	-0.172805266	-0.216027017	0.360253688	-0.469706097	-0.547939955	0.26089399
GOBP_T_HELPER_CELL_LINEAGE_COMMITMENT	-0.218367525	-0.381705946	0.426789661	-0.228663338	-0.40586077	-0.245692231	0.20054969	-0.517805918	-0.03241088	0.031387412	0.558974475	-0.439704281	0.255361885	-0.408679438	-0.08958704	-0.385608092	0.211569241	-0.39997916	0.272025186	0.396987449	-0.167349304	0.504577431	-0.190693994	-0.141184325	0.422849954	-0.180578371	0.383722311	-0.658467703	-0.480786917	-0.324884244	-0.247206643	-0.291664263	0.532711847	0.06685808	-0.186889175	0.199957429	-0.343370288	0.113460339	-0.705216974	0.463957124	-0.528516424	0.569167673	0.3219604	-0.296477426	-0.2923825	0.529898771	-0.666763565	-0.709862771	0.199524842
GOBP_T_CELL_PROLIFERATION_INVOLVED_IN_IMMUNE_RESPONSE	0.493840397	0.208991869	0.703678112	0.172805996	-0.341320508	-0.58854662	0.550634119	-0.291874749	-0.477506538	0.256250174	0.630299833	-0.312174567	-0.127455806	-0.368324611	-0.23107162	0.036094598	0.199965884	-0.772409835	0.664504504	0.254135318	-0.029642287	0.446151258	-0.72825944	0.059877541	-0.102794882	0.292728183	0.18820141	-0.571603779	-0.465959841	0.145419037	0.207278708	-0.456939222	0.498099843	-0.456914226	-0.345958724	-0.013909951	0.43169612	-0.060842562	-0.51262292	0.320742459	-0.80913929	0.210825788	0.01694128	-0.406117072	-0.600176488	0.199541558	-0.546694852	-0.527038876	0.529264578
GOBP_B_CELL_ACTIVATION_INVOLVED_IN_IMMUNE_RESPONSE	-0.26319952	-0.317198271	0.30466598	-0.049639785	-0.223080763	-0.205257419	-0.009335249	-0.313941903	-0.302448524	0.058958505	0.33261567	-0.23305743	0.110765219	-0.330787743	-0.15392421	-0.0986973	-0.086227996	-0.406187094	0.153473978	0.261178355	-0.240744164	0.227900754	-0.39596181	-0.125791888	-0.089613661	-0.273334969	0.190646857	-0.358323059	-0.371300023	-0.226429573	-0.121155749	0.064767655	0.24782779	-0.12296617	-0.07781981	-0.046327448	-0.038636409	0.3118994	-0.382122054	0.244446672	-0.301932508	0.241707279	-0.03286893	-0.162883254	-0.215812671	0.303700905	-0.458907525	-0.382338466	0.167641122
GOBP_MATURE_B_CELL_DIFFERENTIATION_INVOLVED_IN_IMMUNE_RESPONSE	-0.236180008	-0.174096885	0.478315293	-0.203718697	-0.298772412	-0.314101363	-0.009700839	-0.284441439	-0.063284272	0.079016394	0.453167022	-0.144349412	0.021503133	-0.385008413	0.017881743	0.016275211	-0.049055007	-0.394417336	-0.005434256	0.220386579	-0.122455181	0.248463223	-0.385071365	-0.05904678	0.125421483	-0.124006834	0.165763088	-0.283731135	-0.555035286	-0.447985368	-0.069841142	0.276868175	0.3347485	-0.115676818	-0.204886853	0.10526144	0.079491142	0.472781885	-0.440142065	0.325957802	-0.396926868	0.386550602	-0.226284254	-0.242207127	-0.202421762	0.518640436	-0.480604764	-0.353487957	0.085854535
GOBP_GERMINAL_CENTER_B_CELL_DIFFERENTIATION	-0.463392682	0.110223204	0.536392127	0.270321491	-0.54955996	0.21276234	0.180770108	-0.107268802	-0.28949644	0.180092494	0.270590559	-0.450511885	-0.046435717	-0.561588221	-0.009281923	0.035596834	-0.039862723	-0.463013382	0.4201727	0.349080308	-0.273112917	0.382708867	-0.245815117	-0.072046622	-0.104976207	0.303385654	0.060306226	-0.357492649	-0.627263153	-0.37924914	-0.440427918	0.354511144	0.469331989	-0.264466703	0.220726591	0.175781575	-0.073931328	0.560366459	-0.257590215	0.190167331	-0.698444723	0.424676414	-0.27516234	-0.011460317	-0.053955546	0.268532204	-0.514738382	-0.528765059	0.115673822
GOBP_MARGINAL_ZONE_B_CELL_DIFFERENTIATION	-0.263687233	-0.128019021	0.681121402	-0.382310373	-0.27341717	-0.395821773	-0.627145034	-0.047102369	0.566378774	-0.229959395	-0.025725826	-0.540109886	0.573982987	-0.207436415	0.28346848	-0.466246395	-0.00992163	-0.281029013	0.004336857	0.030721005	-0.328519756	0.209728318	0.148319274	-0.20514965	0.169286435	-0.040763701	-0.262094168	-0.117944237	-0.430827128	-0.618391987	-0.006923739	0.279366063	0.27537548	-0.607176655	0.14956964	0.116254963	-0.210280437	0.355519108	-0.630189668	-0.169819727	0.205149261	-0.041580165	0.058126496	-0.221167606	0.10073719	0.453485287	-0.415722337	-0.528147782	-0.113302239
GOBP_PLASMA_CELL_DIFFERENTIATION	0.26568541	-0.338755537	0.233984854	0.099323194	-0.482032697	-0.456774306	0.218837972	-0.400501912	-0.299549005	-0.000218111	0.81535866	0.028680777	0.364001278	0.029164413	0.160971775	0.393385899	-0.06772658	-0.44605998	-0.145513734	0.161735713	0.276827759	0.389907638	-0.731643968	0.356377047	0.090479081	-0.457858249	0.151823112	-0.441458909	-0.542625407	-0.199421719	-0.014775422	0.107677452	0.256342989	0.419835831	-0.512194235	-0.07507401	0.326654685	0.352072409	-0.631079267	0.400417675	-0.443463113	0.798409396	0.150356788	-0.551150255	-0.30717191	0.682259796	-0.51273037	-0.176433132	0.205893738
GOBP_MYELOID_PROGENITOR_CELL_DIFFERENTIATION	-0.056334464	-0.062032947	-0.305372917	0.139681073	-0.094366329	-0.683682809	-0.336172181	-0.393246975	0.100393466	-0.445005692	0.235007417	0.339980248	-0.128404873	-0.115525633	-0.129985477	0.08431647	0.137357817	-0.378935461	0.359686798	0.189017289	-0.332486429	0.225254843	-0.275065219	-0.045930468	-0.249356862	-0.379969012	0.019468299	-0.011207661	-0.085392972	-0.185479566	-0.308637522	0.055092537	0.567704689	0.197340238	-0.519674799	-0.131872406	-0.111459457	0.299405701	-0.017049774	0.101859139	-0.311684376	0.452716849	0.335055647	0.335883018	-0.086867548	-0.081838438	-0.500354729	-0.29584636	0.168220877
GOBP_LYMPHOID_PROGENITOR_CELL_DIFFERENTIATION	0.046624055	-0.389292069	-0.15754727	0.013101619	-0.268583566	-0.411731243	-0.277712542	-0.347386265	-0.297379661	-0.10762162	0.089276471	0.329931886	-0.005425735	-0.235776735	-0.45971555	-0.192962088	-0.134147932	-0.138646416	0.337700208	-0.021950888	-0.290397023	-0.24239746	-0.417201985	0.037282764	-0.181734775	-0.259879742	0.024805452	0.062639731	-0.015066064	-0.252990999	-0.335862941	-0.031665054	-0.038749651	0.076737175	-0.273255096	-0.042655928	-0.219401297	-0.099355967	-0.153591504	-0.172804443	-0.074884697	0.1283597	0.103254907	-0.114902951	-0.194357666	0.025886956	-0.261453273	-0.199884866	-0.105696953
GOBP_B_CELL_PROLIFERATION_INVOLVED_IN_IMMUNE_RESPONSE	-0.329154897	-0.629609383	0.509733446	0.320418478	-0.228328	-0.122603287	0.250506139	-0.511742869	-0.489245324	0.176368373	0.741232966	-0.349105198	-0.257123119	0.065463714	-0.459105853	0.33933509	0.348712016	-0.499259556	0.055566094	0.761597636	-0.337016455	0.317648592	-0.711299034	-0.489516148	-0.013522731	0.036878474	0.066909168	-0.710091634	-0.50487332	0.031222525	-0.271265597	0.148351591	0.031819934	0.547186198	-0.515520981	0.372600392	0.443293325	0.746176506	-0.066929229	0.602370659	-0.404130693	0.179873892	0.34696997	-0.341119891	0.505087958	0.62811631	-0.600013227	-0.16682614	-0.462453415
GOBP_NATURAL_KILLER_CELL_ACTIVATION_INVOLVED_IN_IMMUNE_RESPONSE	-0.13512347	0.354783823	0.358044198	0.262764268	0.339744665	0.442148822	0.450723327	0.224121473	0.25370152	0.305077101	0.246876259	-0.451033508	0.214037148	-0.272315697	-0.262828739	-0.105686787	0.251856591	-0.022193283	0.316958288	0.311541265	0.473777063	0.321509826	-0.201724836	0.053711764	-0.095986969	0.30262508	0.441077189	-0.230792389	-0.152973836	0.169657455	-0.043881188	-0.234720932	0.29279092	0.307559611	0.276032201	-0.326161779	0.04865705	0.287130934	-0.496439129	0.119212164	-0.389380018	-0.187363965	0.335234274	-0.071491548	-0.477728236	0.496973845	-0.313227844	-0.471886536	0.534663139
GOBP_B_CELL_LINEAGE_COMMITMENT	-0.067109516	-0.534414756	0.193977295	-0.191331709	-0.247129258	-0.517395506	0.190551336	-0.443892412	-0.463570958	-0.289080746	0.446546076	0.206696652	-0.233502619	0.397387316	-0.564913058	-0.189737238	-0.190437304	-0.099785766	-0.191357084	0.385747822	-0.409507897	-0.498565888	-0.3795348	-0.131194211	-0.090317561	-0.202715838	0.216088125	0.383228138	-0.457949868	0.092192007	-0.293286884	0.147108883	0.051851694	-0.135801792	-0.489542824	0.236090193	-0.246557835	0.106546051	-0.306218677	0.384750427	-0.047755027	-0.077132944	0.220304814	-0.362726053	-0.253799183	0.387008599	-0.029186755	0.137403267	-0.012452991
GOBP_IMMATURE_B_CELL_DIFFERENTIATION	-0.190746206	-0.354473317	0.057894716	0.178527801	-0.299902056	-0.150092861	-0.443168823	-0.154539079	-0.327590779	-0.293489253	0.329570302	0.346974804	-0.17941387	0.199139588	-0.297555068	-0.205523895	-0.438088336	0.044760409	0.182720133	0.364779729	-0.082200894	-0.096801489	0.108404094	-0.36167497	0.134304307	-0.495921102	-0.106782768	-0.166274488	-0.225271402	0.175725874	-0.376723715	0.402380629	0.435452974	-0.343172934	-0.239487558	0.207929095	-0.297204664	0.290566495	-0.238355659	-0.16082335	-0.069757145	0.087966653	-0.123726647	0.08251542	-0.354125723	0.229512087	-0.302322101	0.277093441	0.126412576
GOBP_PRO_B_CELL_DIFFERENTIATION	0.472775288	-0.641633988	-0.440990984	0.352402587	-0.20601197	-0.462426178	-0.400660847	-0.002251424	-0.16622082	-0.285890454	0.152412371	0.001651222	-0.218713322	-0.233492326	-0.463893826	0.055375945	-0.140031545	-0.068692723	0.227296558	0.112511515	0.064807949	0.195257935	-0.488270028	0.197206473	-0.184505352	-0.380415406	-0.147487921	0.089641225	-0.041849844	0.249265905	-0.456269669	-0.290189568	-0.039786452	-0.067135397	-0.211170325	-0.314393112	-0.007504533	-0.126234292	0.255925085	-0.232548332	-0.192826996	0.180958787	-0.136239257	0.317182221	-0.323230922	0.218723937	-0.389280892	0.099180212	0.186518368
GOBP_MATURE_B_CELL_DIFFERENTIATION	-0.283015155	-0.246672508	0.49853497	-0.212463648	-0.27587852	-0.27268489	0.06396306	-0.343273197	-0.085408362	0.151212941	0.47256568	-0.199220813	-0.033543696	-0.374139031	-0.102585318	-0.056075053	-0.074289889	-0.410862224	-0.113422523	0.300304099	-0.173447059	0.206210032	-0.431254599	-0.109132762	0.1362527	-0.004022245	0.197223763	-0.378022315	-0.561470092	-0.397778921	-0.052112392	0.186404419	0.264135097	-0.112911415	-0.251244524	0.102154703	0.095148772	0.429982187	-0.461513118	0.372308088	-0.347548735	0.337949538	-0.225988159	-0.27581652	-0.101368282	0.519140521	-0.487042703	-0.419135171	0.187028397
GOBP_RESPONSE_TO_TUMOR_CELL	-0.42448885	-0.069164262	0.237463438	-0.023679449	-0.009156854	-0.003276605	0.16296312	-0.19474207	0.012392671	0.365668577	0.244403853	-0.415127057	0.170814388	-0.365920192	-0.166272918	-0.178951734	-0.046125785	-0.306378712	0.117025331	0.345716157	-0.142167101	0.139950958	-0.225476274	-0.358753405	0.076546814	-0.306403134	0.284841089	-0.21205362	-0.508305231	-0.460031477	-0.16711475	-0.23970812	-0.093622714	0.20524169	-0.010657933	-0.079179617	-0.064198497	0.328751414	-0.390841379	-8.29E-05	-0.211986759	-0.103904707	-0.009757924	-0.197031096	-0.292647336	0.380785926	-0.554560017	-0.314453575	0.212149921
GOBP_HISTAMINE_PRODUCTION_INVOLVED_IN_INFLAMMATORY_RESPONSE	0.075093938	-0.522706201	-0.173765967	0.404456872	0.105448132	-0.551627312	-0.025126863	-0.429471109	0.19213218	-0.348175283	0.387476152	0.20064122	-0.43489786	-0.507785461	-0.269328685	-0.090295771	0.142534246	-0.065905711	0.332980206	0.341000618	-0.31279287	0.357221522	-0.436161571	0.095102761	0.11173559	-0.294205085	0.263333343	-0.245548051	-0.020926729	0.131623729	-0.090847546	-0.250207617	-0.114270125	-0.374114046	-0.549757575	-0.089512398	-0.026960981	0.255941583	-0.018285	0.192802867	-0.328367245	0.271311279	-0.379887883	0.369007532	-0.41206197	0.275882114	-0.441491591	-0.198308608	0.485595229
GOBP_DEFENSE_RESPONSE_TO_TUMOR_CELL	-0.583975108	0.122285928	0.342431449	0.066789999	-0.16006899	-0.217019972	-0.008319766	-0.186659669	-0.155757548	0.182738076	0.258060375	-0.376694377	0.228520904	-0.025079751	-0.064463615	-0.140100455	-0.302785616	-0.073295717	-0.156066473	0.271968213	-0.412480782	0.119966813	-0.442121583	-0.281051522	0.143485012	-0.318195618	0.144054017	-0.028609358	-0.581009432	-0.470384522	-0.366651961	0.058022525	-0.174741828	-0.05488501	0.240043133	0.230066293	0.095187459	0.187309715	-0.078542576	-0.200769346	-0.028595314	-0.100951576	-0.069585335	-0.272227238	0.051496526	0.187120881	-0.501567565	-0.085091208	-0.121815828
GOBP_T_CELL_LINEAGE_COMMITMENT	-0.321748542	-0.411628913	0.197035056	-0.145779444	-0.31729788	-0.411278375	-0.021806587	-0.46149839	-0.173763887	0.008711214	0.499924831	-0.325248006	0.243503597	-0.276663122	-0.186122769	-0.454191448	-0.048671325	-0.239643803	0.311562722	0.337908455	-0.13557501	0.295457623	-0.223145498	-0.160128686	0.384632915	-0.145848341	0.287121489	-0.446434739	-0.397966466	-0.282415671	-0.252320868	-0.152499483	0.463687775	-0.229586958	-0.259085182	0.245962527	-0.395985212	0.060730021	-0.624127134	0.407671609	-0.441566795	0.45699549	0.233039091	-0.276656957	-0.226285732	0.440562003	-0.576600194	-0.527754645	0.181413015
GOBP_CD4_POSITIVE_CD25_POSITIVE_ALPHA_BETA_REGULATORY_T_CELL_DIFFERENTIATION	-0.533130958	-0.586544836	0.687808095	-0.287810993	0.299120887	0.167808576	0.481982204	-0.701388473	0.294275504	0.500418357	0.622148336	-0.707190123	0.301898582	-0.649764496	-0.614705383	-0.704976678	0.030560522	-0.640782133	0.084429898	0.618201414	0.235193223	0.165382657	-0.139146671	-0.118037976	-0.337768936	0.673780681	0.664234882	-0.590157272	-0.56905394	-0.652510483	-0.266378544	-0.60059432	-0.101533009	0.292988599	-0.354911865	0.212296011	-0.507336083	0.581936898	-0.693991082	0.669361515	-0.386189239	-0.058320197	0.563010131	-0.472255068	0.329401019	0.68670177	-0.808187789	-0.701038547	0.657675116
GOBP_CYTOKINE_PRODUCTION_INVOLVED_IN_IMMUNE_RESPONSE	-0.205337654	-0.019621554	0.361682646	-0.114560413	-0.004827411	0.036772561	0.047231496	-0.244803797	-0.173201682	0.240327866	0.452449144	-0.262977987	-0.056896991	-0.329074602	-0.234376441	-0.072027242	0.016545672	-0.416322826	0.138182331	0.355565105	-0.092770231	0.246556671	-0.432009784	-0.328402947	0.057770103	-0.242388477	0.236244129	-0.441538399	-0.359986422	-0.376019893	-0.067405251	0.016718261	0.220308654	-0.097413219	-0.178235293	-0.166007224	-0.011320553	0.175477969	-0.420981999	0.190338977	-0.423007347	0.269373048	-0.039081819	0.015281833	-0.394748361	0.223544793	-0.402919817	-0.368135952	0.038958556
GOBP_T_CELL_CYTOKINE_PRODUCTION	-0.263842282	-0.022612313	0.40976699	0.04045387	-0.195743998	0.223098049	0.20515203	-0.322989117	-0.310317635	0.345915349	0.37023601	-0.367476081	0.062120329	-0.431152031	-0.278553161	-0.204355587	-0.138990513	-0.468819417	0.082621017	0.280265426	-0.155325762	0.294726699	-0.373157602	-0.325424307	-0.136510315	-0.23758366	0.276395481	-0.514355636	-0.406238802	-0.436340896	0.12026662	-0.129662918	-0.066148092	-0.034952619	-0.24871291	0.045052614	-0.082085682	0.296458802	-0.571288966	0.28779059	-0.303988405	0.251686713	0.075246432	-0.129527276	-0.190985144	0.172301823	-0.4487491	-0.420245122	0.066431423
GOBP_NATURAL_KILLER_CELL_CYTOKINE_PRODUCTION	-0.188069178	0.321440555	0.562106402	0.186527501	0.161234521	0.420498226	0.010959565	-0.179189521	0.072272049	0.032815394	0.644759476	-0.565260088	0.784089933	-0.191380344	-0.144226427	-0.665145565	-0.078309056	-0.368423315	0.611500412	0.687585266	0.527972395	0.374843896	-0.058654781	-0.656883672	0.263304808	-0.139229515	0.654338929	-0.644931286	-0.55128327	-0.569659475	0.22221823	-0.394529064	0.271049329	0.036561987	0.364192276	-0.423588578	-0.572081015	0.617251662	-0.610094995	0.440972033	-0.327543747	0.100154581	0.298588101	-0.420895642	-0.315749037	0.53907862	-0.791308773	-0.764779268	0.398832309
GOBP_DENDRITIC_CELL_CYTOKINE_PRODUCTION	-0.229683991	-0.2819314	0.346192012	0.245818906	-0.075646345	-0.303317047	0.184539251	-0.252073801	-0.307075706	0.144194927	0.56537004	-0.219356423	-0.333044347	-0.375000664	-0.285800405	0.225205162	0.109088282	-0.361720628	0.417768969	0.393451011	0.126164277	0.061386857	-0.358349997	-0.185797018	-0.078477951	-0.333947496	0.30174189	-0.378017309	-0.155717214	-0.232721621	-0.315433757	-0.01562842	0.232675962	-0.067547927	-0.516435526	-0.307942106	0.16212981	-0.132700577	-0.465134228	0.254361101	-0.338795246	0.363263873	-0.115726497	0.182474395	-0.458640221	0.388845327	-0.454661045	-0.227456586	0.337208213
GOBP_MYELOID_DENDRITIC_CELL_CYTOKINE_PRODUCTION	-0.388531504	-0.154464109	0.213690141	0.430556209	0.191257343	-0.20685468	-0.283040727	-0.365587632	-0.329147489	0.323880752	0.144333867	0.0363879	-0.34151868	-0.292452527	-0.219499909	-0.117811754	-0.202155246	-0.183357841	0.261915483	0.072098651	-0.444625124	0.059465739	-0.217941874	-0.144232057	-0.280370126	-0.628770192	-0.145877817	-0.222921851	0.285013067	0.022746145	-0.341227091	-0.213839207	0.036081865	-0.491569844	-0.265513758	-0.15804042	-0.384655306	0.013048636	-0.335907248	-0.215581981	-0.455668577	0.36562227	-0.393802118	-0.009987565	-0.635401022	-0.049051008	-0.33598502	0.203237627	0.451136863
GOBP_IMMUNOGLOBULIN_PRODUCTION	-0.387743759	-0.223534544	0.314231721	-0.103001925	-0.070625007	-0.033468145	0.226193303	-0.332910276	-0.27219987	0.163119736	0.344520229	-0.34287377	0.251351634	-0.385841142	-0.296237985	-0.177719626	0.034077423	-0.426502649	0.059103247	0.296536207	-0.142995377	0.183962731	-0.272160288	-0.237562574	-0.18874179	-0.052828942	0.331487638	-0.445214465	-0.375145002	-0.320881375	-0.181751272	-0.111317651	0.239612622	0.027499061	0.00202585	0.050352519	-0.202392093	0.228783299	-0.408113282	0.271841608	-0.272110704	0.012246854	0.055998664	-0.244212919	-0.238390094	0.225255185	-0.488257675	-0.483192749	0.170824148
GOBP_IMMUNOGLOBULIN_PRODUCTION_INVOLVED_IN_IMMUNOGLOBULIN_MEDIATED_IMMUNE_RESPONSE	-0.315704192	-0.397886433	0.292534693	-0.114624865	-0.00818251	0.118491816	0.185477867	-0.403295328	-0.239557224	0.097033275	0.331905882	-0.384828216	0.408052151	-0.428146229	-0.37027172	-0.325917186	0.009182946	-0.444660651	0.214952664	0.381507726	-0.093223126	0.300888233	-0.298073103	-0.247263061	-0.193800348	-0.179979268	0.357391681	-0.443046818	-0.363985804	-0.363683005	0.063011066	-0.134966922	0.261805932	-0.00192746	0.034767875	0.029987706	-0.241021443	0.32982573	-0.433242885	0.307122026	-0.202662054	-0.019605874	0.134959673	-0.194560103	-0.22123695	0.169263072	-0.51910926	-0.474531647	0.324032426
GOBP_DENDRITIC_CELL_CHEMOTAXIS	-0.090979348	-0.281908895	0.563901827	-0.175291423	-0.407026881	-0.409158727	0.21631882	-0.397173607	-0.106953402	0.000909097	0.562417344	-0.317211321	-0.155808681	-0.377103328	-0.266478376	-0.184805042	0.195774882	-0.573916191	0.242696196	0.559211372	0.104324366	0.485879217	-0.624943296	-0.312634796	0.049916791	0.155355642	0.461655153	-0.387167182	-0.623410953	-0.276888562	-0.341808908	-0.379455853	0.109008742	0.103604227	-0.412127825	0.226756614	0.150227877	0.413549122	-0.553612502	0.40800722	-0.483855741	0.38070938	0.204930698	-0.252173742	-0.217596521	0.539980702	-0.670553387	-0.562532522	0.331979064
GOBP_MYELOID_DENDRITIC_CELL_CHEMOTAXIS	0.41376359	-0.774304453	0.271685932	0.346829064	-0.871295136	-0.74549528	0.645485258	-0.191695203	0.352012871	0.225621328	0.575984438	0.444034175	-0.673192854	-0.614043153	-0.670559772	0.239445809	0.726825218	-0.79919437	-0.545202483	0.805960426	0.383974374	0.765435028	-0.825237235	-0.479834113	0.230720732	0.646621197	0.562184924	0.159255678	-0.727561412	-0.364329927	-0.090919874	-0.42686263	0.378183571	-0.196555645	-0.734849265	0.435056553	0.23534776	0.753479737	-0.032827234	0.479891634	-0.825602955	0.771294462	0.553085794	-0.526022995	0.368738219	0.671235046	-0.922017908	-0.667050916	-0.05995841
GOBP_IMMUNE_RESPONSE_TO_TUMOR_CELL	-0.472801628	-0.087701899	0.313296931	-0.141746864	0.132496384	0.188554665	0.266288909	-0.206178265	0.102926632	0.466638256	0.275202435	-0.550198977	0.118667153	-0.462412639	-0.200044003	-0.239145352	0.046638473	-0.460518384	0.271497349	0.384308573	-0.098636663	0.185071766	-0.003240025	-0.335805737	0.023330173	-0.189470603	0.464874469	-0.31117239	-0.515099793	-0.536172414	0.005632011	-0.372532839	0.109681557	0.288811442	-0.187773353	-0.180931278	-0.252801358	0.335512179	-0.563555742	0.286515518	-0.301637114	-0.141006086	0.143996514	-0.230051413	-0.417125903	0.503284523	-0.645405467	-0.498348045	0.470871551
GOBP_NATURAL_KILLER_CELL_MEDIATED_IMMUNE_RESPONSE_TO_TUMOR_CELL	-0.594952061	-0.251462871	0.430387787	0.062136336	-0.062861587	0.031463949	0.282671669	-0.64775901	-0.020529513	0.381586903	0.323261191	-0.592671661	0.290537176	-0.241780385	-0.117483359	-0.353330449	0.167822397	-0.697989253	-0.114627202	0.510884897	0.045239385	-0.063049916	0.17215787	-0.501813699	0.114826142	-0.005252408	0.465024192	-0.159053548	-0.561546115	-0.675209728	-0.400195069	-0.420224809	0.26538518	0.471981207	-0.187407332	0.105665162	-0.378412825	0.190164053	-0.745641535	0.444148364	-0.154384351	0.146194429	0.387302592	-0.382753539	-0.073388679	0.78574243	-0.620582746	-0.762052307	0.511737444
GOBP_T_CELL_MEDIATED_IMMUNE_RESPONSE_TO_TUMOR_CELL	-0.355538971	-0.170778147	0.013039039	-0.092977045	0.336160281	0.178002677	0.201784558	0.237868845	-0.017429982	0.279997427	-0.047285031	-0.51921944	-0.071617614	-0.611434344	-0.147617758	-0.070206446	-0.221473714	-0.511237667	0.107739197	0.228602091	-0.284664793	0.453891584	-0.09452639	-0.112322693	-0.398422435	-0.226081095	0.397299087	-0.232825606	-0.567549662	-0.586938973	-0.267130142	-0.403656147	0.001006111	0.011015007	-0.225685056	-0.018407456	-0.046366524	0.369913506	-0.229593867	0.002004944	-0.143932085	-0.187679763	-0.183740904	-0.188733124	-0.325941877	-0.123653903	-0.52112038	-0.404682316	0.214776182
GOBP_ANTIGEN_PROCESSING_AND_PRESENTATION_OF_PEPTIDE_ANTIGEN_VIA_MHC_CLASS_IB	-0.239278164	0.034607515	-0.373969587	-0.199687962	0.734833814	0.107879664	0.583216976	-0.126068867	0.141395248	0.516693355	0.684469618	-0.563220024	0.312244874	-0.698793037	-0.274760198	-0.406806904	-0.472586828	-0.558198155	0.101676065	0.708891515	0.615092054	0.598994025	-0.125110587	-0.211392141	-0.278286471	0.366714261	0.842205154	-0.701906824	-0.571315493	-0.202854035	0.211266039	-0.777745994	0.003042582	0.254567811	0.029829319	-0.011542493	0.226242238	0.260689407	-0.510291812	0.383468809	-0.51046689	-0.359128625	0.652476707	-0.376471635	0.225612806	-0.248119225	-0.754040509	-0.584462215	0.710714392
GOBP_COMPLEMENT_RECEPTOR_MEDIATED_SIGNALING_PATHWAY	-0.009142008	-0.247527836	0.567695967	-0.361514689	-0.27883467	0.043766144	-0.307719064	-0.343568421	-0.236638731	0.520202026	0.622310366	-0.526759682	-0.580227124	0.054736376	-0.18578059	0.508674234	0.448674851	-0.490513455	-0.252233399	0.457206576	-0.23899198	0.729164652	-0.675245861	0.337461387	0.148004544	0.037846656	0.503199613	-0.373507059	-0.82925794	-0.330527527	-0.201573852	0.134244965	0.425219873	-0.223213673	-0.45347447	-0.17918718	0.623796389	-0.003674278	-0.483391892	0.577867101	-0.546067529	0.344130897	-0.089514874	-0.482830288	-0.26206527	0.569068743	-0.513944448	-0.55701707	0.157074526
GOBP_FC_RECEPTOR_MEDIATED_STIMULATORY_SIGNALING_PATHWAY	-0.386216749	-0.386554251	0.331277497	-0.026627975	-0.168522047	-0.347116265	-0.176110596	-0.470718741	-0.205612363	-0.167034349	0.501899214	0.06932095	-0.170370019	-0.432982271	-0.233968219	-0.272315078	0.12649444	-0.461948324	0.207524934	0.261449895	-0.117364644	0.252596274	-0.340364276	-0.27010753	-0.166220842	-0.292743593	0.036721063	-0.409811952	-0.387575131	-0.322715081	-0.211991327	0.066232912	0.197377107	-0.294591574	-0.194915744	-0.074553831	0.104634302	0.345658224	-0.441744101	0.005698755	-0.246011382	-0.055100638	-0.161911533	0.000705541	-0.319726823	0.293606014	-0.491106528	-0.514338016	0.197455114
GOBP_IMMUNE_RESPONSE_REGULATING_CELL_SURFACE_RECEPTOR_SIGNALING_PATHWAY_INVOLVED_IN_PHAGOCYTOSIS	-0.429039219	-0.308577697	0.371126538	-0.048791912	-0.191575302	-0.322000091	-0.090897099	-0.460897526	-0.236567759	-0.205301685	0.430153243	0.144037394	-0.245542938	-0.379696319	-0.355566798	-0.283911762	-0.002096377	-0.401141834	0.250373656	0.117198206	-0.137348905	0.2503892	-0.306046441	-0.143248074	-0.25803969	-0.356319804	0.004116578	-0.425141305	-0.301621124	-0.29281266	-0.155512241	0.071903705	0.096343526	-0.252754047	-0.036491287	-0.0634087	0.075994029	0.418736224	-0.42316961	-0.096790974	-0.083043332	-0.146638182	-0.112218859	0.180982156	-0.336172782	0.209160126	-0.413526602	-0.497283244	0.264281833
GOBP_IMMUNE_COMPLEX_CLEARANCE	-0.675054181	-0.690113279	0.310267088	-0.442424845	-0.303400883	-0.675589627	0.249334389	-0.433096739	-0.436587802	0.242935355	0.557174492	-0.230171691	-0.332814975	-0.404629727	-0.487107341	0.672283493	0.380987425	-0.469765767	-0.534142282	0.702360477	0.362915855	0.487171278	-0.706897574	0.49992647	-0.150400258	0.46408515	0.390232053	-0.659305881	-0.870084811	0.278925204	0.02205056	0.643793369	-0.280132761	0.699144602	-0.765820533	-0.206333827	0.292566117	0.741148769	-0.559121776	0.700973152	-0.546591392	0.544179627	-0.199168823	-0.700651295	-0.036178163	0.567380869	-0.327317603	-0.346173821	-0.34672003
GOBP_INFLAMMATORY_RESPONSE_TO_ANTIGENIC_STIMULUS	-0.128822485	-0.017221273	0.138189272	-0.078583212	0.105211034	-0.270575499	0.309671873	-0.101325409	-0.087766235	0.247028325	0.269243906	-0.214202837	-0.112533623	-0.464431466	-0.440169386	0.152523296	0.318123003	-0.288879286	0.080772692	0.304147178	-0.073420194	0.401480438	-0.538059278	0.2980901	0.118344104	-0.12271328	0.425705131	-0.244899766	-0.444665355	-0.143553926	-0.052234881	-0.298076954	0.260245191	-0.16034323	-0.324529481	-0.139929607	0.311934767	0.072648097	-0.391480979	0.161257771	-0.494882122	0.375187104	-0.24928041	-0.065143725	-0.403372239	0.452607675	-0.472988269	-0.281169729	0.32118522
GOBP_ACUTE_INFLAMMATORY_RESPONSE_TO_ANTIGENIC_STIMULUS	-0.356887283	0.299467883	0.359644383	-0.388327096	0.114786294	-0.195128674	0.471320013	-0.266425816	-0.348220219	0.236529153	0.487980825	-0.099456607	-0.188512066	-0.502080267	-0.516158562	0.082362899	0.364729114	-0.338700022	0.016500036	0.580266784	-0.050236553	0.525367566	-0.481656309	0.098062912	0.078917972	0.160507004	0.342142705	-0.244691745	-0.571985253	-0.244468126	-0.093637876	-0.237658526	-0.106365149	0.17932053	-0.257932516	0.023521311	0.308540313	0.351181262	-0.471037264	0.450663352	-0.557740678	0.438447724	-0.145384133	-0.317724059	-0.340759053	0.537568707	-0.653570684	-0.422375465	0.063511882
GOBP_PRODUCTION_OF_MOLECULAR_MEDIATOR_OF_IMMUNE_RESPONSE	-0.290812916	-0.111235366	0.314218476	-0.146980214	-0.01143371	0.047904094	0.119592198	-0.273153666	-0.175568602	0.147639766	0.3796818	-0.307293033	0.077211419	-0.358304573	-0.261214288	-0.07945953	0.055191523	-0.387694957	0.095651635	0.333394908	-0.07101849	0.185118256	-0.356139764	-0.237282172	-0.044675304	-0.101736215	0.291913947	-0.41886556	-0.348605428	-0.338375727	-0.112402068	-0.076604801	0.234417568	-0.038682043	-0.102975513	0.000646902	-0.065248072	0.141932586	-0.404513008	0.230933085	-0.34194175	0.13288835	-0.021813703	-0.152060885	-0.31811006	0.218825077	-0.443452847	-0.422986775	0.137441424
GOBP_LEUKOCYTE_MEDIATED_IMMUNITY	-0.313708712	-0.117805317	0.353396559	-0.091338531	-0.030950609	0.004787931	0.196651641	-0.310485586	-0.101430306	0.206670306	0.402973024	-0.357644469	0.198199883	-0.316486685	-0.291781878	-0.139424024	0.197248834	-0.373069257	0.206815491	0.39539518	-0.041001499	0.257895928	-0.334892135	-0.195052804	0.090132968	-0.048133813	0.361671202	-0.429531526	-0.402112473	-0.337308227	-0.045020665	-0.149226218	0.182008996	-0.018115775	-0.172449426	0.00920848	-0.031232149	0.321876548	-0.427884223	0.340717929	-0.378216052	0.161347989	-0.006154737	-0.163668351	-0.243475413	0.352952717	-0.528862457	-0.457508133	0.22317176
GOBP_MYELOID_LEUKOCYTE_MEDIATED_IMMUNITY	-0.165875539	-0.075952769	0.181621538	-0.196163292	-0.194744588	-0.006217486	0.03576079	-0.28206312	-0.202705142	0.124519888	0.426548392	-0.218731436	-0.003604621	-0.269577873	-0.169637879	0.099834594	0.234775238	-0.323582361	0.02445131	0.242856567	-0.18053019	0.283537508	-0.351524547	-0.041115645	0.026091029	-0.010505446	0.228925218	-0.340926709	-0.335049782	-0.352500093	-0.219165161	-0.005085466	-0.016303303	-0.107323344	-0.380557084	-0.122854033	0.174101939	0.227698257	-0.310161004	0.326990869	-0.392630567	0.285229596	-0.141726342	-0.109722276	-0.299656538	0.236061543	-0.441593417	-0.306228709	0.018120403
GOBP_TYPE_II_HYPERSENSITIVITY	-0.682877647	0.399698664	0.712735016	-0.548257209	0.40364768	0.420592901	0.759798701	-0.391313772	-0.501823255	0.696666864	0.711403026	-0.488938203	-0.243217252	-0.778097384	-0.653073161	0.386223791	0.622642687	-0.772433426	-0.194665944	0.542731748	-0.000647292	0.610311535	-0.44504016	-0.065844936	-0.169930781	0.545820798	0.513667487	-0.671668347	-0.757660927	-0.539440128	0.073839037	0.137017025	-0.661557019	0.434579303	-0.341047383	-0.374537082	0.547051609	0.689504032	-0.647030174	0.636449122	-0.814627093	-0.30527709	0.590881363	-0.717386596	-0.568723744	0.505367416	-0.666072505	-0.310777182	-0.038968295
GOBP_NEUTROPHIL_MEDIATED_IMMUNITY	-0.089026192	-0.036396344	0.06856165	-0.412748953	-0.004572982	-0.182965666	-0.102276062	-0.061112658	-0.291493066	0.157942821	0.433509223	-0.035976719	-0.101208431	-0.394616356	-0.26481761	0.206350306	0.38271028	-0.22819648	0.076061158	0.100728253	-0.08358339	0.179324537	-0.195779421	0.01911006	0.068818771	0.070331436	0.135566526	-0.136959667	-0.203877312	-0.333240827	0.035321721	-0.195360708	-0.104185247	-0.28251671	-0.438560761	-0.018725541	0.316480107	-0.151624645	-0.140167586	0.242114681	-0.129540872	0.288738461	-0.23796168	0.002391282	-0.279561533	0.009899437	-0.445797573	-0.392726276	-0.16869856
GOBP_EOSINOPHIL_MEDIATED_IMMUNITY	-0.51989426	-0.331112624	0.317316733	-0.057771583	0.173402363	-0.206362125	0.278972954	-0.498140779	-0.10735892	0.338728588	0.495195392	-0.153317067	-0.067736291	-0.491996861	-0.414340121	0.023307191	0.32706491	-0.567112961	0.220123621	0.216440205	0.447919305	0.03838437	-0.464050354	-0.039443637	-0.286012865	0.043157681	0.549499305	-0.427733909	-0.335021466	-0.474331979	0.073631818	-0.000752366	-0.276428592	-0.348117045	-0.548563125	-0.177360282	0.50987858	-0.20669388	-0.118419882	0.537375506	-0.069302565	-0.275536989	0.048251728	-0.313489991	-0.255082546	0.167236823	-0.08290664	-0.558652523	0.220606524
GOBP_MAST_CELL_MEDIATED_IMMUNITY	-0.076853338	-0.138965455	0.100152737	0.035483407	-0.31932118	0.1428559	-0.0743393	-0.319925565	-0.032169157	-0.088011565	0.377350058	-0.253811297	0.102501183	-0.107060832	-0.005238532	-0.038630507	-0.010292546	-0.307338323	-0.053524642	0.21224895	-0.247892469	0.272140206	-0.333020982	-0.047857432	0.12553	-0.10755744	0.247243322	-0.340649796	-0.343665723	-0.323590638	-0.275351666	0.012393045	0.153886403	-0.079583964	-0.369808033	-0.12607103	-0.043774953	0.311899193	-0.310219299	0.327245899	-0.441845279	0.265655857	-0.169374719	-0.061822741	-0.205743462	0.28363862	-0.406993422	-0.310632975	0.052395585
GOBP_LYMPHOCYTE_MEDIATED_IMMUNITY	-0.36268732	-0.100523802	0.405733861	-0.053645198	0.032887775	0.04038092	0.24035377	-0.320539855	-0.081717046	0.234471543	0.380346501	-0.394640266	0.249464133	-0.346016531	-0.312801804	-0.228094968	0.173867696	-0.400482307	0.262657993	0.433425167	0.011517378	0.266421652	-0.311903869	-0.255398506	0.10360256	-0.061547493	0.389455855	-0.452647	-0.429221146	-0.340379214	0.019356212	-0.183266732	0.217633195	0.006448912	-0.071436395	0.045847203	-0.120630466	0.363948052	-0.462771901	0.356059997	-0.374002336	0.104062322	0.050186636	-0.208935313	-0.228277833	0.357643311	-0.565757151	-0.507928163	0.275727333
GOBP_HUMORAL_IMMUNE_RESPONSE_MEDIATED_BY_CIRCULATING_IMMUNOGLOBULIN	-0.326364971	0.078841963	0.237087231	-0.18215926	-0.193469939	-0.035590931	0.067965454	-0.255233308	-0.149519532	0.202753997	0.232306528	-0.387391053	-0.172228949	-0.127371471	-0.1248984	0.133957783	0.234775608	-0.334363171	0.026231666	0.384249239	-0.33949388	0.155137706	-0.061234269	-0.222113341	0.322838827	0.205420348	0.309363554	-0.454770684	-0.588492624	-0.096978816	0.046345643	-0.136607136	-0.172681313	0.19462795	-0.330550989	0.298337724	-0.215087545	0.488327412	-0.49251758	0.231313008	-0.25986816	-0.115957177	-0.065152382	-0.401640236	0.092397612	0.217824884	-0.539740383	-0.503929653	-0.252094242
GOBP_T_CELL_MEDIATED_IMMUNITY	-0.339640572	-0.120919011	0.367646728	-0.112971375	0.103597446	-0.03681499	0.246826849	-0.199712183	-0.078925553	0.338162359	0.354236449	-0.400208105	0.171972245	-0.427731784	-0.333622974	-0.165753767	0.041933424	-0.447225103	0.226605634	0.434495115	-0.098360548	0.37502497	-0.398772934	-0.264572247	-0.04361535	-0.1555952	0.414052839	-0.423618127	-0.425162824	-0.424294414	0.083650789	-0.173159724	0.208029733	-0.038079149	-0.185783441	0.113724991	-0.056691897	0.319754363	-0.480019956	0.35421301	-0.411550901	0.220916457	0.004523834	-0.140159972	-0.192016873	0.363670939	-0.553251323	-0.531472886	0.283835144
GOBP_T_CELL_ANTIGEN_PROCESSING_AND_PRESENTATION	-0.479533639	0.498263615	0.403223881	-0.097469877	0.182836331	-0.208469249	-0.116861826	-0.398708916	-0.053064312	0.285274182	0.61284402	-0.391632	0.177858068	-0.460456412	0.018322461	-0.209871059	0.546492609	-0.642483566	-0.417679853	0.245522117	-0.002490955	0.676367147	-0.44543326	0.121661132	-0.563667866	-0.335082494	0.154796021	-0.396390061	-0.636171368	-0.486379709	-0.237900488	0.257029805	0.228020965	-0.114109483	0.214815254	0.350102389	-0.24182894	0.735969218	-0.722245327	0.255581567	-0.185343345	0.301109179	0.044900751	0.094881776	-0.145044418	0.108080539	-0.588913193	-0.570477401	0.135905344
GOBP_ADAPTIVE_IMMUNE_RESPONSE_BASED_ON_SOMATIC_RECOMBINATION_OF_IMMUNE_RECEPTORS_BUILT_FROM_IMMUNOGLOBULIN_SUPERFAMILY_DOMAINS	-0.329540246	-0.086053461	0.368639244	-0.092484035	-0.02738198	-0.031349967	0.227886968	-0.238448734	-0.049323197	0.295282	0.391216658	-0.375052809	0.073175956	-0.389193471	-0.267698408	-0.164764355	0.130869062	-0.420630947	0.149290421	0.41102935	-0.08043559	0.318430098	-0.357061093	-0.233878014	0.020995776	-0.099800351	0.344894563	-0.447624896	-0.448773385	-0.340110053	-0.02439084	-0.121532849	0.180613809	0.000513548	-0.165379627	0.10346232	-0.105924168	0.349915455	-0.46328784	0.332329264	-0.369867984	0.172029764	0.024374024	-0.266301539	-0.203421427	0.331507034	-0.529203729	-0.478790683	0.221351764
GOBP_TOLERANCE_INDUCTION_DEPENDENT_UPON_IMMUNE_RESPONSE	-0.34433628	0.280004732	0.577759216	-0.60356179	0.223009884	-0.012207081	0.398213815	-0.178491842	0.416641491	0.837045165	0.617220116	-0.55609676	0.097570802	-0.029211158	-0.677188249	-0.320391433	-0.100965869	-0.554633308	0.242968647	0.248042818	0.49483835	0.213583216	-0.547734941	0.225092063	0.21493259	-0.387615413	0.776599091	-0.313806656	-0.831112765	-0.520820431	0.76637978	-0.133287894	0.595404821	-0.297959366	-0.536936969	-0.127898216	-0.353912891	0.172065549	-0.365183162	0.704275444	-0.546760739	0.492087824	-0.088231335	-0.248706207	-0.339885324	0.656665971	-0.433587947	-0.477312055	0.321776869
GOBP_GERMINAL_CENTER_FORMATION	-0.297617772	-0.005905932	0.25939617	0.101563195	0.443425198	0.020225221	-0.033124087	-0.2288036	-0.191683403	0.124334945	0.158917432	-0.123347117	-0.213350381	-0.537593027	-0.040718776	0.042526721	-0.177617259	-0.602095727	0.197441714	0.425613683	-0.205165919	0.291995108	-0.39440799	-0.223128455	-0.302090818	-0.080952467	0.100628739	-0.323645513	-0.674886651	-0.395477449	-0.04301381	-0.377515637	0.236492734	0.137459567	-0.382519214	-0.118734606	0.027872754	-0.092592174	-0.57777609	0.067973999	-0.267528858	0.043732786	-0.089230885	-0.267720326	-0.306898981	0.116083531	-0.464470581	-0.526254183	0.494464292
GOBP_DENDRITIC_CELL_ANTIGEN_PROCESSING_AND_PRESENTATION	-0.267023656	-0.478151562	0.499869383	-0.071467291	0.015962181	0.009519324	0.475581059	-0.446659404	0.01022532	0.531286165	0.648264331	-0.171268841	-0.189252225	-0.740183376	-0.418674633	0.237995374	0.456830913	-0.679441035	-0.167032433	0.738858056	-0.081358265	0.640027991	-0.692239813	-0.274799019	0.05488571	0.444693808	0.481726839	-0.441743616	-0.621679072	-0.623517355	0.141449035	-0.241875937	0.29394915	0.081523783	-0.479645035	0.090859606	0.341667788	0.621125623	-0.350635595	0.639976524	-0.638947767	0.338637245	0.193537762	-0.455798253	-0.2307091	0.389985228	-0.707668827	-0.667329282	0.396494495
GOBP_ANTIGEN_PROCESSING_AND_PRESENTATION_OF_PEPTIDE_ANTIGEN_VIA_MHC_CLASS_I	-0.405413646	-0.194348352	0.123440004	-0.089589887	0.497433703	-0.041160349	0.303450504	-0.011933367	-0.046946406	0.304150143	0.427292011	-0.49588534	-0.142913155	-0.521510912	-0.354772885	-0.377990872	-0.312237205	-0.504489561	0.290399403	0.322137858	0.091737925	0.272033643	-0.089461952	-0.335735086	-0.199702396	0.103695979	0.527128741	-0.577161817	-0.411290713	-0.445807251	0.240172823	-0.501457768	-0.286093829	-0.224634161	-0.004428066	-0.250070739	-0.016058247	0.398490563	-0.522196201	0.13224358	-0.054379241	-0.23883277	-0.051632638	-0.289918271	-0.261149278	-0.147312683	-0.648430175	-0.440053999	0.40523127
GOBP_ANTIGEN_PROCESSING_AND_PRESENTATION_VIA_MHC_CLASS_IB	0.273876594	-0.027571446	0.177707272	-0.435859845	0.45837951	-0.585563237	-0.200029264	0.346520819	0.324514304	0.101252222	0.373732463	-0.452202165	0.072246881	-0.58664473	-0.553653481	-0.275088451	0.161402145	-0.098213579	0.520490716	0.721126238	0.286715954	0.697578654	-0.533901757	-0.45540277	-0.040368711	0.258106317	0.74148486	-0.54270394	-0.510129005	-0.324232295	0.210082781	-0.065910363	0.515494512	-0.064866118	-0.01502846	0.219081179	-0.117290781	0.541470048	-0.284048509	0.447476136	-0.579825809	0.296277396	0.584461587	-0.077258708	0.366428648	0.158510572	-0.707043744	-0.683879859	0.732854869
GOBP_ANTIGEN_PROCESSING_AND_PRESENTATION_OF_EXOGENOUS_PEPTIDE_ANTIGEN	-0.558038093	-0.283393181	0.468097192	-0.301304352	0.426300888	0.417348819	0.463812392	-0.514517736	-0.003472944	0.397403412	0.519435853	-0.557045938	0.442638579	-0.6298548	-0.531430936	-0.410094596	-0.143731168	-0.577314081	0.183943243	0.531615755	0.058118132	0.367072741	0.112212921	-0.455193721	-0.189458651	0.275550989	0.488669013	-0.62885512	-0.53366106	-0.591921801	0.238770579	-0.229986894	0.015542262	-0.093295835	-0.175815131	0.041322701	0.013692424	0.493651965	-0.558750698	0.450321523	-0.106368269	-0.447965305	0.108288304	-0.358881942	-0.015433103	0.162073686	-0.738755893	-0.606074679	0.425107845
GOBP_ANTIGEN_PROCESSING_AND_PRESENTATION_OF_ENDOGENOUS_PEPTIDE_ANTIGEN	-0.440404485	-0.21169454	0.099194644	-0.040760628	0.565285533	0.222724818	0.374898004	-0.051307212	-0.003544109	0.375359677	0.567692153	-0.618289078	0.320435978	-0.628962794	-0.40134475	-0.538290536	-0.482674913	-0.586881045	0.262195208	0.520568278	0.39202528	0.349222634	0.156879449	-0.507956689	-0.212561417	0.267137877	0.677142994	-0.613285505	-0.446526399	-0.403498086	0.3456898	-0.691911443	-0.401801221	0.052750764	-0.051767889	0.02485014	-0.308654044	0.412616513	-0.591470515	0.27929656	-0.088955583	-0.379003637	0.120778982	-0.398365711	-0.127461906	-0.250558706	-0.696370712	-0.59241188	0.546209339
GOBP_ANTIGEN_PROCESSING_AND_PRESENTATION_OF_ENDOGENOUS_PEPTIDE_ANTIGEN_VIA_MHC_CLASS_I_VIA_ER_PATHWAY	-0.286791745	-0.120792432	-0.349424534	-0.15747806	0.755239155	0.242631327	0.691875433	0.086402274	0.01942525	0.560111129	0.684510217	-0.623840502	0.331899091	-0.698834485	-0.338160473	-0.503263553	-0.629521998	-0.620599662	0.153913054	0.660608248	0.619639377	0.498232965	-0.013363095	-0.462006277	-0.049057528	0.474545659	0.842492363	-0.711853851	-0.531541086	-0.310092995	0.332948699	-0.729325968	-0.251366314	0.151110915	-0.242672982	-0.011019125	-0.068428653	0.35658578	-0.577303594	0.454307081	-0.461729718	-0.337923618	0.466963789	-0.390807384	0.222960349	-0.554914047	-0.754085234	-0.62326878	0.534452446
GOBP_PEPTIDE_ANTIGEN_ASSEMBLY_WITH_MHC_PROTEIN_COMPLEX	-0.53501973	-0.382512625	0.665020282	-0.418767777	0.45181382	0.627385096	0.41086227	-0.692448593	0.222471337	0.283551556	0.529392179	-0.715297054	0.709825229	-0.699756294	-0.615656844	-0.590505697	-0.225154326	-0.59874499	-0.202722541	0.594117183	0.137887174	0.331435058	0.301582258	-0.511802092	-0.202035753	0.405010443	0.611187273	-0.654414294	-0.570809994	-0.649521291	0.194073694	-0.133859732	0.259003114	0.095968436	0.095642113	0.429336097	-0.3553605	0.696681474	-0.608663636	0.465612515	-0.132240946	-0.648266543	0.04485449	-0.491268244	0.067522112	-0.05103281	-0.828070015	-0.745385918	0.592580689
GOBP_PEPTIDE_ANTIGEN_ASSEMBLY_WITH_MHC_CLASS_II_PROTEIN_COMPLEX	-0.576715476	-0.515797387	0.763420178	-0.409082607	0.408580092	0.709725814	0.493655185	-0.801354899	0.30402152	0.273409417	0.650639219	-0.723670968	0.794642549	-0.745346606	-0.709030138	-0.568859955	-0.133916375	-0.622083709	-0.138402389	0.729332898	0.159196749	0.489549679	0.317105853	-0.507298843	-0.203726893	0.48176297	0.688000725	-0.74992098	-0.628092826	-0.667398333	0.229772714	-0.050272409	0.352743739	0.117499358	-0.042653522	0.506985564	-0.297222132	0.739022075	-0.661018573	0.642867736	-0.242920408	-0.657016393	0.164210098	-0.499050369	0.271012754	0.10904142	-0.934960393	-0.792414713	0.712373986
GOBP_ANTIGEN_PROCESSING_AND_PRESENTATION_OF_PEPTIDE_OR_POLYSACCHARIDE_ANTIGEN_VIA_MHC_CLASS_II	-0.58009049	-0.281535607	0.488664168	-0.339590999	0.321379261	0.497641458	0.490922388	-0.538624557	0.162660329	0.439412526	0.540774373	-0.52641962	0.514983666	-0.639140738	-0.50674228	-0.313396913	-0.012152047	-0.518820827	0.046519795	0.602361178	-0.194431892	0.340168811	0.011641227	-0.492760853	-0.242753736	0.361124934	0.39134741	-0.575481516	-0.50926865	-0.604718801	0.233723754	-0.017108709	0.071754878	-0.042739577	-0.174988652	0.10736347	0.019792222	0.487690825	-0.488031234	0.431967034	-0.126432675	-0.586910776	0.033445804	-0.387959835	-0.043150329	0.154368966	-0.713268241	-0.642379325	0.406893049
GOBP_TOLERANCE_INDUCTION	-0.299740827	-0.294965855	0.468707618	-0.345257027	0.139254644	-0.287868704	0.248706921	-0.471629433	0.042779288	0.492277406	0.47608847	-0.462475171	-0.179053363	-0.276043106	-0.220959994	-0.360998263	-0.022708649	-0.578793047	0.214277572	0.482939078	0.21766626	0.432137925	-0.450922366	-0.208819204	0.184538633	-0.03199553	0.462821328	-0.476211912	-0.59095054	-0.50437209	-0.190232187	-0.204014964	0.167662861	-0.081831892	-0.531353022	0.07675309	-0.219798432	0.277324424	-0.581721519	0.422886469	-0.362821203	0.244804174	0.236056356	-0.292479912	-0.205369919	0.333051709	-0.583359362	-0.529849683	0.469305909
GOBP_TOLERANCE_INDUCTION_TO_SELF_ANTIGEN	-0.352685486	-0.489405005	-0.056462666	-0.646275494	-0.321219428	-0.595725519	-0.576900279	-0.69016865	-0.560028505	0.469522778	0.451458188	-0.244035194	-0.362859125	-0.098849378	-0.390339473	-0.293193257	0.441327418	-0.562121253	-0.235940595	0.536672095	0.138512423	-0.11966521	-0.06462899	-0.343504389	0.468939607	-0.03708833	0.3157	-0.485255461	-0.600507282	-0.039727076	-0.089140073	-0.115328943	0.13987856	0.303286748	-0.576554632	0.640952019	-0.343974832	0.278506778	-0.513246739	0.702078612	-0.35153465	0.506258381	-0.106188031	-0.224311767	0.255878031	0.651445341	-0.518303613	-0.630032859	-0.18300169
GOBP_T_CELL_TOLERANCE_INDUCTION	-0.106698421	-0.411732614	0.526805621	-0.244337275	-0.0465668	-0.456248552	0.298022606	-0.522907163	0.150150687	0.593952147	0.471761812	-0.602778002	0.008004724	-0.203656781	-0.399132903	-0.260992142	-0.04043058	-0.540226518	0.222265805	0.576249071	0.166958382	0.461735416	-0.532430284	0.02664759	-0.03107613	-0.03551874	0.47726349	-0.536261299	-0.696249208	-0.606047586	0.033948897	-0.051063623	0.225145875	-0.062212449	-0.411783515	0.027350842	-0.192469452	0.404053031	-0.59496419	0.516437436	-0.568811283	0.270780335	0.275648485	-0.394229332	-0.346595734	0.325980438	-0.641835757	-0.463128105	0.318602762
GOBP_IMMUNE_SYSTEM_DEVELOPMENT	-0.1734168	-0.246724324	0.044401127	-0.037904555	-0.044269144	-0.193420459	-0.033505746	-0.301031428	-0.078769986	0.021751087	0.240549615	-0.099420803	-0.025601451	-0.273640855	-0.1216862	-0.16812356	-0.067167508	-0.319132904	0.09477386	0.189140146	-0.245848833	0.15333908	-0.296787905	-0.158936363	-0.029010171	-0.312151883	0.099713388	-0.310196957	-0.236778083	-0.199675254	-0.160022095	-0.075604007	0.204136233	-0.230248663	-0.0575367	-0.086759889	-0.02166743	0.080617314	-0.284623443	-0.013056032	-0.195860003	0.174774171	-0.133541438	0.008498418	-0.268038667	0.174775281	-0.332901103	-0.230176087	0.144370714
GOBP_LEUKOCYTE_DIFFERENTIATION	-0.24258086	-0.220694228	0.179619203	-0.069642471	-0.058018234	-0.146525428	0.02915513	-0.313422035	-0.048774926	0.127957641	0.321032161	-0.169942491	0.025866227	-0.300959284	-0.156697537	-0.145737741	0.008457422	-0.342481341	0.134937869	0.267321856	-0.219112211	0.173677541	-0.340019202	-0.141376864	0.016215121	-0.248806323	0.204121915	-0.362245574	-0.32285499	-0.243211576	-0.173363658	-0.082395871	0.227505631	-0.154675721	-0.068803211	-0.023486951	0.000373785	0.161389421	-0.349275983	0.116587325	-0.299565208	0.194018265	-0.077798935	-0.11089425	-0.265336271	0.270302397	-0.361077205	-0.303495751	0.16059399
GOBP_LEUKOCYTE_MIGRATION_INVOLVED_IN_INFLAMMATORY_RESPONSE	-0.165066453	0.261826775	-0.15404846	-0.536357338	0.012006075	-0.380922546	0.442146249	0.028822075	-0.096111348	0.320625352	0.404606099	-0.398555431	-0.503409116	-0.430832483	-0.321707615	-0.220869329	0.235115396	-0.416552708	0.150420752	0.457989822	0.28797228	0.501268398	-0.432354792	-0.057600019	0.371751848	-0.070686258	0.462863164	-0.55563175	-0.362636974	0.147082719	-0.228092654	-0.232670655	0.32942608	0.313070155	-0.532144816	0.337834624	0.047591052	-0.159767918	-0.669476476	0.475015231	-0.651452777	0.438177106	-0.394839433	-0.088501838	-0.222245612	0.51599202	-0.523245884	-0.42570608	0.174486569
GOBP_HYPERSENSITIVITY	-0.533460055	0.255423838	0.503395584	-0.095802748	0.090376114	-0.199930411	0.67682243	-0.426504637	-0.368008937	0.532656265	0.500023134	-0.156872525	-0.074483759	-0.806199021	-0.622989542	-0.018196803	0.502120358	-0.653213082	0.276706638	0.580085702	-0.035458243	0.487757405	-0.556767975	-0.086831631	-0.249177072	0.353397494	0.563653134	-0.372393026	-0.5695896	-0.395612077	0.258351646	-0.292189347	-0.28685277	0.366263864	0.148583613	-0.297671645	0.342160152	0.612057849	-0.487490941	0.470553526	-0.793521825	0.320198301	-0.105301054	-0.402290112	-0.532664935	0.514959635	-0.77959108	-0.621207822	0.079030866
GOBP_ACUTE_INFLAMMATORY_RESPONSE	-0.094373192	0.294839464	0.152699794	-0.350843618	-0.014129009	0.034439854	0.134423643	-0.022379307	-0.174931765	0.170925884	0.22901991	-0.189504357	-0.135383423	-0.418653281	-0.082129491	0.208658625	0.259691626	-0.371581397	-0.042010124	0.221498649	-0.254942392	0.404363039	-0.230714895	-0.050136382	0.363506046	0.11727027	0.286666769	-0.397562768	-0.457703953	-0.087512233	-0.148004313	-0.18558866	0.066823642	-0.051315556	-0.251370735	0.047830995	0.145716992	0.092275874	-0.467448416	0.15081229	-0.363625613	0.320331839	-0.236757412	-0.180871068	-0.338553175	0.30918199	-0.207088158	-0.436669699	-0.069879173
GOBP_PRODUCTION_OF_MOLECULAR_MEDIATOR_INVOLVED_IN_INFLAMMATORY_RESPONSE	-0.034896712	0.039483072	0.134562844	-0.13312093	-0.105369045	-0.149335345	0.302340532	-0.127240917	-0.112846183	0.175667129	0.297163313	-0.06794291	-0.244472749	-0.357362421	-0.380661508	-0.043814055	0.260841337	-0.261185581	0.182899732	0.264846976	-0.064685596	0.345249669	-0.345797156	0.101586282	0.135340998	0.0086632	0.356175285	-0.142919261	-0.440508745	-0.218377072	-0.260022427	-0.135688803	0.11568302	-0.1464919	-0.028172989	-0.13397702	0.216897365	0.085224493	-0.245063062	0.017145132	-0.362024153	0.148689786	-0.286455246	-0.016798595	-0.365044452	0.267260537	-0.453318421	-0.41084282	0.077076241
GOBP_CYTOKINE_PRODUCTION_INVOLVED_IN_INFLAMMATORY_RESPONSE	0.051535004	0.057593392	0.14688771	-0.148492781	-0.237417519	-0.019183192	0.286819795	-0.218492282	-0.115687194	0.173373706	0.27433636	-0.063991279	-0.200530669	-0.324585439	-0.355284876	-0.079484689	0.224962142	-0.327111174	0.127157372	0.258592675	-0.055437743	0.318530721	-0.322466949	0.047116648	0.103665104	0.026373308	0.438894854	-0.109260166	-0.3917649	-0.332288381	-0.321544456	-0.237511307	0.166442586	-0.135605367	0.02182399	-0.002613017	0.220330085	0.024070695	-0.280997814	-0.040583715	-0.361711645	0.223216693	-0.271689781	-0.06732604	-0.376726166	0.286798036	-0.363448593	-0.435173205	0.018720633
GOBP_RESPIRATORY_BURST_INVOLVED_IN_INFLAMMATORY_RESPONSE	-0.55087214	0.157683116	0.119823243	-0.353296503	0.405258159	0.039485411	0.422253273	0.325189718	-0.067983551	0.417370719	0.155146142	-0.377187153	-0.207947447	-0.362953654	-0.661311004	0.211400807	0.51023586	-0.361519203	-0.046624622	0.303737715	-0.007354904	0.359921309	-0.251747694	-0.183125731	-0.288684996	0.191843155	0.270081783	-0.283276262	-0.664027124	-0.020798099	-0.378666548	-0.057136887	-0.461366109	0.228441068	-0.12299802	-0.194542274	0.423788791	0.050387022	0.051692046	0.156551597	-0.33745319	-0.145206541	0.054953469	-0.54145606	-0.325773348	0.041794789	-0.625144824	-0.442288744	-0.291078287
GOBP_CHRONIC_INFLAMMATORY_RESPONSE	-0.171417659	0.169795564	0.302366645	0.257409443	0.367655384	0.06474824	0.364949718	-0.034101117	0.052021925	0.395198493	0.558038713	-0.611679295	-0.059607192	-0.686513214	-0.455705943	0.056284496	0.303909933	-0.595519573	0.248337118	0.442187088	0.063593914	0.465283392	-0.45889929	0.351081614	0.100500425	-0.245996924	0.617705762	-0.57070937	-0.447448876	-0.108452119	-0.030349202	-0.138249315	0.457387476	-0.283842164	-0.256512155	-0.121459358	0.055840574	-0.23399102	-0.640136687	0.466517656	-0.498017824	0.532646184	-0.189379663	-0.233681524	-0.448049532	0.484646037	-0.394887822	-0.489601684	0.238007315
GOBP_MONOCYTE_CHEMOTAXIS	-0.030955316	-0.072572312	0.244851916	-0.20216279	-0.001128189	-0.158951482	0.298929849	-0.432321044	-0.17211198	0.507462533	0.518756501	-0.174378454	-0.170426664	-0.425512182	-0.166663147	0.361455969	0.25487524	-0.444712161	0.241824699	0.308390724	-0.123064207	0.528426872	-0.599384834	-0.155013862	0.315961024	0.277726442	0.350688104	-0.505274206	-0.447467655	-0.19005217	0.127922641	0.071974827	0.006357752	-0.287696041	-0.250224399	0.106429796	0.35928751	0.114471502	-0.317937425	0.45164525	-0.519715359	0.318752677	0.046719387	-0.193380621	-0.260142885	0.41772661	-0.498149819	-0.343445323	-0.007161122
GOBP_MAST_CELL_CHEMOTAXIS	-0.402141258	0.273015751	0.02164812	-0.019824857	-0.36021537	0.320093648	-0.054541669	-0.120048831	-0.504872494	0.330411949	0.413693399	0.013646418	-0.009374818	-0.263145637	-0.087954821	0.266711665	-0.237286289	-0.167337198	-0.170510394	0.026906603	-0.336302673	-0.350363749	-0.358213038	-0.162405086	0.334563217	-0.044227418	0.084425484	-0.682105835	-0.029930571	-0.343143263	-0.295901116	0.267910819	0.084248289	-0.441042306	-0.076508394	-0.188861503	0.07596394	-0.466580319	-0.471441193	0.188269106	-0.585824792	-0.020682303	-0.243613039	-0.168135393	-0.441385339	-0.055075836	-0.127999625	-0.289254119	0.201953758
GOBP_SOMATIC_DIVERSIFICATION_OF_IMMUNE_RECEPTORS_VIA_SOMATIC_MUTATION	-0.105706308	-0.296396558	-0.195274755	-0.13526981	0.166310731	-0.420120136	0.064898855	-0.425154345	-0.239198774	-0.2825636	0.057572522	-0.178102345	-0.028280403	-0.335194064	-0.433788277	-0.208011078	-0.079530921	-0.395284552	0.404573845	0.049071027	-0.005538886	0.149700421	-0.260982245	-0.116685986	-0.33435556	-0.422410014	0.041644421	-0.056159863	0.11854261	0.015118886	0.136251918	-0.27060468	0.019638586	-0.089335776	-0.244270907	-0.051686356	-0.146160288	-0.063965285	0.063112288	-0.287594358	0.044871108	0.199068626	0.085034559	-0.210796854	-0.093270538	-0.278739872	-0.609808954	-0.361647785	0.041659686
GOBP_SOMATIC_DIVERSIFICATION_OF_T_CELL_RECEPTOR_GENES	0.054449739	-0.733675345	-0.522852578	0.255306028	-0.289433156	-0.372355872	-0.361211374	-0.46607233	-0.054439812	-0.358123272	0.336719583	0.633205256	0.32272415	0.035784746	-0.119351313	0.032583382	-0.526985351	-0.092817745	-0.163438378	0.115526636	0.100205274	-0.081816025	-0.261516526	0.201647444	-0.58153734	-0.564206946	-0.149287077	-0.164835232	0.186841473	0.350168232	-0.605035556	0.209248427	0.349594455	-0.386602218	-0.54017361	0.354607365	-0.153555297	-0.238504297	0.216269675	0.431784022	-0.263413657	0.41121523	-0.128305513	0.369165884	0.094543959	0.350722883	-0.101811191	0.403053287	0.213717622
GOBP_MYELOID_LEUKOCYTE_DIFFERENTIATION	-0.153357231	-0.1412094	0.130537685	-0.088798091	-0.069264167	-0.076412438	0.046051089	-0.327158987	-0.010747464	0.217479997	0.303728568	-0.068097566	-0.121000736	-0.308770866	-0.078106212	0.01638085	-0.068010557	-0.299940385	0.096817036	0.186326739	-0.269542233	0.124356062	-0.346030848	-0.255754884	-0.002489403	-0.280071488	0.183090558	-0.367726023	-0.340278212	-0.295102613	-0.017410789	0.070357343	0.20890904	-0.16922989	-0.030037112	-0.108123745	-0.000886589	0.114030124	-0.317682701	0.01946847	-0.33270056	0.114028358	-0.176556732	-0.018956512	-0.317862396	0.200319419	-0.307323263	-0.207777491	0.08484783
GOBP_PLATELET_DEGRANULATION	-0.327546394	-0.53077611	0.204217546	0.26099192	-0.317367735	-0.617458826	0.092980285	-0.336827256	-0.371031387	-0.105733185	0.12803865	0.014169264	-0.252147367	-0.180878611	-0.40401833	-0.400723911	0.283158773	-0.3548173	-0.319979822	0.009261396	-0.303612838	-0.049001769	-0.257339299	0.06309797	-0.025939477	-0.201915464	0.385664236	-0.328201821	-0.366221055	0.391674776	-0.63357567	-0.138076429	-0.194739243	0.092702907	-0.581406424	0.230596005	-0.074314286	0.270347459	-0.594465677	0.386000264	-0.230284648	0.52685351	-0.091059453	0.134103455	0.1331558	0.444377595	-0.288240983	-0.300924783	-0.360272494
GOBP_REGULATION_OF_ANTIGEN_PROCESSING_AND_PRESENTATION	-0.371209623	-0.243073853	0.376032012	0.087750495	-0.075002561	-0.039933434	0.56075203	-0.364801705	0.15878073	0.539638463	0.562464455	-0.189846262	-0.155207923	-0.664077271	-0.448799025	0.165782837	0.460584713	-0.570451591	-0.206104737	0.604546021	-0.11153547	0.580796788	-0.61028034	-0.37254087	-0.183046958	0.406252431	0.485396411	-0.402402472	-0.598921058	-0.572759332	0.134779126	-0.173998556	0.162616001	0.127187578	-0.386839836	-0.066402015	0.32472129	0.576532823	-0.387062239	0.571064586	-0.583113848	0.027008934	0.056306558	-0.390326906	-0.27311882	0.354271519	-0.688958294	-0.678627559	0.209898338
GOBP_NEGATIVE_REGULATION_OF_ANTIGEN_PROCESSING_AND_PRESENTATION	-0.499718981	-0.203125707	0.65878787	-0.277671909	-0.035218746	0.262979117	0.325888295	-0.535631722	-0.05808363	0.561246058	0.591652382	-0.381257838	-0.037215742	-0.694359067	-0.374590753	-0.047495957	0.217243016	-0.563694216	-0.302902143	0.632732997	-0.331066663	0.586187863	-0.491235622	-0.324719789	0.14873046	0.322423714	0.454293479	-0.719091005	-0.606520141	-0.542096722	0.224105875	0.133029676	0.294282128	0.283101645	-0.109968532	-0.07116093	0.164903649	0.612177426	-0.603066781	0.431034394	-0.570390642	0.073881462	-0.17306242	-0.393655971	-0.314884531	0.261050668	-0.683477161	-0.59356734	0.289773234
GOBP_POSITIVE_REGULATION_OF_ANTIGEN_PROCESSING_AND_PRESENTATION	-0.12898696	-0.186658417	-0.073624598	0.268071118	-0.266402648	-0.358738175	0.745215855	-0.017807697	0.312782733	0.489813516	0.579836282	0.15895053	-0.540159489	-0.784052689	-0.475258539	0.355943693	0.573419628	-0.559007997	-0.237169841	0.698400472	0.090677994	0.666075124	-0.722999003	-0.480618975	-0.238817219	0.463614945	0.534764052	0.069307283	-0.598972483	-0.605819641	0.097355426	-0.410904387	-0.181700857	-0.107801531	-0.60016728	0.02498355	0.393594993	0.556371529	-0.053918063	0.688185804	-0.691422324	0.071350333	0.135762852	-0.459365587	-0.1951034	0.411112143	-0.753039238	-0.751599347	0.032528252
GOBP_REGULATION_OF_ANTIGEN_PROCESSING_AND_PRESENTATION_OF_PEPTIDE_OR_POLYSACCHARIDE_ANTIGEN_VIA_MHC_CLASS_II	-0.704017541	-0.291211666	0.418686591	-0.171749663	-0.463064796	0.540070389	0.527371337	-0.413936397	0.355799318	0.716980013	0.593364614	-0.488039885	0.324798688	-0.748823946	-0.459066134	0.172591442	0.417478498	-0.272310578	-0.328982566	0.679439755	-0.519444322	0.382589797	-0.349022225	-0.477670364	-0.29911289	0.437633836	0.349633778	-0.401518096	-0.594864663	-0.626653223	0.457324686	0.339364593	-0.081135943	0.244654142	-0.493774415	-0.042107962	0.433853355	0.714370441	-0.286507041	0.38272944	-0.611264096	-0.713234928	-0.157458216	-0.346446286	-0.414713127	-0.266561674	-0.811838907	-0.475257412	0.009374054
GOBP_REGULATION_OF_ANTIGEN_PROCESSING_AND_PRESENTATION_OF_PEPTIDE_ANTIGEN	-0.624838747	0.113280569	0.183040279	-0.034228385	0.052057031	0.422584313	0.652118711	-0.265315847	0.356445702	0.356392092	0.542724627	-0.58488198	0.22046118	-0.626853201	-0.682182639	-0.306054316	0.325664881	-0.218977202	-0.177114092	0.640722602	-0.211559562	0.414255082	0.083196461	-0.607852179	-0.524052554	0.518935043	0.575724326	-0.570296745	-0.57380176	-0.489341755	0.200502965	-0.018300745	-0.10919406	0.213417188	-0.227020573	0.118293346	-0.116613678	0.714391625	-0.581882844	0.492072559	-0.290229817	-0.712822462	-0.197846726	-0.137741049	-0.123883352	-0.042614395	-0.76596955	-0.78325309	0.371959342
GOBP_REGULATION_OF_DENDRITIC_CELL_ANTIGEN_PROCESSING_AND_PRESENTATION	-0.07457657	-0.440605504	0.376623849	0.138455556	-0.111020275	-0.286109468	0.489463578	-0.38896487	0.054040979	0.539993593	0.618948568	0.152758576	-0.388395724	-0.76070584	-0.376005436	0.399259307	0.520477925	-0.650491686	-0.273211415	0.740042425	-0.08482218	0.684789075	-0.767965198	-0.293466793	0.169750439	0.418298346	0.43084396	-0.298275756	-0.652109044	-0.607860483	0.062255309	-0.223786946	0.296064797	0.225960973	-0.534889401	0.152384584	0.403298996	0.519026949	-0.254052771	0.646916343	-0.719068946	0.560994342	0.04918473	-0.529018301	-0.196277813	0.461031758	-0.686381598	-0.664679181	0.047570704
GOBP_POSITIVE_REGULATION_OF_DENDRITIC_CELL_ANTIGEN_PROCESSING_AND_PRESENTATION	0.262494238	-0.430146496	0.170587089	0.369727128	-0.272895937	-0.455840295	0.663466143	-0.181795036	0.079110091	0.349301314	0.559778455	0.179963648	-0.580640847	-0.771943915	-0.482803972	0.288854593	0.579394915	-0.712672536	-0.512562177	0.764983257	0.232226038	0.695923359	-0.722123039	-0.482736123	0.088355999	0.427624955	0.551118954	0.056154218	-0.624719725	-0.581196846	0.034416864	-0.552511977	0.179955207	-0.010594773	-0.518426488	0.221794203	0.308435235	0.498292751	-0.062688582	0.737307236	-0.706465422	0.501789186	0.192027376	-0.404236424	0.021341828	0.541903915	-0.721935922	-0.769254787	0.140922688
GOBP_REGULATION_OF_GERMINAL_CENTER_FORMATION	-0.334820302	0.055424111	0.236191264	-0.021916427	0.093756466	-0.208821745	-0.035595718	0.031937041	-0.326980384	0.291472096	-0.096104531	0.004741703	-0.154516623	-0.44277948	0.029331688	0.229959531	-0.26542241	-0.464973078	0.210649823	0.481467044	-0.327934061	0.254405837	-0.168636298	-0.457892353	-0.318568053	0.022138571	0.099014286	-0.409342934	-0.606535187	-0.509355514	-0.041058008	-0.434910791	-0.061878861	0.083783177	-0.529500531	-0.022153682	-0.039702638	0.306902103	-0.693222917	-0.030122465	-0.117226483	-0.123037324	0.15228286	-0.449332211	-0.121900255	-0.222943556	-0.355818273	-0.41792605	0.542794821
GOBP_REGULATION_OF_IMMUNOGLOBULIN_PRODUCTION	-0.3539707	-0.020745101	0.325101221	0.030167746	-0.189266381	-0.201279186	0.165433759	-0.203370751	-0.267436184	0.250390598	0.265590907	-0.323430093	0.156683833	-0.357279311	-0.123956872	-0.009623628	0.100010208	-0.396964109	-0.037933038	0.140510077	-0.222120263	0.114152075	-0.333246855	-0.115330007	-0.118023664	-0.1848403	0.322795296	-0.448342811	-0.364566413	-0.302951659	-0.25325335	-0.089210738	0.229765429	0.027054165	-0.062723715	-0.059189815	-0.171870555	0.098628392	-0.446734884	0.275056445	-0.337853423	0.224633546	-0.017085923	-0.254251552	-0.289277343	0.249031644	-0.476907996	-0.485464425	-0.041510068
GOBP_NEGATIVE_REGULATION_OF_IMMUNOGLOBULIN_PRODUCTION	-0.234627807	0.006645906	0.278075092	-0.070862752	-0.567038733	-0.49669349	-0.01013969	0.135366958	-0.014608593	0.47044593	0.434182157	-0.202575705	-0.030235993	-0.375839569	-0.376337447	0.205683301	0.390198617	-0.44372053	-0.226094503	0.537981651	-0.216735329	0.396641779	-0.397558791	-0.006009895	0.211647897	0.125463273	0.278560949	-0.413071587	-0.399652794	-0.265125736	-0.43867789	0.102029581	0.173655677	0.265509253	-0.412345788	0.348585265	-0.252329597	0.181445064	-0.610254481	0.554856478	-0.489009232	0.385861866	-0.400295023	-0.331085317	-0.092045159	0.474780308	-0.530443019	-0.557134608	-0.365073379
GOBP_POSITIVE_REGULATION_OF_IMMUNOGLOBULIN_PRODUCTION	-0.417253641	0.026705033	0.421514129	0.009243643	-0.164249821	-0.111633867	0.210705084	-0.311762485	-0.28047904	0.183619927	0.231745912	-0.32159346	0.158103972	-0.330697273	0.008609456	-0.001440532	0.053062175	-0.424706112	0.06099942	0.049929676	-0.249693913	0.118947211	-0.306052051	-0.200749852	-0.14429601	-0.280963016	0.313170037	-0.456373067	-0.333449895	-0.254924734	-0.166664745	-0.037263156	0.278537513	-0.075318712	0.029757862	-0.227571938	-0.222585924	0.092241282	-0.404612697	0.224134821	-0.297001261	0.276132225	0.029189176	-0.295042959	-0.326151195	0.114568479	-0.486210095	-0.474304185	-0.072661076
GOBP_REGULATION_OF_TOLERANCE_INDUCTION	-0.286485542	-0.324526552	0.559178157	-0.296213256	0.281747244	-0.248130178	0.380303465	-0.540381331	0.167759905	0.520295393	0.487100578	-0.545930283	-0.09473255	-0.393444659	-0.296028027	-0.384625556	-0.287613549	-0.548834044	0.307574456	0.496082862	0.227900537	0.504943871	-0.428989944	-0.141610168	-0.067161498	-0.030680237	0.39607897	-0.480815488	-0.585514393	-0.602890686	-0.174252283	-0.05419556	-0.000621658	-0.127380534	-0.442096735	-0.210027199	-0.139948726	0.356994348	-0.624063809	0.352171051	-0.400748011	-0.103232878	0.313364621	-0.456577811	-0.315859269	0.160952439	-0.588617092	-0.559158331	0.491582531
GOBP_POSITIVE_REGULATION_OF_TOLERANCE_INDUCTION	-0.396162315	-0.425808196	0.521626321	-0.167653956	-0.014835855	-0.055840213	0.205291643	-0.4459442	0.139899707	0.568440349	0.521552901	-0.545294165	-0.148153947	-0.433859661	-0.15445029	-0.416237213	-0.40809286	-0.634416131	0.404246449	0.580276218	0.272794156	0.492300884	-0.262878943	-0.219494201	-0.079943043	-0.106516717	0.350928145	-0.578102117	-0.585063605	-0.615550113	-0.124209341	-0.001820771	0.024936587	-0.119238924	-0.397869949	-0.301305102	-0.147746064	0.402775913	-0.641665652	0.244130745	-0.33286489	-0.035120195	0.387254101	-0.408072385	-0.245811045	0.256963453	-0.519520411	-0.685002968	0.607629066
GOBP_POSITIVE_REGULATION_OF_T_CELL_TOLERANCE_INDUCTION	-0.189377049	-0.465865981	0.43654627	-0.173599477	-0.069139142	-0.287332663	0.390358878	-0.482507679	0.012070704	0.573762967	0.599736702	-0.580293763	-0.065260977	-0.418717939	-0.260651721	-0.471277291	-0.25310811	-0.628748197	0.409452282	0.612001278	0.395558072	0.537764484	-0.546107239	0.005395923	-0.42477545	-0.143854068	0.421631474	-0.63030175	-0.655837987	-0.635370155	-0.109758591	-0.026380127	0.122249244	-0.115233909	-0.077734217	-0.233684702	0.060116298	0.445335048	-0.522298098	0.4055782	-0.488580273	0.145641554	0.410417344	-0.427447725	-0.413942783	0.395693975	-0.650954982	-0.680059322	0.512171021
GOBP_REGULATION_OF_ACUTE_INFLAMMATORY_RESPONSE	-0.221652839	0.335583961	0.20483724	-0.429034072	-0.114745932	-0.0026681	0.100921365	-0.102058398	-0.291509772	0.343042918	0.42575464	-0.234665908	-0.001739426	-0.500010659	-0.115765784	0.225935204	0.296135307	-0.46268932	-0.011174089	0.201886037	-0.204249	0.39494706	-0.276709188	0.087225259	0.275758235	0.101702103	0.354889713	-0.452954424	-0.411515648	-0.272982546	-0.142928616	-0.147580197	0.210792749	0.051302295	-0.143199739	-0.007578659	0.222696368	0.453063861	-0.466774323	0.348215782	-0.376632897	0.406807171	-0.248023007	-0.159973558	-0.233282389	0.382288538	-0.396865234	-0.538043518	-0.036141936
GOBP_NEGATIVE_REGULATION_OF_ACUTE_INFLAMMATORY_RESPONSE	-0.004478586	0.407273486	0.265816945	-0.019689178	0.286696318	0.204794147	0.369501018	-0.009795463	-0.205639032	-0.0062685	0.217753396	-0.365704911	0.310392413	-0.098366714	-0.226737347	0.391973411	0.275069002	-0.307372844	-0.040980685	0.282034564	-0.104402982	0.436938997	-0.332816946	0.290266682	-0.181762882	0.076056156	0.29075684	-0.340167511	-0.090595443	-0.025860754	-0.121631745	-0.299866161	0.336716681	0.192561583	0.286312186	-0.250310989	0.491197836	0.244756937	-0.25487267	0.373881598	-0.353777375	0.243591702	0.035176817	0.104072585	0.033324966	0.495858271	-0.220699988	-0.369681385	0.341593691
GOBP_POSITIVE_REGULATION_OF_ACUTE_INFLAMMATORY_RESPONSE	-0.34818929	0.328920157	0.176392677	-0.474289005	-0.10514542	0.105315556	-0.069246099	0.098280521	-0.38293983	0.441326973	0.448652139	-0.058201804	-0.276151036	-0.58018394	0.022349765	0.266715742	0.152249649	-0.510031061	0.006240255	0.073146917	-0.329275104	0.291631798	-0.324824139	-0.088032441	0.476743401	-0.050031336	0.315161219	-0.590599194	-0.578211848	-0.3068263	-0.142776879	-0.070926175	0.296795815	0.062749447	-0.046171384	0.045559936	0.201743636	0.535509451	-0.509081844	0.382351993	-0.455919723	0.520150313	-0.304285686	-0.259853019	-0.237089231	0.327936354	-0.310847843	-0.586247978	-0.263349978
GOBP_REGULATION_OF_CHRONIC_INFLAMMATORY_RESPONSE	-0.149551777	0.214269758	0.610211619	0.362336422	0.033386736	0.106590325	0.295756393	0.108012041	0.418525546	0.468134399	0.490128793	-0.594074689	0.286335371	-0.649823627	-0.546349977	-0.35129137	-0.002074652	-0.606695159	0.514097663	0.214693783	0.213822597	0.34278255	-0.312713358	0.306166815	0.206958257	-0.522672154	0.700251373	-0.586368052	-0.628371227	-0.464857951	-0.082662302	-0.248343652	0.463759168	-0.18677655	-0.150319233	-0.166506378	-0.228554231	-0.046818701	-0.641729963	0.598443298	-0.508699664	0.498756315	-0.046424343	-0.322600608	-0.469586164	0.651306211	-0.412217528	-0.681130346	0.182403666
GOBP_NEGATIVE_REGULATION_OF_CHRONIC_INFLAMMATORY_RESPONSE	0.296983799	0.264906185	0.581908572	0.612135344	-0.317156591	-0.087256049	-0.38747866	0.126811745	0.15211324	0.167411102	0.234404258	-0.537148084	0.253604554	-0.539194327	-0.047751445	0.024616446	0.344871601	-0.616758944	-0.091042436	0.209573701	0.367989439	0.575640565	-0.422480708	0.502075386	0.427888053	-0.721042357	0.630527186	-0.561548547	-0.335744907	-0.302712538	0.190553856	0.21795791	0.592550857	-0.052515046	-0.439014551	-0.562334094	0.102985447	-0.099034125	-0.626087039	0.704626988	-0.20791146	0.688185754	-0.205862306	-0.319509586	-0.565983549	0.594476705	-0.585997715	-0.497231335	-0.392418791
GOBP_RESPIRATORY_BURST_INVOLVED_IN_DEFENSE_RESPONSE	-0.604458136	0.035694694	0.309962228	-0.069733192	-0.06679297	-0.144984008	0.450099927	0.162458582	0.033317763	0.360466022	0.473928323	-0.241431232	0.161294835	-0.368560772	-0.638722964	0.369127179	0.398859983	-0.489714532	0.208402296	0.511464136	-0.040246776	0.255369595	-0.321107533	-0.23335046	-0.146594463	0.111817877	0.320553615	-0.201806895	-0.707272466	-0.269044175	-0.37376998	0.15192041	-0.353203583	0.283055079	0.064032553	-0.361554967	0.550352408	0.282893868	-0.312341545	0.473206748	-0.52758783	0.0428105	0.049060263	-0.479092069	-0.400058002	0.1967089	-0.657421161	-0.530511224	-0.347574408
GOBP_REGULATION_OF_IMMUNE_SYSTEM_PROCESS	-0.177109229	-0.113935979	0.196203778	-0.065001723	-0.044700627	-0.142270877	0.045343927	-0.228513192	-0.087741808	0.116601727	0.310373354	-0.2132771	-0.025868194	-0.281657945	-0.158060211	-0.12527425	0.034547529	-0.349586224	0.136128618	0.308673694	-0.131670573	0.241082072	-0.32082222	-0.196306168	0.070904987	-0.17695133	0.195260587	-0.375418387	-0.319164497	-0.253995386	-0.100708674	-0.070577612	0.164961338	-0.143130207	-0.150024978	0.008142213	0.005757167	0.175415858	-0.347592749	0.144707947	-0.319241129	0.202567492	-0.108536526	-0.056237233	-0.264876529	0.277149082	-0.411272729	-0.342003493	0.159250764
GOBP_NEGATIVE_REGULATION_OF_IMMUNE_SYSTEM_PROCESS	-0.159203785	-0.213619607	0.233187439	-0.109592909	-0.12402781	-0.116417051	0.066709153	-0.266921564	-0.034423548	0.203556171	0.352179864	-0.246959315	-0.002892233	-0.242240673	-0.195291593	-0.080185497	0.056367508	-0.356252997	0.170043603	0.363192017	-0.193388853	0.26107754	-0.362951904	-0.277990802	0.097397187	-0.16459573	0.220828326	-0.426148432	-0.358894789	-0.350882334	-0.048475178	-0.099816608	0.138206836	-0.108288898	-0.22865336	0.001346861	-0.023710965	0.250615894	-0.390504809	0.170480119	-0.308791192	0.191296588	-0.085587574	-0.163369306	-0.224361964	0.263908376	-0.442788579	-0.305211694	0.161367234
GOBP_POSITIVE_REGULATION_OF_IMMUNE_SYSTEM_PROCESS	-0.224279672	-0.095218592	0.227161545	-0.08627328	-0.041485592	-0.126467012	0.080651469	-0.269602678	-0.090688079	0.178115105	0.351798216	-0.25812745	0.00552791	-0.310896831	-0.174982495	-0.110771188	0.054698758	-0.384700649	0.14558477	0.321623249	-0.104878991	0.26350626	-0.341854871	-0.230631221	0.065952462	-0.166114287	0.24335933	-0.410794765	-0.344721877	-0.235793256	-0.116473366	-0.040818031	0.210403008	-0.144365163	-0.145299944	0.009464818	-0.002547141	0.220984222	-0.378361106	0.22655507	-0.348716355	0.214656549	-0.061233562	-0.097732436	-0.257249893	0.29277344	-0.451278311	-0.373878528	0.206645242
GOBP_REGULATION_OF_LEUKOCYTE_MIGRATION	-0.068149617	-0.022542017	0.212022025	-0.22783363	-0.176039206	-0.219812124	0.116386683	-0.276682498	-0.189259455	0.329767896	0.342041861	-0.125509913	-0.184373365	-0.22899315	-0.028428948	0.048293211	0.093573263	-0.371182313	0.074815915	0.338022825	-0.185442575	0.305130416	-0.411899811	-0.121212333	0.18221272	-0.206055728	0.170525504	-0.419092234	-0.313172902	-0.217236708	-0.067816349	0.124130092	0.213825764	-0.139318066	-0.156442778	0.064665013	0.149285719	0.172254492	-0.358133806	0.146266005	-0.386844821	0.219036316	-0.165677896	0.022374603	-0.269188482	0.295301796	-0.392864383	-0.369847441	0.049565862
GOBP_NEGATIVE_REGULATION_OF_LEUKOCYTE_MIGRATION	0.074551764	0.027681582	0.230861819	-0.152754407	-0.440879017	-0.136117779	-0.043492909	-0.284582905	-0.195842406	0.275271532	0.424105327	0.035394398	-0.078251544	-0.131914895	-0.05128996	0.065107353	0.063859871	-0.435992871	-0.124160675	0.358829564	-0.207883006	0.329598851	-0.439212839	-0.246789558	0.19751054	-0.24679895	-0.000831062	-0.476959277	-0.205927229	-0.372719337	-0.125463186	0.198047414	0.174546042	-0.101794027	-0.077817367	0.068042152	0.081422603	0.354839244	-0.339936303	0.235171223	-0.458982337	0.300278116	-0.227050152	-0.16881827	-0.220414336	0.279410291	-0.524728261	-0.192079619	-0.099520053
GOBP_POSITIVE_REGULATION_OF_LEUKOCYTE_MIGRATION	-0.066567457	-0.008834688	0.199599705	-0.26597248	-0.189052212	-0.283106252	0.127913326	-0.323125461	-0.200952331	0.380319775	0.371126139	-0.102013763	-0.235519436	-0.296923448	-0.037668397	0.056560601	0.043487868	-0.386581763	0.120267452	0.293393152	-0.176681073	0.311489372	-0.429544977	-0.138610911	0.154222082	-0.172581843	0.18660117	-0.482636693	-0.302420223	-0.16371848	-0.054488602	0.145688126	0.177246065	-0.16273222	-0.145859345	-0.000505205	0.122348681	0.14089376	-0.329947276	0.159059214	-0.391452874	0.220495989	-0.124381622	0.01412936	-0.251009441	0.28101065	-0.424973772	-0.397046222	0.102522365
GOBP_REGULATION_OF_LEUKOCYTE_CHEMOTAXIS	-0.031948529	0.00587583	0.328525812	-0.209572463	-0.192105965	-0.16314521	0.16230097	-0.347096433	-0.135090995	0.345002205	0.336175718	-0.184290544	-0.222946108	-0.28557812	-0.00785207	0.003295627	0.130872864	-0.389471019	0.050227064	0.365586244	-0.121840094	0.273436037	-0.414794026	-0.164023357	0.143157007	-0.164248716	0.28606267	-0.463374742	-0.351078542	-0.239744308	-0.019417851	0.053173743	0.194994679	-0.155230901	-0.162758701	-0.035462596	0.152390663	0.185853233	-0.335719088	0.229006203	-0.399613423	0.212748403	-0.063112889	-0.076902788	-0.281898666	0.312858989	-0.497480718	-0.381388063	0.114495062
GOBP_NEGATIVE_REGULATION_OF_LEUKOCYTE_CHEMOTAXIS	0.183236838	0.370366271	0.385301745	-0.106621856	-0.26417563	0.386249127	-0.002649896	-0.378961357	0.099188029	0.328367408	0.472464071	-0.265889547	0.118036324	-0.226964205	0.052356768	-0.121649633	0.13258054	-0.477649364	0.029862896	0.3464642	-0.294803084	0.182417439	-0.385381572	-0.071808477	0.264468994	-0.182527383	0.163672484	-0.517600409	-0.414590406	-0.591633548	-0.105582195	0.060806694	0.302813679	-0.328615762	-0.108718362	0.058902318	0.111211737	0.353615143	-0.402999379	0.525997163	-0.481124027	0.325549722	-0.177233394	-0.239425212	-0.419347479	0.400670005	-0.632455311	-0.05872978	-0.123672069
GOBP_POSITIVE_REGULATION_OF_LEUKOCYTE_CHEMOTAXIS	-0.088280154	-0.02407072	0.302925331	-0.259095149	-0.222445217	-0.273953552	0.169029109	-0.349951493	-0.164493553	0.352214669	0.311181873	-0.18285121	-0.265382892	-0.286535904	-0.013642595	0.020252559	0.106833688	-0.392533339	0.033195769	0.333907889	-0.058758181	0.272849411	-0.391508936	-0.197859304	0.120097555	-0.120155526	0.268657725	-0.45220872	-0.322263255	-0.156365197	-0.055041593	0.037110141	0.171739966	-0.091938236	-0.140921912	-0.07177381	0.106147074	0.112343782	-0.342579109	0.178450432	-0.391056775	0.184486874	-0.005876135	-0.054761876	-0.237014435	0.295648334	-0.497499293	-0.434353206	0.141392689
GOBP_REGULATION_OF_CELLULAR_EXTRAVASATION	-0.124022878	-0.174356655	0.053173426	-0.256999196	-0.432424037	-0.317608767	-0.088924026	-0.327556789	-0.508022342	0.238950413	0.327033049	0.061435171	-0.377756896	-0.01716346	0.231076414	-0.001755992	0.018437773	-0.479124388	-0.288414334	0.184980191	-0.321364806	0.181271856	-0.342823438	-0.27563123	0.265641227	-0.085327568	0.068282102	-0.476487295	-0.259018328	-0.269255496	-0.056929099	0.284032593	-0.124224373	0.129439642	-0.26999327	0.333887909	0.138093135	0.214446097	-0.501783411	0.10530882	-0.259194028	0.234280431	-0.203334366	0.070345856	0.188992809	0.271585489	-0.261540369	-0.373191002	-0.383055185
GOBP_NEGATIVE_REGULATION_OF_CELLULAR_EXTRAVASATION	-0.210022137	-0.391247164	0.108427582	-0.168974896	-0.662196363	-0.708456347	-0.279698808	-0.309829768	-0.439726221	0.496256475	0.51929625	0.196001832	-0.299594507	-0.094798706	-0.208986163	-0.149020893	0.285148222	-0.52283832	-0.657024258	0.174353565	0.102850025	-0.005918701	-0.581221525	-0.313801779	0.338757358	0.373079279	-0.00939056	-0.71113908	-0.562306541	0.032461739	-0.503944448	0.133308848	-0.591518785	0.32434436	-0.076216267	0.202661956	0.028985371	0.429126526	-0.637016728	0.056478424	-0.032832753	0.38889324	0.178774415	0.108150705	0.559891865	0.37330838	-0.350948128	-0.447752211	-0.436627205
GOBP_POSITIVE_REGULATION_OF_CELLULAR_EXTRAVASATION	-0.034499586	-0.182513718	-0.201447076	-0.438948182	-0.318226154	-0.363185894	-0.161069845	-0.344078918	-0.493691535	0.256629587	0.477596649	0.284657713	-0.266507698	-0.181508447	0.278901867	-0.05079316	-0.014316317	-0.502229484	-0.055853411	-0.062509361	-0.355649546	0.336002989	-0.408846129	-0.127760877	0.130197455	-0.4116449	0.102520175	-0.637156124	-0.073217484	-0.166898624	0.325498309	0.498828155	0.015420115	0.008329536	-0.072389118	0.07477604	-0.056267417	0.28788312	-0.151527737	0.141506949	-0.231322434	0.249868603	-0.423330639	-0.03814438	-0.264590549	0.056168686	-0.519088949	-0.152410526	-0.128845491
GOBP_REGULATION_OF_IMMUNE_EFFECTOR_PROCESS	-0.231378983	-0.020688262	0.321314012	-0.077782953	-0.004760877	-0.009089277	0.129156992	-0.214570981	-0.075954796	0.16881847	0.338093634	-0.326528484	0.073649059	-0.338634526	-0.243943584	-0.044582112	0.211492474	-0.383953892	0.166094807	0.409855496	-0.079122347	0.30273277	-0.35816463	-0.253754451	0.063712763	-0.082025359	0.348573424	-0.432911963	-0.394333472	-0.292815804	-0.144101117	-0.168635029	0.217929413	-0.009553432	-0.156321009	0.007095951	0.013981693	0.237912932	-0.432213153	0.256864011	-0.386470178	0.226439074	0.002929561	-0.159588642	-0.286204726	0.341524827	-0.46981291	-0.451446822	0.169969829
GOBP_NEGATIVE_REGULATION_OF_IMMUNE_EFFECTOR_PROCESS	-0.182770901	-0.125354564	0.284925627	-0.06166166	-0.096953823	-0.097045233	0.190501464	-0.146637767	-0.047417115	0.286731501	0.384869078	-0.352621704	0.044789948	-0.28611709	-0.168064686	-0.021086686	0.118998049	-0.444762069	0.11567661	0.431053972	-0.101130107	0.336604981	-0.388659547	-0.324557732	0.130912287	-0.106987546	0.298371303	-0.429939093	-0.435579877	-0.331259933	-0.135364676	-0.295828164	0.174721616	-0.001963827	-0.264528989	-0.010794865	0.005674924	0.254332218	-0.468127058	0.171965253	-0.357216876	0.196625145	0.004031418	-0.306337602	-0.190958155	0.344820492	-0.489160181	-0.462738437	0.250865585
GOBP_POSITIVE_REGULATION_OF_IMMUNE_EFFECTOR_PROCESS	-0.271812621	0.000765819	0.296919949	-0.079447012	0.001286426	0.002513514	0.075540563	-0.219598597	-0.056076947	0.127339627	0.292049012	-0.321155676	0.085604649	-0.34651869	-0.241775892	-0.056983375	0.183413482	-0.379244812	0.17452473	0.386068663	-0.083368113	0.297838997	-0.331501098	-0.245333747	0.034337783	-0.111090524	0.35639365	-0.456896291	-0.374101168	-0.287584283	-0.109856854	-0.102398979	0.254749602	-0.002496073	-0.137385402	0.045068353	-0.004145688	0.254606263	-0.424545536	0.313315441	-0.373796689	0.232635727	-0.022209067	-0.110737997	-0.268116945	0.333123463	-0.483907253	-0.45451938	0.166017634
GOBP_REGULATION_OF_PRODUCTION_OF_MOLECULAR_MEDIATOR_OF_IMMUNE_RESPONSE	-0.213364211	-0.010946827	0.324044662	-0.083032525	-0.044729331	-0.014374406	0.039202163	-0.20897197	-0.162642734	0.197753665	0.348704575	-0.289616125	-0.008013741	-0.322458552	-0.184708775	-0.030798717	0.041651873	-0.386055672	0.088680793	0.328113972	-0.103376901	0.183554631	-0.39605221	-0.230629666	0.003250012	-0.178950649	0.292836726	-0.428500896	-0.336581198	-0.327277042	-0.137948641	-0.048515754	0.205405945	-0.046935339	-0.150293501	-0.057345334	-0.043266428	0.134018709	-0.416135808	0.190847183	-0.382462232	0.217758892	-0.04803772	-0.11119418	-0.34558301	0.230766209	-0.419350058	-0.414219475	0.067814402
GOBP_NEGATIVE_REGULATION_OF_PRODUCTION_OF_MOLECULAR_MEDIATOR_OF_IMMUNE_RESPONSE	-0.098876157	-0.107266841	0.364758953	-0.0640538	-0.273034222	-0.297987487	0.235373269	-0.125538542	0.010634564	0.359280622	0.477766629	-0.225251218	0.079476487	-0.422909989	-0.288514662	-0.052624219	0.088433747	-0.444541913	-0.266378719	0.459640146	-0.247345616	0.296378486	-0.485175906	-0.27953454	0.066145071	0.01786696	0.297547483	-0.445749162	-0.364584799	-0.379261077	-0.239551039	-0.022678073	0.348923433	-0.041717885	-0.211729245	0.141864658	-0.175151118	0.149621674	-0.525865265	0.261990498	-0.535688328	0.27145312	-0.05129042	-0.256721705	-0.355269574	0.26128614	-0.431667603	-0.423123508	-0.018363662
GOBP_POSITIVE_REGULATION_OF_PRODUCTION_OF_MOLECULAR_MEDIATOR_OF_IMMUNE_RESPONSE	-0.258440014	0.027103298	0.327057841	-0.065701106	0.018082068	0.121494936	0.02114245	-0.20146774	-0.22221851	0.191161213	0.309249297	-0.316583715	0.014914611	-0.341188786	-0.149525103	-0.072723114	0.028888506	-0.384143811	0.229294965	0.307958103	-0.03516767	0.180508262	-0.375256076	-0.155993576	0.000791222	-0.29686124	0.301151386	-0.431895975	-0.334031873	-0.305763457	-0.035614764	-0.07911768	0.22495065	-0.052540971	-0.118217649	-0.157746413	-0.018506426	0.166944803	-0.38466799	0.206010572	-0.348835892	0.235147856	-0.082311061	-0.070405851	-0.359926778	0.238392786	-0.440429374	-0.437802748	0.094203925
GOBP_REGULATION_OF_LEUKOCYTE_MEDIATED_IMMUNITY	-0.28825097	-0.08056538	0.373064932	-0.023417124	-0.02030743	-0.077928267	0.116417327	-0.292285474	-0.093768246	0.185948712	0.351925127	-0.346070219	0.152074177	-0.338897347	-0.250505369	-0.164463443	0.18477973	-0.364102512	0.294098024	0.420926133	-0.014684781	0.309048412	-0.356218874	-0.249559761	-0.010023946	-0.136867164	0.383608276	-0.45108961	-0.400115638	-0.320431449	-0.143451567	-0.195485459	0.213440125	0.013706275	-0.161848617	-0.020516338	0.027395288	0.31534385	-0.463601008	0.323604402	-0.364173352	0.243717443	-0.023467929	-0.135581549	-0.246928214	0.394630027	-0.517371103	-0.486018559	0.226169299
GOBP_NEGATIVE_REGULATION_OF_LEUKOCYTE_MEDIATED_IMMUNITY	-0.358578306	-0.14473911	0.342790135	-0.046148233	-0.055430973	-0.118319561	0.190068648	-0.267880368	-0.202133908	0.391236626	0.40577559	-0.439998264	0.020358211	-0.331184765	-0.179194938	-0.15418235	0.166516619	-0.443114589	0.341111929	0.475178994	0.091447796	0.352660892	-0.343059299	-0.301391514	0.038386487	-0.044493819	0.377646854	-0.466173287	-0.479979293	-0.373361391	-0.103059561	-0.384132128	0.088685305	0.147583903	-0.258234221	0.051978777	0.05452792	0.418484895	-0.546341313	0.241106302	-0.273204284	0.084220935	-0.04402735	-0.376244877	-0.063653781	0.344186015	-0.559577864	-0.565539249	0.331801573
GOBP_POSITIVE_REGULATION_OF_LEUKOCYTE_MEDIATED_IMMUNITY	-0.289921319	-0.060785423	0.38628238	-0.007538837	0.083492171	0.002212995	0.111843113	-0.292180222	-0.070604462	0.191980769	0.281640466	-0.3551993	0.238481605	-0.378400003	-0.341537153	-0.212830068	0.143788983	-0.361954784	0.346263314	0.427885947	-0.013090824	0.328064369	-0.344671858	-0.319635797	0.016774779	-0.195733366	0.383538712	-0.484644397	-0.393501398	-0.385427267	0.001649002	-0.15272406	0.305711992	-0.009907053	-0.057920882	-0.002336483	-0.087697021	0.354060734	-0.471769014	0.381992283	-0.405585731	0.293594869	0.079535836	-0.074229132	-0.26676973	0.407840181	-0.56151908	-0.463411802	0.306435772
GOBP_REGULATION_OF_LYMPHOCYTE_MEDIATED_IMMUNITY	-0.310413795	-0.070659465	0.399238303	0.030305448	0.039041094	0.051011598	0.107766853	-0.29503534	-0.067795225	0.220408711	0.288486283	-0.401671962	0.23058323	-0.345185783	-0.24946319	-0.218430348	0.146659136	-0.391987236	0.316973324	0.438727702	-0.003426883	0.274845171	-0.331728142	-0.293249985	0.051190907	-0.185364268	0.388717329	-0.468479461	-0.412511843	-0.330656215	-0.07407703	-0.277822691	0.231186292	0.051668923	-0.078930502	0.021460766	-0.102835534	0.332218294	-0.493189941	0.349987326	-0.34243651	0.207864817	0.028092507	-0.217977788	-0.181111356	0.381884561	-0.527977178	-0.536539738	0.254795176
GOBP_NEGATIVE_REGULATION_OF_LYMPHOCYTE_MEDIATED_IMMUNITY	-0.296598816	-0.198743723	0.304186019	0.014977674	0.031254841	0.015665056	0.156225189	-0.278248039	-0.15978349	0.422368808	0.36140833	-0.445513705	0.014078573	-0.32095134	-0.175063751	-0.230988856	0.086767379	-0.481247076	0.354376541	0.458838295	0.085702941	0.284216433	-0.264528133	-0.326312552	0.153772537	-0.093373522	0.345574082	-0.420079134	-0.462497102	-0.328617307	0.01738428	-0.433766305	0.152202836	0.129794455	-0.306642837	0.080896763	-0.038063143	0.378364911	-0.549790828	0.165540117	-0.255694625	0.010424249	-0.058549374	-0.392783633	0.011880945	0.293997532	-0.553445252	-0.59142865	0.32607271
GOBP_POSITIVE_REGULATION_OF_LYMPHOCYTE_MEDIATED_IMMUNITY	-0.341996843	-0.020455706	0.429910497	0.007554663	0.132744894	0.119937406	0.097670391	-0.283607101	-0.050090542	0.133362972	0.237018716	-0.396903163	0.372216017	-0.385700763	-0.318090017	-0.31140488	0.088494252	-0.365923708	0.354277234	0.434158262	0.00011349	0.308708358	-0.309301297	-0.33373347	0.071107051	-0.269764493	0.396647551	-0.499945774	-0.400065548	-0.371227064	0.009028032	-0.174060369	0.315694744	0.002353998	0.048241139	0.02512591	-0.239395224	0.358624616	-0.488024024	0.405956455	-0.382660027	0.287105021	0.073453838	-0.075147617	-0.222197974	0.391735349	-0.579157653	-0.513009597	0.319284738
GOBP_REGULATION_OF_T_CELL_MEDIATED_IMMUNITY	-0.278515853	-0.098037828	0.362155063	-0.082355971	0.112676288	-0.018376773	0.175768036	-0.184197206	-0.114741269	0.322501019	0.342455002	-0.400950764	0.113667962	-0.485680769	-0.350180696	-0.141386981	0.041539218	-0.434961546	0.276935175	0.45185875	-0.051781172	0.421008166	-0.435866284	-0.295870774	-0.101990375	-0.214472642	0.444667763	-0.438379838	-0.420603107	-0.389200604	0.03972867	-0.202861272	0.222140794	-0.005743335	-0.192656244	0.081315803	-0.043673076	0.351090542	-0.490539376	0.377109818	-0.417883489	0.246408089	0.065786682	-0.124049497	-0.170805589	0.352537516	-0.539115496	-0.544062801	0.250819771
GOBP_NEGATIVE_REGULATION_OF_T_CELL_MEDIATED_IMMUNITY	-0.270010003	-0.218563224	0.401386795	0.137464317	0.071578576	0.00331531	0.372427042	-0.251881151	-0.058214461	0.482588614	0.565395968	-0.554053097	0.187409169	-0.429837176	-0.462755721	-0.156751116	0.185938123	-0.543699742	0.316029198	0.589088443	0.275217489	0.477944365	-0.546767063	-0.031584923	-0.141087593	-0.203474726	0.467338759	-0.367060462	-0.499407021	-0.382240585	0.078050961	-0.335006012	0.19817367	0.084028483	-0.279075386	-0.158999641	0.117314967	0.410385115	-0.590787073	0.447639388	-0.503503098	0.199250134	0.035507205	-0.286439664	-0.297558965	0.464761072	-0.603632358	-0.567423878	0.361744445
GOBP_POSITIVE_REGULATION_OF_T_CELL_MEDIATED_IMMUNITY	-0.247486044	-0.073543829	0.356729005	-0.153421138	0.16440569	0.017116804	0.059157407	-0.08282164	-0.191019136	0.307203662	0.212141884	-0.369558481	0.206409399	-0.527955774	-0.314771181	-0.239404668	-0.044718252	-0.427574893	0.276266156	0.402314722	-0.123451189	0.432865836	-0.374214883	-0.386850281	-0.056751486	-0.264657704	0.441756442	-0.528713062	-0.450382483	-0.411143454	0.167702092	-0.117565396	0.351787549	-0.02144251	-0.029176871	0.171635419	-0.263879945	0.34797661	-0.516996498	0.377804374	-0.370986834	0.33814238	0.152768296	0.024870098	-0.060565842	0.34678091	-0.600250398	-0.548416204	0.33856158
GOBP_REGULATION_OF_B_CELL_MEDIATED_IMMUNITY	-0.349999475	-0.19589596	0.156665499	-0.124883134	-0.023837276	-0.208381824	0.019170103	-0.297463985	-0.231223114	0.252335077	0.167104461	-0.330260764	-0.067956031	-0.336888291	-0.083475019	-0.085633351	0.193401852	-0.425980032	0.263815547	0.281620144	-0.18486041	0.202918938	-0.23966766	-0.280609918	-0.057450765	-0.218222176	0.254578087	-0.392867639	-0.43055738	-0.21817353	-0.107786602	-0.337595969	0.119744834	0.222801064	-0.22237965	-0.021219981	-0.10932619	0.202350263	-0.45789639	0.255097277	-0.124134218	0.142825874	0.042335233	-0.375762587	-0.026416179	0.242206057	-0.446421248	-0.4963111	0.129657126
GOBP_NEGATIVE_REGULATION_OF_B_CELL_MEDIATED_IMMUNITY	-0.363631322	-0.232301236	-0.078024074	-0.439935017	-0.012024513	-0.292395917	-0.38652729	-0.394190633	-0.286806268	0.23720154	0.056241289	-0.26350699	-0.498546796	-0.222765948	0.243430668	-0.037296437	0.197242085	-0.600675847	0.226376051	0.35343337	-0.297489118	-0.078324471	0.146519266	-0.48964751	0.487666913	0.166677602	-0.053976675	-0.25568697	-0.588337361	-0.179835213	-0.123748082	-0.57140032	0.031542796	0.415579882	-0.505795507	0.369762619	-0.167219341	0.360614145	-0.591963343	-0.071475867	0.133629383	-0.109643394	-0.110412957	-0.602432559	0.522621708	0.137326414	-0.368434365	-0.609033411	0.021832883
GOBP_POSITIVE_REGULATION_OF_B_CELL_MEDIATED_IMMUNITY	-0.333870224	-0.188970599	0.347477902	0.084719341	-0.056407677	-0.110502538	0.306653449	-0.323664459	-0.160978654	0.201828622	0.214341807	-0.375639278	0.213142779	-0.360592421	-0.253719872	-0.12822141	0.189378417	-0.354173852	0.261690937	0.26655948	-0.198705777	0.290709755	-0.355456822	-0.116093088	-0.301545246	-0.302642702	0.387955896	-0.43396738	-0.401086238	-0.201015405	-0.040376955	-0.202144715	0.106427541	0.081117505	-0.08178789	-0.188867047	-0.192801125	0.17003096	-0.391226861	0.425663336	-0.277580958	0.281369028	0.129468539	-0.279297456	-0.259661154	0.213385633	-0.487624953	-0.432587175	0.171770351
GOBP_REGULATION_OF_NATURAL_KILLER_CELL_MEDIATED_IMMUNITY	-0.349131504	-0.01976654	0.561536283	0.31903142	0.137969522	0.410751733	0.235570605	-0.432057766	0.13957015	0.154119201	0.252956829	-0.547247925	0.555241567	-0.032338461	-0.240252757	-0.449551728	0.116720943	-0.342316896	0.481967659	0.60714111	0.303820741	0.199128502	-0.107992977	-0.400729899	0.298492143	-0.111253887	0.424506165	-0.575526319	-0.44138199	-0.461294845	-0.089705638	-0.417185326	0.419186335	0.140947808	0.198032753	-0.144383982	-0.292126274	0.396894667	-0.635917955	0.438810432	-0.416760505	0.18758336	0.090253546	-0.257265645	-0.28784165	0.587213249	-0.715895611	-0.626202362	0.405290219
GOBP_NEGATIVE_REGULATION_OF_NATURAL_KILLER_CELL_MEDIATED_IMMUNITY	-0.39796398	-0.206259883	0.46095063	0.172566219	0.301820796	0.281177961	0.462701595	-0.18334414	0.005604935	0.426458094	0.35408205	-0.518955718	0.366605007	-0.242435414	-0.19896216	-0.495881159	-0.337231479	-0.432639095	0.499846955	0.504109516	0.415731546	0.306998516	-0.091116633	-0.472558499	0.139465733	0.020465027	0.531581488	-0.612527675	-0.424834219	-0.494256841	0.308786846	-0.629322662	0.222954573	-0.034168856	-0.138435856	-0.127485478	-0.285646262	0.352674836	-0.634628443	0.060689578	-0.337435816	-0.189504825	0.054494233	-0.159304141	-0.347515828	0.3256824	-0.688668396	-0.675737009	0.431199748
GOBP_POSITIVE_REGULATION_OF_NATURAL_KILLER_CELL_MEDIATED_IMMUNITY	-0.425464341	0.109092495	0.630355447	0.33124382	0.116300755	0.467178482	0.098510776	-0.491140397	0.175141004	-0.055514199	0.300172484	-0.602251401	0.623397265	0.065826792	-0.2393696	-0.543293926	0.117517407	-0.303316753	0.502671597	0.66813618	0.284506586	0.136657965	-0.029785761	-0.473592711	0.360023679	-0.177275742	0.365714235	-0.577898737	-0.433420969	-0.551642931	-0.081306548	-0.344203991	0.484188438	0.133391267	0.313744974	-0.191105793	-0.393488908	0.429108294	-0.653912584	0.55536878	-0.441920476	0.219643821	0.130157537	-0.246981984	-0.216074858	0.685731845	-0.727121602	-0.629059785	0.510695938
GOBP_NEGATIVE_REGULATION_OF_CYTOKINE_PRODUCTION_INVOLVED_IN_IMMUNE_RESPONSE	-0.053854167	-0.149755405	0.403359043	-0.105877486	-0.157952276	-0.204369863	0.252969265	-0.246419857	-0.018272553	0.278199465	0.453600068	-0.132177409	0.171084438	-0.456709667	-0.253852363	-0.239178695	-0.014864813	-0.485756995	-0.162494168	0.404739191	-0.273485895	0.185673261	-0.492080897	-0.330829842	-0.081191401	-0.038543679	0.263036084	-0.468188844	-0.35101628	-0.438826363	-0.091593972	-0.052755103	0.403808123	-0.102065405	-0.125738202	-0.071348305	-0.226645154	0.162111191	-0.50054815	0.187650445	-0.549390709	0.289849623	0.12745402	-0.227249402	-0.421917297	0.139798704	-0.412706741	-0.359735065	0.031138228
GOBP_POSITIVE_REGULATION_OF_CYTOKINE_PRODUCTION_INVOLVED_IN_IMMUNE_RESPONSE	-0.26938107	-0.059399201	0.355577278	-0.046515718	0.030031317	0.172433671	-0.008777796	-0.212335827	-0.295179745	0.266384057	0.428685575	-0.302634709	-0.049440231	-0.327399873	-0.267176357	-0.122350066	-0.046272271	-0.399610698	0.322455525	0.431940194	0.013640238	0.331331517	-0.393706829	-0.268471088	0.106664652	-0.378683169	0.275587603	-0.466071873	-0.364866799	-0.353146437	0.03306329	-0.038598131	0.151085692	-0.1105543	-0.170595113	-0.185838246	-0.015052298	0.297953435	-0.413000529	0.254311053	-0.407817324	0.288734828	-0.100676423	0.142216976	-0.3963918	0.285689393	-0.453250905	-0.407692867	0.131744177
GOBP_NEGATIVE_REGULATION_OF_T_CELL_CYTOKINE_PRODUCTION	-0.084955787	0.084313677	0.353762228	0.469668975	-0.320742804	-0.126085042	0.485065785	-0.260821039	-0.242769953	0.52638257	0.633673534	-0.617376093	0.326782137	-0.498168798	-0.555947852	-0.365839261	0.183243374	-0.452432243	0.14292813	0.517690704	0.368460934	0.385522764	-0.439586465	-0.353565246	-0.474633467	0.027118184	0.439307108	-0.593617607	-0.390729351	-0.380303822	0.210947498	-0.232016476	-0.169365357	-0.007043211	-0.273635067	0.10111599	-0.107394715	0.500181972	-0.67597536	0.528011955	-0.502732053	0.314624091	0.411793449	-0.424009077	-0.065161941	0.175404683	-0.632278367	-0.554630059	0.339696057
GOBP_POSITIVE_REGULATION_OF_T_CELL_CYTOKINE_PRODUCTION	-0.347028285	-0.071630456	0.408135271	-0.043308358	-0.127602268	0.404573728	0.100003389	-0.260976005	-0.448247232	0.393269496	0.247898227	-0.278542473	0.152335168	-0.447119351	-0.163644294	-0.271417887	-0.284275359	-0.454086168	0.224221737	0.211505956	-0.251681169	0.210649964	-0.295797399	-0.324903664	0.074953984	-0.40706318	0.259622154	-0.581033097	-0.401515978	-0.502738442	0.182328013	-0.123900823	0.20201029	-0.085451807	-0.078581052	-0.048652407	-0.203631845	0.330072631	-0.589495011	0.266372086	-0.269289645	0.316900198	-0.207136896	0.118134219	-0.269038482	0.368826284	-0.462573584	-0.44429942	0.086652055
GOBP_POSITIVE_REGULATION_OF_DENDRITIC_CELL_CYTOKINE_PRODUCTION	-0.058911769	-0.36055646	0.25284457	0.332335863	-0.122261329	-0.461152686	-0.083821972	-0.335967219	-0.327468897	0.150459985	0.476678523	0.205492335	-0.518524587	-0.336698403	-0.43293551	0.152442473	0.054776623	-0.262143718	0.538122156	0.454629183	-0.058821024	0.189014296	-0.443331378	-0.133491593	-0.139723973	-0.556517386	0.268665593	-0.356513715	-0.052859995	0.022749518	-0.363492654	-0.11746354	0.207666488	-0.084335511	-0.464394747	-0.182652339	-0.01396036	0.132228582	-0.237819317	0.262377587	-0.583880967	0.411726935	-0.155440591	0.295493006	-0.53711308	0.3368539	-0.594271931	-0.126050487	0.414141688
GOBP_CELL_SURFACE_PATTERN_RECOGNITION_RECEPTOR_SIGNALING_PATHWAY	0.263023678	0.147746119	0.17434213	0.015726273	-0.236979925	0.066600239	0.632065829	0.268450855	-0.578854649	-0.372047379	0.221040625	0.091557221	-0.100695209	-0.132571935	-0.412242795	0.767774403	0.71236397	-0.163971619	-0.086557359	0.145700505	0.041409757	-0.126632411	-0.629304311	-0.140355182	0.595259564	-0.060083037	0.641349075	-0.114611392	-0.207166054	-0.134687759	-0.319512915	-0.021226339	-0.01161528	0.021229593	-0.477546996	0.356965855	0.425618047	-0.397169125	-0.632776312	0.349695343	-0.699677535	0.573395205	-0.325432839	0.232463995	-0.144763461	0.38368145	0.196523542	-0.330345416	-0.075179408
GOBP_CYTOPLASMIC_PATTERN_RECOGNITION_RECEPTOR_SIGNALING_PATHWAY	-0.3003559	-0.096415493	-0.124302156	0.122208944	0.292329447	0.052158377	-0.154464325	-0.079910405	-0.23700657	-0.033908384	0.229849703	-0.187740778	-0.124609273	-0.421302338	-0.309566942	-0.410159296	-0.242451598	-0.364165844	0.410730555	0.086684493	-0.04284192	0.141056496	-0.112379369	-0.34014972	-0.013918779	-0.461985814	0.084609536	-0.209926665	-0.225529184	-0.313702902	-0.060726469	-0.373932005	0.076894612	-0.345061111	-0.302970276	-0.229131582	-0.110045898	-0.208013648	-0.345020443	0.117725982	-0.131136048	0.081377407	-0.276186667	-0.123055415	-0.356169661	0.245032679	-0.279857478	-0.339543149	0.26816913
GOBP_MYD88_DEPENDENT_TOLL_LIKE_RECEPTOR_SIGNALING_PATHWAY	-0.138489451	-0.186085674	0.403601104	-0.035014011	0.030657491	-0.213377096	0.27605671	-0.065105524	-0.286503476	0.209487211	0.459592479	-0.253001253	-0.430763204	-0.359378881	-0.383742977	-0.024318317	0.318541813	-0.433690935	0.410305663	0.381193628	-0.029086509	0.417077888	-0.413348838	-0.063455184	0.080628235	-0.327565436	0.107066203	-0.288110104	-0.37792391	-0.06023084	-0.15992255	-0.184090798	-0.071818313	-0.220667648	-0.438986045	-0.246735879	0.486570806	0.30128637	-0.36510827	0.333550239	-0.382241747	0.170222898	0.210720809	0.077691516	-0.203561037	0.396839954	-0.350784085	-0.348674876	0.134980271
GOBP_MYD88_INDEPENDENT_TOLL_LIKE_RECEPTOR_SIGNALING_PATHWAY	-0.468215646	-0.175582742	0.356449224	0.293785065	0.095794185	0.02731246	0.285468696	0.067723843	-0.353481115	0.163213991	0.418829866	-0.373564711	0.129781904	-0.348966072	-0.330618894	-0.46280105	-0.235481003	-0.480893653	0.377941823	0.382064505	0.088582466	0.182747056	-0.314395476	-0.059274685	-0.056120692	-0.433884936	-0.001124199	-0.494363212	-0.006984384	-0.080016192	0.054476026	-0.026067425	-0.190114331	-0.238574438	-0.337451897	0.153089703	0.062019131	0.05707252	-0.452721448	-0.123041564	-0.027854593	0.26787911	0.055675632	-0.036545634	-0.266161613	0.481489952	-0.32883833	-0.388649751	0.21999838
GOBP_INNATE_IMMUNE_RESPONSE_ACTIVATING_SIGNAL_TRANSDUCTION	0.060624306	-0.085408056	0.569956726	0.120158471	-0.245928104	-0.133953588	0.128411666	-0.259190932	0.028134194	-0.152181943	0.204148147	-0.252611426	0.053835674	0.115100771	-0.271817763	-0.012306525	0.254225501	-0.29191839	0.226505843	0.469415349	0.200535888	0.053589156	-0.320536908	-0.162101519	0.411397807	-0.389185921	0.255494947	-0.541957751	-0.324025402	-0.429233352	-0.335658974	-0.048393518	0.324958717	0.080432776	-0.109434623	-0.0306988	0.025908476	0.144089079	-0.520448162	0.400183536	-0.576104922	0.298705151	-0.249624279	0.301543175	-0.279811646	0.526973371	-0.499546949	-0.42238384	0.361635258
GOBP_REGULATION_OF_ANTIMICROBIAL_HUMORAL_RESPONSE	0.611460896	0.372145959	-0.157847389	-0.16317545	0.050818185	0.304385927	0.108809148	0.271789684	0.012608739	-0.004354744	-0.447476417	-0.551573882	-0.238008038	-0.662904406	0.221751833	0.099202003	0.116318173	0.112333998	-0.223651802	0.241789597	0.09266962	-0.216890052	-0.361267764	0.41557139	0.160757979	0.186209606	0.550938689	0.206050065	0.001542131	-0.091866503	-0.145984647	-0.475571893	0.552666037	0.03128673	-0.262506642	0.497178917	0.409201413	-0.657409011	-0.21029839	0.034177108	-0.058412878	-0.176366119	-0.558859209	-0.266466044	-0.173186302	0.359255319	-0.483547163	-0.573879314	0.175544812
GOBP_POSITIVE_REGULATION_OF_ANTIMICROBIAL_HUMORAL_RESPONSE	0.657213412	0.566236109	-0.280891023	-0.196537786	0.415568231	0.437944679	0.046005303	0.257173427	-0.250206899	-0.2005021	-0.602230729	-0.495765821	0.061331214	-0.584492724	0.329953366	-0.160610227	0.322788355	-0.026974545	-0.105835884	0.19840022	0.072654371	-0.331555236	-0.363142831	0.758808081	0.130753413	0.105471425	0.748527708	0.206744244	0.207461208	-0.042923594	-0.049120607	-0.500660366	0.706518815	0.390721268	-0.210819695	0.371975213	0.562353088	-0.741338583	-0.108445106	0.238516459	-0.033502296	-0.193753996	-0.610719322	-0.421638441	-0.211363968	0.232786202	-0.399681057	-0.830860566	0.188127749
GOBP_REGULATION_OF_MYELOID_LEUKOCYTE_DIFFERENTIATION	-0.239325392	-0.183651205	0.168475504	-0.123640712	-0.07247461	-0.072089904	-0.037327437	-0.378407269	0.003012123	0.26382333	0.276201892	-0.188415313	-0.024196976	-0.18311174	0.016732333	-0.011979154	-0.140418882	-0.302042782	0.041615924	0.161075888	-0.264697791	0.165467716	-0.282776357	-0.2689334	-0.00011559	-0.313499072	0.089971897	-0.391785339	-0.343754774	-0.262579654	-0.134762475	0.182913269	0.176280359	-0.147563227	-0.092467302	-0.073802302	0.002243347	0.174570685	-0.350174824	0.10210149	-0.269221478	0.044838897	-0.221198575	-0.067366526	-0.280603052	0.173937949	-0.265244318	-0.152989877	0.058279075
GOBP_NEGATIVE_REGULATION_OF_MYELOID_LEUKOCYTE_DIFFERENTIATION	-0.212827521	-0.29416221	0.356313192	-0.265840796	-0.24499987	-0.14091563	-0.15301632	-0.397625561	-0.203350992	0.324492881	0.188056208	-0.168798846	-0.250089588	0.031421023	0.039862555	0.243705779	-0.21327713	-0.234711086	0.003377834	0.271825244	-0.200609737	0.181121489	-0.39040591	-0.084612317	0.103615671	-0.408805737	0.097094832	-0.449728946	-0.285801849	-0.265854125	-0.052499115	0.282954177	0.147925478	0.121016815	-0.159068602	-0.081353372	-0.071684275	0.09390365	-0.376917196	0.018983896	-0.259476785	0.045530635	-0.285797428	-0.001070191	-0.26088563	-0.027897354	-0.089722231	0.007743439	-0.109889896
GOBP_POSITIVE_REGULATION_OF_MYELOID_LEUKOCYTE_DIFFERENTIATION	-0.242024163	-0.177773114	0.020991451	-0.017200453	0.065985929	-0.0693499	0.026030267	-0.402120187	0.204039633	0.221676305	0.309834859	-0.162923335	0.152282843	-0.369428371	-0.024241623	-0.147926947	-0.055655326	-0.314033176	0.125597771	0.077742412	-0.348670651	0.118804538	-0.245579346	-0.347781932	-0.047094507	-0.224649675	0.089389562	-0.356673417	-0.347317668	-0.272056186	-0.18882828	0.006912521	0.193832066	-0.353463563	0.040309792	-0.067872512	0.028022194	0.236875023	-0.365353679	0.150643486	-0.312908824	0.074443455	-0.148059658	-0.045824883	-0.341433267	0.304574942	-0.427912704	-0.312349013	0.197830935
GOBP_IMMUNE_RESPONSE_REGULATING_SIGNALING_PATHWAY	-0.301796723	-0.144435889	0.311167441	0.006653919	0.013000179	-0.20281643	0.084633481	-0.285488971	-0.130972092	0.102075167	0.380827987	-0.290507572	0.000796782	-0.314465327	-0.283616729	-0.297884438	0.096767978	-0.411899831	0.269873031	0.353929376	0.018005251	0.307072661	-0.295994956	-0.180125339	0.013604129	-0.199520108	0.263847925	-0.400715246	-0.352532545	-0.311542566	-0.177279078	-0.179015984	0.072270942	-0.096179915	-0.21497269	-0.019503545	0.003934918	0.203660462	-0.410405799	0.290595479	-0.316595529	0.173446073	-0.095939061	-0.053081787	-0.266562001	0.354890132	-0.458007904	-0.405508009	0.238987055
GOBP_IMMUNE_RESPONSE_INHIBITING_SIGNAL_TRANSDUCTION	-0.401462899	0.22777402	0.779130965	0.152377891	0.252884913	0.200055244	0.510989664	-0.224275503	0.148925116	0.636440481	0.503666325	-0.568681885	0.268459744	0.027916047	-0.519713575	0.206771628	0.422076007	-0.403515931	0.616669348	0.442542991	0.632576969	0.603383439	-0.735791683	0.175568396	0.049973068	0.19318544	0.586079709	-0.323025399	-0.615845311	-0.429759129	0.194625926	-0.514448171	0.303955741	-0.145045473	0.15079417	-0.308152537	0.380060211	0.27778236	-0.494825255	0.408799066	-0.684942163	0.494100777	-0.014535664	0.028969034	-0.55789388	0.620457459	-0.632515909	-0.586118242	0.423367591
GOBP_IMMUNE_RESPONSE_INHIBITING_CELL_SURFACE_RECEPTOR_SIGNALING_PATHWAY	-0.513699063	0.108044652	0.782159307	0.031589082	0.059292782	0.342442018	0.499413447	-0.332583445	0.07046429	0.659206886	0.387980288	-0.613843186	0.237713104	0.234898227	-0.47417351	0.057046284	0.360579408	-0.424404924	0.57993355	0.368282786	0.631140581	0.548053689	-0.754229863	0.118045336	0.0645996	0.416923927	0.553464282	-0.494853483	-0.690703377	-0.639776974	0.216821472	-0.532371786	0.214900339	-0.157692253	-0.000301636	-0.144723444	0.30053029	0.15144594	-0.695338186	0.392528113	-0.637019199	0.495211431	0.194604804	-0.025392219	-0.524492707	0.612483795	-0.58324033	-0.59862766	0.353588753
GOBP_IMMUNE_RESPONSE_REGULATING_CELL_SURFACE_RECEPTOR_SIGNALING_PATHWAY	-0.314629608	-0.178297959	0.378965727	-0.009041492	-0.110228145	-0.22985	0.067200809	-0.370810868	-0.11065351	0.113534482	0.40784073	-0.324029662	0.076394636	-0.266916536	-0.25889968	-0.28191869	0.143288584	-0.468436641	0.139067429	0.372978966	0.051133774	0.323040614	-0.342319017	-0.194969066	0.044726245	-0.114304608	0.306099205	-0.441399356	-0.397936134	-0.375258367	-0.254088076	-0.115837876	0.236671788	0.007048452	-0.168642969	0.066007974	-0.0800125	0.273089094	-0.472622456	0.370277655	-0.332374946	0.199975969	-0.023835495	-0.08561139	-0.229659856	0.390852645	-0.497400283	-0.429493046	0.268368699
GOBP_FC_RECEPTOR_MEDIATED_INHIBITORY_SIGNALING_PATHWAY	-0.599249882	0.240344446	0.863501572	-0.614060847	0.108908603	-0.219256819	0.643613755	-0.318214538	0.231154355	0.81779946	0.705185247	-0.313807464	-0.529455852	-0.342410842	-0.631236503	0.375764684	0.649368365	-0.612112779	0.523864592	0.126294147	0.470226383	0.648804934	-0.796906349	0.552310065	0.187164313	0.514633957	0.429652005	-0.25150237	-0.788174878	-0.60903861	-0.033212739	-0.005159836	0.625734268	-0.250122263	-0.608788621	-0.124113329	0.508320684	0.294458705	-0.33945124	0.561887634	-0.670352631	0.495611295	0.027911391	-0.403867455	-0.56828874	0.507592707	-0.419808401	-0.486228418	-0.396381084
GOBP_ANTIMICROBIAL_PEPTIDE_PRODUCTION	0.49410306	0.364618898	-0.315355329	-0.23319566	0.149889585	0.438770045	0.292896375	0.239979719	-0.056515823	-0.438745752	-0.280865459	-0.426476355	-0.11989163	-0.529467836	0.122878236	0.116925294	0.472505858	0.184619615	-0.147081554	0.255169951	0.046542111	-0.12873629	-0.185848797	0.688840728	0.094257428	0.21640885	0.551868599	0.27823572	0.235962946	-0.24505284	-0.321240451	-0.602682242	0.271034681	0.160312613	-0.139276673	0.595958624	0.456496698	-0.737119496	-0.209008471	0.160032433	-0.307696737	0.06105965	-0.561834742	-0.322167804	-0.105712056	0.20804509	-0.483516919	-0.480358429	-0.057284325
GOBP_ANTIBACTERIAL_PEPTIDE_PRODUCTION	0.38592666	0.428777218	-0.414849557	0.034496772	0.109957798	0.266435872	0.436179392	0.51138538	0.060582903	-0.550936237	-0.476852491	-0.348885599	-0.091494813	-0.404199494	0.240605934	0.486566962	0.636405553	0.510635372	-0.319729679	0.137539615	-0.053863609	-0.135867113	-0.210941157	0.647378411	-0.220009634	0.112337353	0.449898073	0.568375603	0.045573123	-0.198996933	-0.004642842	-0.473695294	0.021212491	0.497214607	-0.427966225	0.725100123	0.589575072	-0.807078062	0.065918752	0.177497647	-0.592054992	0.059826292	-0.613586207	-0.127436023	-0.094545151	-0.136810138	-0.449488736	-0.254892312	0.171392393
GOBP_REGULATION_OF_ANTIMICROBIAL_PEPTIDE_PRODUCTION	0.692318227	0.512282693	-0.277982881	0.007945997	0.214321544	0.318625033	0.202084683	0.343890777	-0.055446531	-0.195531541	-0.477524785	-0.530547711	-0.144200576	-0.640091581	0.120898062	-0.007880578	0.307440344	0.133747689	-0.10026666	0.296703079	0.259845702	-0.134344098	-0.422157728	0.733226305	0.175325074	0.097203107	0.730114081	0.311745711	0.185904711	-0.041023761	-0.209505784	-0.566062575	0.585786095	0.301360253	-0.201257905	0.45471543	0.634197687	-0.767258582	-0.103277648	0.046643267	-0.211078752	-0.185620583	-0.634374447	-0.191664866	-0.307818939	0.379294079	-0.44468027	-0.695466199	0.17954013
GOBP_REGULATION_OF_ANTIBACTERIAL_PEPTIDE_PRODUCTION	0.661221272	0.634033104	-0.402261973	0.51493575	0.215288584	0.104104348	0.375477811	0.668959995	0.033912686	-0.361954821	-0.65543895	-0.45842883	-0.14900785	-0.545167048	0.196214683	0.423166209	0.470198132	0.614065017	-0.28923479	0.208240738	0.212374284	-0.145987949	-0.501968388	0.657940414	-0.258035634	-0.063751237	0.614958038	0.675483027	-0.126498044	0.097767252	0.307181647	-0.395228708	0.375814037	0.757126031	-0.605532103	0.62256332	0.773397858	-0.849998954	0.30873482	0.070898641	-0.551033747	-0.231969153	-0.724464406	0.168770954	-0.352409631	0.026496109	-0.338501471	-0.564890169	0.532366312
GOBP_NEGATIVE_REGULATION_OF_PEPTIDE_SECRETION	0.072680609	-0.217390043	-0.438831582	0.230682095	-0.057695607	-0.475377916	0.053080721	-0.315680695	0.109695124	0.013066899	0.04716651	-0.103149574	0.020089696	0.013871585	0.102555402	0.160700811	-0.168620326	0.031692101	0.281324211	0.187041136	-0.277842724	0.176051332	-0.119709472	-0.172218713	0.12602992	-0.109300466	0.206453395	-0.303866418	-0.216038164	-0.120993339	-0.160703976	0.182506678	-0.254023974	-0.080114957	-0.080310956	0.068896614	-0.081489771	0.054848217	-0.097278545	-0.080422034	-0.084801688	-0.139643415	0.120046756	-0.057447188	0.152495071	-0.122822969	-0.084023492	-0.042686263	-0.192621413
GOBP_POSITIVE_REGULATION_OF_PEPTIDE_SECRETION	-0.186953278	0.059896374	-0.251304449	-0.080757311	-0.041332843	-0.079803288	-0.047180711	-0.048754394	0.023524005	-0.132703368	-0.070687741	-0.249538636	-0.113382388	-0.202117996	0.051711874	-0.04217496	-0.117581803	-0.302232112	0.076983221	0.110883132	-0.150590482	-0.108515583	0.057452022	-0.113897136	0.006804999	0.17842331	0.01562239	-0.067905543	-0.243952573	-0.154943826	0.045617151	-0.022086163	0.035208821	0.037429418	-0.140186885	0.17684665	-0.105782538	-0.086124059	-0.329210698	-0.3022067	-0.135322774	-0.127309691	-0.289734706	0.00301547	-0.017564318	-0.141245369	-0.034726661	-0.168638836	-0.066257694
GOBP_POSITIVE_REGULATION_OF_ANTIBACTERIAL_PEPTIDE_PRODUCTION	0.606878441	0.727684783	-0.407949273	0.37671151	0.477951082	0.240384259	0.230458111	0.668940158	-0.168603372	-0.392772946	-0.796846092	-0.32928354	0.163479078	-0.43234678	0.482726326	0.309462293	0.500133955	0.576808	-0.311809101	0.031638268	-0.03527859	-0.426179364	-0.444709434	0.693665677	-0.51018616	-0.065086092	0.614939802	0.611985511	-0.100281046	0.098704896	0.590445407	-0.267588498	0.544967434	0.905343725	-0.658616083	0.576354509	0.726280703	-0.833736768	0.324242717	0.3188395	-0.392469365	-0.266798032	-0.708427418	-0.157552888	-0.262306724	-0.276744684	-0.240418072	-0.790209682	0.594855226
GOBP_REGULATION_OF_ADAPTIVE_IMMUNE_RESPONSE	-0.302389115	-0.056614869	0.333691978	-0.098036339	0.057343381	-0.069087927	0.116496358	-0.122194734	-0.027255743	0.308159542	0.34468974	-0.367215221	-0.027081715	-0.419629756	-0.231947758	-0.104838994	0.119110122	-0.447619778	0.250975364	0.397441625	-0.084909765	0.297121155	-0.385054692	-0.31654379	-0.068056928	-0.21141862	0.328956217	-0.438141245	-0.409633535	-0.321136308	-0.016297149	-0.271408603	0.160687791	-0.027266045	-0.223688504	0.029523946	-0.093109897	0.252389327	-0.458625449	0.299019776	-0.310994458	0.237774205	0.011490343	-0.252881192	-0.180648159	0.33007623	-0.503469711	-0.514732664	0.215236867
GOBP_NEGATIVE_REGULATION_OF_ADAPTIVE_IMMUNE_RESPONSE	-0.173178256	-0.170297888	0.30291815	-0.058950348	-0.172735652	-0.164916285	0.04908728	-0.167018283	-0.004259187	0.244673233	0.409809784	-0.417550709	0.026728004	-0.287738087	0.002312824	-0.055343361	0.175721812	-0.530454549	0.235114919	0.455578877	-0.038106082	0.317545095	-0.275850655	-0.303979855	0.143060798	-0.179908595	0.247074005	-0.401441121	-0.423923258	-0.314216973	0.001128408	-0.391815646	0.168644782	0.094287853	-0.353760438	0.009800035	-0.096413216	0.329615736	-0.570223635	0.282256858	-0.190082667	0.193624229	-0.075483916	-0.379879387	0.072732676	0.385291367	-0.535277672	-0.529867218	0.267643999
GOBP_POSITIVE_REGULATION_OF_ADAPTIVE_IMMUNE_RESPONSE	-0.326077685	-0.086663203	0.313464775	-0.127855521	0.113896539	-0.054732294	0.135361978	-0.135838802	-0.063598837	0.300672886	0.255798754	-0.373819709	0.032234794	-0.470175515	-0.326083857	-0.194593493	0.026889927	-0.414666058	0.264587418	0.341839547	-0.103959848	0.314911216	-0.38312291	-0.300533692	-0.167073107	-0.277359214	0.357505118	-0.469031279	-0.426357477	-0.305915281	0.000287465	-0.146888091	0.223012945	-0.01467357	-0.107206667	0.07858364	-0.216672227	0.224382203	-0.448942092	0.33792081	-0.322414346	0.290721083	0.057102303	-0.100391844	-0.182770683	0.322259607	-0.528250966	-0.510159664	0.256017042
GOBP_REGULATION_OF_T_HELPER_1_TYPE_IMMUNE_RESPONSE	-0.246647456	-0.15963623	0.402682889	-0.063595486	-0.293802343	-0.127834366	0.229855822	0.143140057	0.338580937	0.563804922	0.521220257	-0.439453192	-0.103203732	-0.526379973	-0.14890036	0.17232199	0.14742046	-0.373974013	-0.064414226	0.348180024	-0.203969333	0.496705999	-0.529576691	-0.257598651	0.0355492	-0.364970644	0.240422671	-0.537614898	-0.44394717	-0.33160811	0.087494318	0.096675971	0.362957651	-0.135225479	-0.192260478	0.056475272	-0.359695446	0.200124112	-0.546851046	0.430909836	-0.478212652	0.489947775	0.047522452	-0.29127788	-0.26484883	0.581952147	-0.566316455	-0.44242293	0.034948014
GOBP_NEGATIVE_REGULATION_OF_T_HELPER_1_TYPE_IMMUNE_RESPONSE	0.347266392	0.161125917	0.461231399	0.247223505	-0.792737417	-0.437375995	0.051812754	0.347106262	0.099417479	0.598847638	0.627450261	-0.335107897	0.52041731	-0.309334672	0.170082172	0.159188963	-0.040700749	-0.257965306	-0.341003028	0.380075	-0.296737521	0.710042577	-0.30006461	-0.578929944	0.20942202	-0.311701608	0.078953563	-0.638784997	-0.025767889	-0.564611856	0.32546669	0.548979641	0.501935185	-0.387806764	-0.218856399	-0.176110738	-0.472219279	0.355817555	-0.621829513	0.39940744	-0.651984582	0.250253058	-0.37895569	-0.41936885	-0.437372139	0.611645321	-0.76782325	-0.348316125	-0.074364436
GOBP_POSITIVE_REGULATION_OF_T_HELPER_1_TYPE_IMMUNE_RESPONSE	-0.291399057	-0.126282404	0.271733789	-0.135788119	-0.34874872	-0.048931371	0.230495578	0.095387067	0.076510795	0.551224988	0.334720562	-0.551616495	-0.157655515	-0.475489327	-0.309053736	-0.108161276	0.077352555	-0.23265854	0.007212714	0.263420638	-0.166624557	0.390454522	-0.485151198	-0.240616725	0.033442888	-0.355199704	0.231272284	-0.534513261	-0.542118998	-0.27305458	0.034456633	-0.042578956	0.394011919	0.091000114	-0.005649841	0.175875255	-0.366923056	0.044034821	-0.697868824	0.338644123	-0.363749422	0.584571899	0.15538258	-0.270079104	-0.223177641	0.601022567	-0.49473445	-0.513885374	0.054560538
GOBP_NEGATIVE_REGULATION_OF_TYPE_2_IMMUNE_RESPONSE	0.075188472	-0.248805603	0.104901077	-0.112440256	0.270086033	-0.168500394	0.249116232	0.115498744	-0.126905579	0.066608102	0.597896242	-0.296234831	0.32692125	-0.435262726	-0.251008397	-0.041551126	0.210491231	-0.431957019	0.280479105	0.296115072	0.334937738	0.355998217	-0.396400414	-0.219651065	-0.192271998	-0.466106653	0.159708177	-0.288854457	-0.082448822	-0.054270898	-0.17513043	-0.281904071	-0.075888792	-0.028840575	-0.382927584	-0.231394392	0.389268705	0.173328725	-0.304710793	0.270678792	-0.281284101	-0.035353049	0.358973949	-0.230935941	-0.323947612	-0.067508448	-0.497475221	-0.375174911	0.400427071
GOBP_POSITIVE_REGULATION_OF_TYPE_2_IMMUNE_RESPONSE	-0.348261393	0.108023339	0.439015433	0.220583762	-0.179841451	0.061021519	0.203248419	-0.021325433	-0.358558139	0.411606175	0.435024381	-0.211281902	0.004240559	-0.445499431	-0.207427575	-0.022445439	-0.036247558	-0.52560296	0.266510074	0.422237963	-0.225030889	0.501576485	-0.240775147	-0.404735105	-0.030968064	-0.383188448	0.429034458	-0.441571057	-0.202124942	-0.618502459	0.247577711	-0.012768186	0.052007882	-0.180304264	0.019445755	-0.313211415	-0.101956069	0.306061471	-0.608921661	0.383333817	-0.427320215	0.18323163	-0.200295279	0.184065634	-0.403280292	0.412260214	-0.536406939	-0.689008181	0.02878254
GOBP_REGULATION_OF_RESPONSE_TO_BIOTIC_STIMULUS	-0.286344631	-0.094409636	0.242235994	0.03184511	0.154176312	0.058066098	0.142009641	-0.16152716	-0.119920166	0.172085595	0.288538037	-0.312115192	0.129841249	-0.332528495	-0.314366291	-0.224850479	0.04616977	-0.372768716	0.292374994	0.313809801	-0.016780408	0.252876261	-0.284159308	-0.2923112	-0.01077127	-0.2826315	0.292346484	-0.39351058	-0.331726199	-0.284188937	-0.009835441	-0.219529646	0.039999841	-0.209966505	-0.126572054	-0.199046993	0.0119238	0.045235322	-0.352330529	0.232803216	-0.311649088	0.133813576	-0.143914663	-0.184267449	-0.314710698	0.284279442	-0.444862308	-0.336064707	0.23293058
GOBP_NEGATIVE_REGULATION_OF_RESPONSE_TO_BIOTIC_STIMULUS	-0.311073321	-0.194994037	0.082493745	-0.007748677	0.232786127	-0.026681611	0.220549641	-0.208960238	0.002562911	0.182044839	0.377327169	-0.293607746	0.135315377	-0.367871239	-0.329267961	-0.299899924	-0.099209037	-0.354344244	0.293271752	0.265499618	0.01484244	0.261478883	-0.271668944	-0.316927595	-0.029645908	-0.224070475	0.250484364	-0.405182879	-0.337628561	-0.312504154	0.123470004	-0.37218515	-0.137851048	-0.305787217	-0.257802879	-0.221912848	0.013566264	0.061927141	-0.301591746	0.058123785	-0.240477039	0.039388784	-0.144593299	-0.235816077	-0.365262877	0.121766268	-0.46571966	-0.329319325	0.231277017
GOBP_POSITIVE_REGULATION_OF_RESPONSE_TO_BIOTIC_STIMULUS	-0.223304737	-0.023187306	0.291033385	0.063230507	0.128023649	0.081082232	0.151504259	-0.197197666	-0.097654865	0.130988389	0.295287577	-0.3201468	0.17049182	-0.320251315	-0.292031609	-0.191128439	0.1033162	-0.358303159	0.295960347	0.372629705	0.104346759	0.237675937	-0.308836356	-0.224185119	0.006146979	-0.281973223	0.331369029	-0.393861857	-0.340181453	-0.296433252	-0.046232223	-0.14000415	0.204962895	-0.111107155	-0.128473864	-0.149797224	0.070808445	0.100451675	-0.361515139	0.286513966	-0.402301698	0.120966244	-0.146276518	-0.198157816	-0.30179782	0.302946145	-0.462659866	-0.363971964	0.27910566
GOBP_REGULATION_OF_RESPONSE_TO_TUMOR_CELL	-0.472108939	-0.013118823	0.308461288	-0.213502977	-0.096094247	0.271824188	0.032863583	-0.14744618	0.107549351	0.456653268	0.265564907	-0.523022282	-0.041502175	-0.462030397	-0.090804115	-0.141383964	-0.021252881	-0.458948035	0.020272051	0.427396281	-0.222747723	0.225229105	0.106887831	-0.327961607	-0.074627282	-0.325879732	0.358150877	-0.172598892	-0.562546322	-0.594105733	-0.170708699	-0.233616486	0.062974741	0.397962754	-0.139327098	-0.12496858	-0.252525817	0.299243642	-0.543364479	0.290197228	-0.129796671	-0.242082559	0.099392018	-0.328565875	-0.259691141	0.511963958	-0.531153866	-0.372600837	0.324471709
GOBP_POSITIVE_REGULATION_OF_RESPONSE_TO_TUMOR_CELL	-0.573874098	-0.054685066	0.297688	-0.05669954	-0.161724872	0.282051488	-0.060146016	-0.27935024	0.132361341	0.4613242	0.155569148	-0.535502074	0.2040822	-0.50335445	-0.09215465	-0.209292813	0.157462114	-0.402185695	0.0571816	0.423937081	-0.157792752	0.156862379	0.213457434	-0.322222822	0.002602738	-0.296272633	0.531473447	-0.302772617	-0.522468698	-0.587694313	-0.029742862	-0.184126162	0.02392464	0.441898441	0.048394338	-0.172065188	-0.555665868	0.430358849	-0.605836379	0.51683224	-0.180862576	0.004629633	0.327210867	-0.199087988	-0.284183628	0.626859252	-0.662752173	-0.508227952	0.432128106
GOBP_REGULATION_OF_T_CELL_MEDIATED_IMMUNE_RESPONSE_TO_TUMOR_CELL	-0.324180366	-0.095676478	0.15972514	-0.092974287	0.282408874	0.033324011	0.026502205	0.156683043	0.000752607	0.216471917	-0.063375653	-0.477179144	-0.133780192	-0.587775076	-0.037476288	0.139564481	-0.080530639	-0.501988171	-0.004520821	0.176639501	-0.399859152	0.467110033	-0.100102014	0.061092564	-0.453961015	-0.262769886	0.284940679	-0.126011569	-0.633983438	-0.56972021	-0.365206305	-0.339112561	0.053533112	0.089765495	-0.075987588	-0.092059626	-0.007973329	0.309298726	-0.137261409	-0.058453691	-0.155866206	-0.196443481	-0.184759168	-0.192571799	-0.364787928	0.049200682	-0.475715456	-0.358702123	0.268857896
GOBP_POSITIVE_REGULATION_OF_T_CELL_MEDIATED_IMMUNE_RESPONSE_TO_TUMOR_CELL	-0.517575377	-0.2159702	0.127774691	-0.056657006	0.353735854	0.270274653	-0.085127753	0.192522163	-0.10045669	0.297613805	-0.399664189	-0.533999487	0.235256967	-0.586163576	0.116661472	0.197803794	-0.136037343	-0.449219457	-0.223742438	0.402914835	-0.166686436	0.475019421	0.20437096	0.178808357	-0.494443837	-0.169167661	0.538097998	-0.084729771	-0.637015751	-0.484724785	-0.0704496	-0.210200098	0.139019038	0.364255606	0.466816915	0.219179854	-0.235733603	0.563619798	-0.026625373	-0.069539173	-0.170040512	-0.223030182	-0.013914083	0.18440684	-0.533210634	0.122620248	-0.619264622	-0.200170995	0.294621845
GOBP_REGULATION_OF_NATURAL_KILLER_CELL_MEDIATED_IMMUNE_RESPONSE_TO_TUMOR_CELL	-0.501281958	-0.253830624	0.356931791	0.062146846	-0.092637514	-0.02021881	0.152026178	-0.645541473	-0.008546339	0.322415152	0.260488354	-0.567719857	0.18457027	-0.382225438	0.065255768	-0.260832172	0.21159715	-0.692500312	-0.171558253	0.543083199	-0.070333198	-0.057188082	0.285923488	-0.506883199	0.083829946	-0.12049152	0.425487844	-0.044049277	-0.541784259	-0.657261138	-0.417808008	-0.36239345	0.287939431	0.507501744	-0.204379785	0.109531083	-0.429531942	0.223200285	-0.731167463	0.378827926	-0.028183622	0.156743459	0.314791728	-0.424989639	0.069313538	0.77958661	-0.58848221	-0.734842238	0.396311825
GOBP_POSITIVE_REGULATION_OF_NATURAL_KILLER_CELL_MEDIATED_IMMUNE_RESPONSE_TO_TUMOR_CELL	-0.590001725	-0.084223381	0.457768164	0.376438606	-0.395805873	-0.205329528	-0.244068886	-0.832689012	-0.14861448	0.230340132	0.184666055	-0.575245563	0.245995123	-0.331124378	0.030789858	-0.351300892	0.406719563	-0.682790356	-0.317833441	0.455950024	-0.298440793	-0.221955551	0.383385695	-0.555178258	0.016982962	-0.223796945	0.384940173	-0.3412443	-0.55834658	-0.72032306	-0.480820537	-0.262768766	0.202462265	0.486869064	-0.014994256	0.07107017	-0.692378859	0.248722252	-0.772839982	0.55565661	0.010004318	0.496222941	0.561241043	-0.578998565	0.300605292	0.812449783	-0.686284627	-0.887253169	0.23594407
GOBP_REGULATION_OF_INFLAMMATORY_RESPONSE_TO_ANTIGENIC_STIMULUS	-0.401936958	-0.030440636	0.270848235	-0.208803493	0.085529648	-0.16460667	0.349265231	-0.398308774	-0.133716023	0.322275781	0.494818461	-0.309773064	-0.059257395	-0.489170902	-0.415741252	-0.116786521	0.339845072	-0.403640615	0.150116711	0.413801892	-0.101139939	0.384397252	-0.475264776	0.044497443	-0.148959265	0.009155508	0.378786631	-0.402042262	-0.552394417	-0.353014664	-0.117937428	-0.232335385	0.103983545	0.161018273	-0.352369559	-0.138761944	0.240681434	0.404784332	-0.325428565	0.380313247	-0.524614032	0.239559266	-0.063452028	-0.262684586	-0.333780078	0.382195623	-0.422489848	-0.477072734	0.114080665
GOBP_NEGATIVE_REGULATION_OF_INFLAMMATORY_RESPONSE_TO_ANTIGENIC_STIMULUS	-0.364940255	-0.194820567	0.259462602	-0.089911241	0.183004509	-0.05625079	0.195681929	-0.33418865	0.015251574	0.235593121	0.494670299	-0.219187805	-0.055774202	-0.411314348	-0.321361158	0.004009563	0.285202794	-0.131647998	0.124535794	0.387666713	-0.054985163	0.39063057	-0.504598524	0.194792881	-0.147740731	-0.326091814	0.316939704	-0.320930078	-0.423058381	-0.325879301	-0.061288822	-0.163839124	0.281570713	-0.094980768	-0.296160473	-0.314865178	0.313090002	0.312473042	-0.206203622	0.194455908	-0.43489892	0.063191946	-0.179018444	-0.075857037	-0.47896705	0.303349548	-0.358536935	-0.377100382	0.104325388
GOBP_POSITIVE_REGULATION_OF_INFLAMMATORY_RESPONSE_TO_ANTIGENIC_STIMULUS	-0.484147234	0.192218291	0.240647386	-0.325094852	-0.121438645	-0.282365747	0.368672986	-0.418227556	-0.362893206	0.298210272	0.408250544	-0.336235786	0.055549369	-0.640938927	-0.508394621	-0.306874552	0.438572899	-0.649379056	0.160034967	0.366282316	-0.147802725	0.289076568	-0.365338468	-0.314782622	0.07415284	0.291670667	0.486558528	-0.492462127	-0.707055345	-0.453571196	-0.30327132	-0.157233758	-0.134224893	0.319651722	-0.35871709	0.294172569	-0.0208734	0.548620808	-0.438517411	0.620046081	-0.716033156	0.492821025	-0.047911263	-0.431449265	-0.040995959	0.522474828	-0.55897755	-0.671311201	-0.052652626
GOBP_REGULATION_OF_ACUTE_INFLAMMATORY_RESPONSE_TO_ANTIGENIC_STIMULUS	-0.435309363	0.357724584	0.279806612	-0.244628636	0.154291921	-0.277563573	0.52489412	-0.272045558	-0.369595186	0.273424117	0.435582628	-0.083032761	-0.271099345	-0.638202678	-0.533435974	0.088146457	0.469939335	-0.618725048	0.140948642	0.546907261	-0.138130818	0.499317795	-0.45240354	-0.049705089	-0.057829331	0.354214878	0.370884504	-0.324617404	-0.579451072	-0.134657131	-0.244748216	-0.358207984	-4.13E-05	0.415186569	-0.337649598	0.063640241	0.430128888	0.687008933	-0.352734221	0.608226463	-0.676370055	0.404803943	-0.009997446	-0.293735261	-0.151540595	0.602234155	-0.676095331	-0.567852381	0.163510107
GOBP_NEGATIVE_REGULATION_OF_ACUTE_INFLAMMATORY_RESPONSE_TO_ANTIGENIC_STIMULUS	-0.148967884	0.721507485	0.272108804	0.156262647	0.847854872	-0.069026528	0.574995158	0.147290304	0.235303715	0.267728505	0.70661034	0.201466077	-0.199686025	-0.539662492	-0.386747258	0.666953448	0.309300936	0.056011885	0.215863963	0.561310572	0.132817365	0.71930981	-0.752424162	0.554225452	0.035872488	0.019318585	0.198069227	-0.033437972	-0.375512987	0.724031118	-0.329667815	-0.609970169	0.633702723	0.239804014	0.098130514	-0.035911794	0.776532337	0.634630751	-0.076231248	0.315360919	-0.658037541	0.10229594	-0.162706611	0.135305192	-0.550395181	0.811108146	-0.711751936	-0.247481072	0.310897294
GOBP_POSITIVE_REGULATION_OF_ACUTE_INFLAMMATORY_RESPONSE_TO_ANTIGENIC_STIMULUS	-0.57164344	0.285870976	0.192088625	-0.443451709	-0.146018884	-0.316977371	0.351502265	-0.370018823	-0.654747562	0.096571394	0.224979009	-0.031433704	-0.134424161	-0.66901157	-0.495960774	-0.101500936	0.529984811	-0.717502313	0.04943919	0.43533509	-0.275837559	0.33048387	-0.308317041	-0.453827662	0.277861945	0.334447944	0.336363511	-0.345293215	-0.712894678	-0.515829166	-0.043290613	-0.07886603	-0.342639804	0.431132792	-0.456121493	0.1847424	0.097831715	0.740196473	-0.382429367	0.565973903	-0.779177767	0.453686904	-0.086276551	-0.507326681	0.023174917	0.420744837	-0.642683404	-0.625460003	-0.232299186
GOBP_REGULATION_OF_HYPERSENSITIVITY	-0.456295661	0.298146198	0.44664877	-0.265206869	0.310380547	-0.103236598	0.76463915	-0.3734707	-0.298562318	0.531014547	0.439792492	-0.340878885	-0.078640036	-0.806127291	-0.59018706	0.024016713	0.534173932	-0.677791895	0.201564407	0.612212342	-0.048204819	0.528259133	-0.508997492	-0.17576243	-0.060576417	0.443265331	0.596860773	-0.349017197	-0.639513814	-0.355017717	0.148822587	-0.545817018	0.003688681	0.433211829	-0.131094171	-0.214958936	0.433470562	0.677076063	-0.511242799	0.59831544	-0.815238683	0.519363171	-0.093266682	-0.488739185	-0.396010825	0.58840497	-0.776213374	-0.676846774	0.166482886
GOBP_POSITIVE_REGULATION_OF_HYPERSENSITIVITY	-0.625832349	0.307381411	0.515002497	-0.341275724	0.073148244	-0.216686347	0.723773292	-0.349317638	-0.517437867	0.406719736	0.228809426	-0.2575663	-0.070179856	-0.778120459	-0.376419118	0.041111152	0.529890748	-0.708671915	-0.141173904	0.547621224	-0.211918657	0.40337378	-0.519360257	-0.338202977	0.242814016	0.624465869	0.447638659	-0.392187369	-0.735063464	-0.565847093	0.148809347	-0.431209353	-0.307320049	0.501420821	-0.31458713	0.036135933	0.354649844	0.662854948	-0.618832441	0.617389757	-0.713203372	0.456453981	0.233093445	-0.541235432	-0.240097018	0.537647163	-0.745195433	-0.600080341	-0.037900323
GOBP_REGULATION_OF_MYELOID_LEUKOCYTE_MEDIATED_IMMUNITY	-0.282017158	-0.057519699	0.317106126	-0.198335603	-0.17181977	-0.309316541	0.171381168	-0.287178965	-0.244870022	0.156774466	0.418093768	-0.21529957	-0.113390168	-0.344728591	-0.242693431	0.07226387	0.314140872	-0.323286663	0.10692501	0.320105903	-0.081839786	0.417363312	-0.389771878	-0.135075518	-0.237034858	-0.012595998	0.332239187	-0.343085937	-0.351662077	-0.285244697	-0.24437476	-0.030069755	-0.037918729	-0.018225397	-0.398559583	-0.183536794	0.371559776	0.3361731	-0.388996158	0.31007335	-0.39277489	0.343370999	-0.198099784	-0.068095828	-0.358361126	0.385521116	-0.502336499	-0.333288315	0.116672779
GOBP_NEGATIVE_REGULATION_OF_MYELOID_LEUKOCYTE_MEDIATED_IMMUNITY	-0.475331496	-0.077771209	0.40887303	-0.346794892	-0.37162646	-0.5949053	0.327456988	-0.28609555	-0.461082846	0.160108581	0.624923748	-0.292465347	-0.299183492	-0.101931121	-0.263259776	0.35085748	0.528811956	-0.321356207	0.336600074	0.567438641	-0.016784988	0.637449197	-0.670695283	-0.153083973	-0.402794613	-0.044862796	0.448086336	-0.584161757	-0.483741484	-0.403139634	-0.417671684	0.121592295	-0.274178841	0.346757167	0.044881894	-0.024109613	0.52169027	0.626923157	-0.495409962	0.51186877	-0.444294885	0.324198676	0.092224853	-0.197893606	-0.334228376	0.444881869	-0.638840192	-0.355181315	0.438281668
GOBP_POSITIVE_REGULATION_OF_MYELOID_LEUKOCYTE_MEDIATED_IMMUNITY	-0.332836812	0.092672336	0.28111044	-0.150765426	0.079994826	-0.298030911	0.358249925	-0.194618007	-0.220273584	0.509145402	0.503349808	-0.271772291	-0.281099118	-0.527519913	-0.354198756	0.226069864	0.41985551	-0.420451422	0.319242979	0.33750362	-0.128162202	0.41564813	-0.394482294	-0.210968335	-0.32513911	0.197089357	0.25548379	-0.3555246	-0.409067516	-0.437161693	-0.034888312	-0.047612136	0.023792963	-0.183990294	-0.466136054	-0.239546897	0.551029401	0.310744604	-0.418375349	0.375779536	-0.510545509	0.3179509	0.089562657	-0.328934808	-0.465788109	0.345121888	-0.522398357	-0.097288532	0.18956541
GOBP_REGULATION_OF_B_CELL_APOPTOTIC_PROCESS	-0.311885216	-0.200465423	-0.00887182	-0.113289419	0.262993024	-0.316985465	0.161041174	-0.381376164	-0.227227481	0.090996861	0.191433208	-0.192555842	-0.005699369	-0.461484193	0.073106983	-0.241038131	0.052254509	-0.50862222	0.175967521	0.300424286	0.057003205	0.096936415	-0.370823575	-0.102664429	-0.309072581	-0.326292119	0.313675854	-0.24082922	-0.400651557	-0.222163157	-0.22301888	-0.31921382	-0.116280925	0.037530439	-0.138441502	-0.084163775	-0.249762432	0.206181565	-0.411077979	0.24626008	-0.214351664	0.007458036	0.26691678	-0.375879161	-0.324024331	0.170748087	-0.393423488	-0.446260363	0.06148846
GOBP_NEGATIVE_REGULATION_OF_B_CELL_APOPTOTIC_PROCESS	-0.418501851	-0.01489159	-0.055829984	-0.153763386	0.368107337	-0.098437506	0.264067336	-0.325504218	-0.15367732	-0.018565012	-0.031522007	-0.343734097	0.303375779	-0.477660834	0.169823422	-0.204875366	-0.118902041	-0.481720698	0.213570422	0.226536137	-0.063905441	0.00013021	-0.252759233	-0.193609799	-0.462938401	-0.29731181	0.345691545	-0.11097528	-0.387288602	-0.313753833	-0.256617967	-0.342916255	-0.164791186	-0.136950108	0.065474818	-0.03788154	-0.470746482	0.248874551	-0.350495398	0.049475752	-0.102602062	-0.13567654	0.325064909	-0.33618143	-0.32275891	-0.154112978	-0.403018877	-0.413384446	0.179109586
GOBP_POSITIVE_REGULATION_OF_LYMPHOCYTE_ANERGY	-0.211061989	-0.52139731	0.414442051	-0.039973904	-0.197654649	-0.644764862	0.282810182	-0.657833209	-0.014446741	0.347071793	0.497753078	-0.460311783	0.000292313	-0.437457403	-0.385117225	-0.381389091	0.196126964	-0.572593559	0.153577146	0.521155756	0.322621311	0.549316617	-0.45614639	0.219811613	-0.325332986	-0.145840488	0.291085261	-0.480600313	-0.610666601	-0.531166597	-0.359598503	0.391970977	0.36469308	-0.084576922	-0.175769923	0.219355594	-0.110015645	0.44175061	-0.304310978	0.676855928	-0.468914514	0.4019579	0.377142983	-0.537839204	-0.396377761	0.491190603	-0.826084751	-0.571259119	0.356499918
GOBP_REGULATION_OF_HUMORAL_IMMUNE_RESPONSE	-0.138397803	0.120956013	0.070767843	-0.300971082	0.066704618	0.090716473	0.090587809	-0.166610183	-0.084915863	0.27805991	0.101094564	-0.417768783	-0.378484461	-0.41010397	0.040669467	0.153259473	0.224435704	-0.404456204	-0.024187878	0.37137449	-0.123736411	0.067771375	-0.257333192	-0.052852325	0.167113488	0.234706104	0.274693708	-0.243667415	-0.58156748	-0.241285976	-0.182288695	-0.370991902	0.194896387	0.073194966	-0.314302699	0.304264831	0.09907798	0.084176548	-0.446003968	0.16556747	-0.11012531	0.01674553	-0.125801167	-0.538752082	-0.023524362	0.264200963	-0.405367118	-0.531296139	0.226731845
GOBP_NEGATIVE_REGULATION_OF_HUMORAL_IMMUNE_RESPONSE	-0.304289204	-0.13997382	0.023455884	-0.371687104	-0.067283226	-0.179930868	-0.131440594	-0.379581179	-0.240798979	0.360387919	0.180742642	-0.25703541	-0.540941302	-0.0748874	0.239624231	0.407766364	0.332068895	-0.552430245	0.012756481	0.50636183	-0.125970204	0.057692687	-0.092610253	-0.521374936	0.502841312	0.207727446	-0.066240239	-0.308075556	-0.703536283	-0.277756488	-0.104533257	-0.499213364	-0.231435175	0.225055897	-0.544443564	0.375789293	0.224873266	0.363925867	-0.547605235	-0.096047766	-0.055150313	-0.20321534	-0.231709857	-0.592630296	0.348206928	0.180309179	-0.46505951	-0.527495385	0.089695693
GOBP_POSITIVE_REGULATION_OF_HUMORAL_IMMUNE_RESPONSE	-0.095228142	0.282849867	0.163682104	-0.312290133	0.119534729	0.033108317	0.211233136	-0.132640877	-0.002098144	0.286746181	0.016171975	-0.407150733	-0.082271963	-0.528084581	-0.155674194	-0.058205088	0.311202212	-0.430794558	-0.074779344	0.281076382	0.091386168	0.095580794	-0.422640372	0.571467446	-0.096480849	0.221343139	0.628992222	-0.241559751	-0.532560315	-0.181636345	-0.271135523	-0.387608107	0.413731055	0.362041534	-0.204898125	0.30439294	0.323088236	-0.131889648	-0.370192926	0.523663558	-0.429078667	0.159363854	-0.327636758	-0.547509273	-0.185004723	0.392442589	-0.422293215	-0.629463789	0.162526585
GOBP_REGULATION_OF_HUMORAL_IMMUNE_RESPONSE_MEDIATED_BY_CIRCULATING_IMMUNOGLOBULIN	-0.477259178	-0.17571029	0.11449582	-0.31664629	0.056548536	-0.289990134	-0.157151216	-0.469032004	-0.151002349	0.335817687	0.182062803	-0.387361361	-0.442002194	-0.185969329	0.043735773	0.075166793	0.330328436	-0.539981054	0.313447037	0.444028002	-0.219294268	0.047500242	-0.111442851	-0.363544548	0.14134021	0.221719652	0.231997561	-0.316253892	-0.683727086	-0.133674129	-0.268896703	-0.542726563	0.057402723	0.488159603	-0.505146245	0.350214339	0.053528818	0.384104885	-0.573040942	0.302558246	-0.028800126	0.035847319	-0.079885328	-0.618085886	0.49133049	0.264135795	-0.394216917	-0.636637135	0.128513543
GOBP_NEGATIVE_REGULATION_OF_HUMORAL_IMMUNE_RESPONSE_MEDIATED_BY_CIRCULATING_IMMUNOGLOBULIN	-0.366074829	-0.260233309	0.015043185	-0.52213944	0.042211694	-0.209594879	-0.474981771	-0.454419002	-0.414743871	0.312356712	-0.010680999	-0.247323455	-0.602521044	-0.038159192	0.429024188	0.261982817	0.353210762	-0.689177984	0.186908915	0.384593711	-0.336906282	-0.166157237	0.200857709	-0.572045854	0.609117829	0.409621338	-0.192640477	-0.348367362	-0.719893652	-0.059701852	-0.10678196	-0.624296385	0.021719592	0.544434368	-0.604883461	0.379699071	-0.020754423	0.530525334	-0.649229851	-0.091732314	0.244186263	-0.09325504	-0.134254235	-0.734418752	0.689148594	0.068425373	-0.337898834	-0.66426162	0.092945418
GOBP_POSITIVE_REGULATION_OF_HUMORAL_IMMUNE_RESPONSE_MEDIATED_BY_CIRCULATING_IMMUNOGLOBULIN	-0.561296504	-0.125497122	0.198563515	0.289997931	0.144830913	-0.357366506	0.481733713	-0.473676378	0.262909256	0.410708002	0.473819358	-0.543326834	-0.067164825	-0.519669015	-0.803695887	-0.233275123	0.269115628	-0.250909593	0.333811898	0.546965125	0.106825681	0.363719597	-0.621018254	0.113294944	-0.562251295	-0.218677053	0.825851828	-0.314043063	-0.671805173	-0.225287053	-0.521576104	-0.414150919	0.043063045	0.348249562	-0.100538933	0.308968439	0.195430331	0.105618751	-0.341690528	0.842697479	-0.589327966	0.213965296	0.101409467	-0.358762107	-0.033863774	0.563870717	-0.521846664	-0.655465995	0.241988646
GOBP_RESPONSE_TO_ISCHEMIA	0.11600963	-0.105736212	-0.231811056	0.098306929	-0.109641339	-0.362236316	0.08559434	-0.151763922	0.128171201	-0.034562909	0.248924215	0.023585525	-0.169283106	-0.207250786	-0.15997309	-0.313758078	0.064055263	-0.074857756	0.213277383	-0.048087171	-0.095176837	0.083854578	-0.379527753	-0.161139591	0.170104472	-0.484980537	0.076027513	-0.284012012	-0.165987121	-0.121529008	-0.053017466	0.171560224	0.137965359	-0.311721998	0.051800629	-0.287007881	0.021200625	0.02890311	-0.131672478	-0.036720813	-0.160879209	-0.059246221	-0.290875584	0.207626615	-0.216096578	0.164790894	-0.216197457	-0.244883113	-0.001467651
GOBP_LIPID_HYDROXYLATION	0.923495143	-0.203224818	-0.494583328	-0.383863246	-0.457344931	-0.365363898	0.038873404	0.629092527	-0.096645745	-0.748952657	-0.540848435	-0.545406848	-0.678690423	-0.060816623	0.177893835	-0.579919242	0.46317938	-0.454036447	0.327303541	0.634290619	0.422012011	0.020850935	-0.039967391	-0.377378942	-0.212927926	-0.141089961	-0.604709568	0.057679466	-0.20081092	-0.292598768	0.261290621	-0.543936334	0.005519321	0.389934502	-0.515081926	0.434177036	0.246111919	-0.747585314	-0.19236822	-0.134300264	0.330691367	0.160386686	0.28824358	-0.512405119	0.376433127	0.370225514	-0.222558068	0.129160604	-0.196521316
GOBP_DESMOSOME_ORGANIZATION	0.082180314	-0.099140993	-0.409224178	0.272049313	0.375437489	0.043246843	-0.052157097	0.308213206	0.330684621	-0.359660001	0.220145722	-0.016462609	-0.284272261	-0.622791371	-0.343706241	0.214066588	0.086071606	0.048948784	0.303643615	0.200933127	0.014371685	0.279052456	-0.379046052	0.086879157	-0.188607071	-0.666672031	-0.122112558	0.4129181	-0.155158147	0.487490249	-0.115925154	-0.200362947	0.515643339	-0.604957936	0.485225879	-0.377839655	0.137949112	-0.259764982	0.074724071	-0.448176219	-0.455106404	0.060056943	-0.694970064	0.514425004	-0.715937836	0.067441723	-0.144246545	-0.055196149	0.490287724
GOBP_SYNOVIOCYTE_PROLIFERATION	-0.188115714	0.422983787	0.158479251	-0.166093821	0.649084703	-0.07553556	0.311265093	0.310666856	0.69906264	0.597280406	0.167724196	-0.747768585	-0.147156161	-0.673371497	-0.38059713	-0.309845423	0.420292371	-0.215597149	0.12198803	-0.324188429	-0.087002936	0.161982908	-0.195205847	0.428599324	-0.51806845	-0.187587107	0.596702868	-0.48912	-0.768941079	-0.54876331	-0.662900691	0.296109347	0.45221686	0.155626414	-0.326680007	-0.156289086	-0.27023301	-0.227473815	-0.306361801	0.555911396	-0.572055781	-0.044331762	0.083851575	-0.139347384	-0.268213485	0.435874626	-0.392060558	-0.565156558	-0.021172494
GOBP_TRNA_THREONYLCARBAMOYLADENOSINE_MODIFICATION	-0.223414199	-0.257941156	-0.643477745	-0.133914539	0.126797734	-0.212051122	-0.2291018	-0.457313999	-0.022803428	0.059781158	-0.419782014	-0.358950181	0.037541144	-0.310742883	-0.517917954	-0.043916615	0.017261683	-0.111187141	0.067075883	-0.614565727	-0.330965595	-0.050588619	-0.118939596	0.022121401	-0.507436224	-0.600960149	0.175679797	0.027725884	-0.204815704	0.020223586	0.238808711	-0.38005027	-0.482402703	-0.6118874	0.134023252	-0.423377697	-0.218760085	-0.432345877	0.278669574	0.170630953	0.002639148	-0.022595854	-0.009125295	-0.3519373	-0.346175912	-0.423559438	-0.495379899	-0.340805064	-0.321129269
GOBP_REGIONALIZATION	-0.10366103	-0.241427158	-0.102489859	0.146868208	-0.215430509	-0.181462603	-0.170916448	-0.219099543	0.022740049	0.052828981	-0.195815588	0.231009787	-0.020834258	-0.049221974	-0.02449806	-0.095236659	-0.261487424	0.081605221	-0.106980368	-0.068437617	-0.406820578	-0.233013303	-0.066006666	-0.203958245	0.128952284	-0.134291855	-0.16328928	-0.175264982	-0.027954386	-0.143758343	-0.161164059	0.112433395	0.209019548	-0.051265413	0.040958954	0.030394831	-0.334331246	0.060390599	-0.241769681	-0.366516224	-0.051213734	0.090266839	-0.050668413	0.051514932	-0.061136623	-0.182007845	-0.060872612	0.103036743	-0.09862159
GOBP_DEVELOPMENTAL_PROCESS_INVOLVED_IN_REPRODUCTION	-0.047867837	-0.193555827	-0.220368181	-0.021922292	-0.169770422	-0.136457037	-0.104522031	-0.215404424	-0.026525767	-0.054723368	-0.088686341	0.034874657	-0.013894104	-0.042032629	0.112243264	-0.043926612	-0.091553763	-0.132197622	-0.022066179	0.02497562	-0.252754401	-0.10182183	-0.170912804	-0.106745586	0.071879973	-0.232352506	-0.070880751	-0.168532364	-0.006492519	-0.181206661	-0.073523139	0.104686108	-0.004270529	-0.130961333	-0.077002473	-0.050511188	-0.076838313	-0.072531879	-0.055260747	-0.209746152	-0.012190168	-0.011466844	-0.088147442	0.071498745	-0.077209684	-0.153465735	-0.08862409	-0.080095057	-0.038957514
GOBP_HEART_MORPHOGENESIS	0.198625153	-0.173040658	-0.1182562	-0.047886899	-0.271351235	-0.136700527	-0.257507072	-0.173007506	-0.081434449	0.095297218	-0.035011359	0.131007708	-0.236699032	0.078687176	0.196524537	0.058253343	-0.263198726	-0.167837892	-0.174411196	-0.044869084	-0.42288373	-0.098405566	-0.278654512	-0.176272206	-0.007737367	-0.318595376	-0.280158953	-0.254392993	-0.026917374	-0.240207295	-0.168039546	0.270044784	0.00680805	-0.16812492	0.016154366	0.119721712	-0.124887505	-0.02561776	4.81E-05	-0.323415672	-0.183947597	0.089345007	-0.231456513	0.096866119	-0.154409123	-0.224354601	0.061081775	0.160171406	-0.077943062
GOBP_SKELETAL_MUSCLE_CONTRACTION	-0.311922494	0.237530459	-0.139082598	-0.417025908	-0.01607287	0.14523857	-0.052471705	-0.245416354	0.173565978	0.070367107	0.010164104	-0.252380963	0.230998864	-0.26847728	0.078379799	-0.147977942	-0.233483128	-0.2091202	-0.153190914	-0.129259929	-0.307338474	-0.280577313	0.002272932	0.12046113	-0.120996722	0.002416325	0.222403118	-0.087893227	-0.142634873	-0.04663634	-0.26065871	0.138375688	-0.067436508	0.137621362	0.115228889	-0.291205284	-0.022313166	-0.191359233	-0.043229926	-0.209370283	-0.186267854	0.030812253	-0.091972062	-0.238978295	-0.11365714	-0.070066973	-0.038584674	-0.270001739	-0.067253952
GOBP_VOLUNTARY_SKELETAL_MUSCLE_CONTRACTION	-0.778861232	0.317286057	-0.613787636	-0.585684497	0.313836847	-0.224870191	0.52953076	0.084678108	0.471032533	0.055599492	0.241514866	-0.349830707	0.329199059	-0.732845027	-0.689794317	0.020558792	-0.322952419	0.090791378	-0.265042411	0.24578098	-0.046315415	0.12910206	0.190774611	-0.032439321	-0.164482706	0.20343806	0.255652825	0.080088415	-0.207006034	0.207320044	-0.189069812	-0.207849914	-0.152119435	-0.109729341	0.628140306	-0.799660259	-0.352253281	-0.564881814	-0.645289546	-0.556795786	0.033769353	0.48819007	-0.33581629	-0.663729548	-0.015854348	0.197414637	-0.714259469	-0.639112038	0.60908437
GOBP_MUSCLE_SYSTEM_PROCESS	0.120912662	-0.1571057	-0.197294879	-0.064938075	-0.231187866	-0.224288746	-0.040661034	-0.164117479	-0.119608135	0.00735113	0.000550958	0.075563273	-0.225102969	-0.0094652	0.239024095	0.125248609	-0.160057479	-0.253130047	-0.152912737	0.137535699	-0.299934839	0.007653802	-0.291625	-0.065854907	0.07343434	-0.090810521	-0.055091453	-0.300897887	-0.127316788	-0.264594136	0.023315196	0.326934614	0.114142812	-0.112252327	-0.085370136	-0.029434357	0.004646274	0.108019531	-0.021335245	-0.091509047	-0.286715871	0.086525987	-0.127851989	0.099515618	-0.136647678	-0.076444095	-0.113100656	0.082163404	-0.045196827
GOBP_CIRCULATORY_SYSTEM_PROCESS	0.005656314	-0.136285543	-0.178444184	-0.113786576	-0.278724314	-0.215620441	-0.1205389	-0.11582454	-0.173663791	0.064313838	0.080339364	0.04445677	-0.173586107	0.072276449	0.219637021	0.148045937	-0.136212711	-0.271816724	-0.208842677	0.153584539	-0.326525026	0.007642619	-0.24188847	-0.04625033	0.139730843	-0.113304023	-0.055637053	-0.291984496	-0.16177292	-0.261426925	0.001959138	0.256443755	0.04648884	-0.071199358	-0.13047486	0.082154791	-0.022752044	0.10685506	-0.145597501	-0.078331241	-0.183285789	0.103216326	-0.235171255	-0.052611133	-0.005450441	-0.03357434	-0.082574689	0.045512359	-0.103588648
GOBP_RENAL_SYSTEM_PROCESS	0.042019147	-0.039430736	-0.020891583	-0.252423404	-0.270145784	-0.097587658	-0.140115913	-0.098061561	-0.114612729	-0.038361729	0.016380882	0.266146187	-0.064854596	0.035153538	0.21124149	0.125293433	-0.142542815	-0.167527229	-0.082620257	0.075707348	-0.30215814	-0.058871048	-0.12415437	-0.142951492	0.167140529	0.144514978	-0.023654467	-0.158453036	-0.048208319	-0.254549187	0.193405961	0.091453022	-0.039792141	0.050380165	-0.2398063	0.252088768	-0.040523308	0.004506806	-0.095832663	-0.185695187	0.025530762	-0.056004353	-0.158954163	-0.119895382	0.169324724	-0.103403282	0.011152025	-0.002835173	-0.212224072
GOBP_HEART_PROCESS	-0.016854437	-0.181271007	-0.228812363	-0.079522652	-0.240202701	-0.216591072	-0.071936346	-0.223933541	-0.074566779	0.078652416	-0.011557171	-0.064147289	-0.175725773	0.106266855	0.297914947	0.133919842	-0.157597213	-0.295145398	-0.282813565	0.108521464	-0.384386961	0.077278832	-0.245793803	-0.033022584	0.113884168	-0.047733009	-0.110304011	-0.296238773	-0.103007132	-0.279917601	-0.059891245	0.281949431	0.093115711	-0.068859203	-0.112171519	0.041785939	-0.055897111	0.096004046	-0.119443581	-0.143427118	-0.180260631	0.016943997	-0.190583326	-0.051822719	-0.03260386	-0.162845593	-0.042416493	0.044464046	-0.046603579
GOBP_RESPIRATORY_SYSTEM_PROCESS	-0.11380105	-0.310895373	-0.253869504	0.037867074	-0.093790393	-0.20183703	-0.185808939	-0.45328522	-0.048836306	0.059557667	-0.213324486	-0.008890162	-0.146335661	0.330485216	0.109527444	-0.007358048	-0.294995318	-0.172893586	-0.017231432	0.097574774	-0.452893593	-0.18310417	-0.155240891	-0.21452477	0.284243624	-0.071247215	0.160348324	-0.405274454	-0.001902014	-0.434973348	-0.084095629	0.284439745	-0.342547596	-0.004303276	0.05745858	-0.033437168	-0.25229594	0.097562388	0.004364455	-0.190781356	-0.016624511	-0.111555118	-0.080674269	-0.322193431	0.107600976	-0.328816724	-0.012513653	0.066336036	0.159238074
GOBP_VASCULAR_PROCESS_IN_CIRCULATORY_SYSTEM	0.043794025	-0.124175344	-0.196249688	-0.196523329	-0.328058434	-0.167913392	-0.232586589	-0.068965466	-0.275188424	0.060157212	0.083866842	0.118998497	-0.171733733	0.02181253	0.238105514	0.166816262	-0.169558349	-0.322647969	-0.191001863	0.139765409	-0.339763864	-0.111551699	-0.209148316	-0.09508841	0.262872909	-0.202109406	-0.170025399	-0.345847551	-0.161549405	-0.277272748	0.010497047	0.272143949	0.072787704	-0.104344596	-0.1996146	0.102109545	-0.05310628	0.076651839	-0.156681865	-0.146252111	-0.191215161	0.147187694	-0.328695043	0.021746088	0.028738217	-0.003468962	-0.05187823	0.115047144	-0.155647733
GOBP_REGULATION_OF_SYSTEMIC_ARTERIAL_BLOOD_PRESSURE_MEDIATED_BY_A_CHEMICAL_SIGNAL	0.164016826	0.064144776	-0.207254978	-0.363892987	-0.276512633	-0.145217213	-0.128197821	-0.073160614	-0.310301214	0.483084272	0.24494829	0.045284102	-0.145906188	-0.117434214	0.27035366	0.356293126	0.020677606	-0.458360895	-0.208334082	0.277845703	-0.274720493	0.234375893	-0.414872583	-0.192941486	0.433975176	0.103522892	-0.074601666	-0.334276656	-0.190662276	-0.132409813	0.079573617	0.397317577	0.091775237	-0.147476033	-0.300975172	0.269102126	0.005710431	0.24149844	0.02163998	-0.137285794	-0.166193783	0.107457987	-0.071774042	-0.181223866	0.143851707	-0.070436126	-0.163018941	0.077068504	-0.058798425
GOBP_REGULATION_OF_VASCULAR_ASSOCIATED_SMOOTH_MUSCLE_CONTRACTION	-0.399233848	-0.343664909	-0.27883556	-0.434581006	-0.446524081	-0.082003295	-0.332801449	-0.244934637	-0.315312283	-0.057647687	-0.237463256	-0.207810452	-0.066688954	-0.063481409	0.63291541	-0.462184678	-0.572167682	-0.741978033	-0.506742783	-0.170316807	-0.449084096	-0.585511444	0.109828082	-0.085573322	0.175304843	0.101384656	-0.21257654	-0.303529675	-0.001454504	-0.228362272	-0.528493252	0.220983235	0.478862377	-0.346655521	-0.448747788	0.204263886	-0.199943891	0.055456688	-0.441762622	-0.437719973	-0.13458529	0.078591501	-0.33078581	0.581605667	0.248677258	-0.144475292	0.119877648	0.587711314	-0.13820404
GOBP_REGULATION_OF_THE_FORCE_OF_HEART_CONTRACTION_BY_CHEMICAL_SIGNAL	0.436847737	0.028201174	0.15533053	-0.69067047	0.746093345	-0.573163339	0.070998155	0.383803928	0.244667076	0.569651464	-0.255471321	0.71247257	0.116669608	-0.661751177	0.703211628	0.456865009	0.204302129	-0.483462961	-0.07680446	0.273988379	-0.241316817	-0.010734157	-0.705385208	-0.030876141	0.541676258	-0.352252224	-0.698874785	-0.313493326	0.309564479	0.580531358	0.628872902	0.077618405	0.310563971	0.288282726	0.062033037	-0.623495512	-0.051711855	0.267469453	-0.221589808	-0.167668505	-0.171440483	0.143682976	-0.337059544	-0.243470392	-0.174441654	0.328267538	-0.613881538	-0.392296018	-0.016433054
GOBP_REGULATION_OF_HEART_RATE_BY_CHEMICAL_SIGNAL	0.018360427	-0.146359362	0.380792439	-0.521934331	-0.675360891	-0.087032791	-0.570890031	-0.324105305	0.13254632	-0.353421886	-0.565274751	0.361866663	0.062306313	-0.269925949	0.408797025	-0.635864531	0.106777312	-0.031266728	-0.253208642	-0.437759502	-0.786881266	-0.168059008	0.069022602	0.051243589	-0.091017777	-0.582104192	-0.546851858	0.168512455	0.142352624	-0.337012029	0.397468171	-0.056325152	0.04527778	-0.035092387	-0.172782404	0.282206961	-0.607255263	-0.120375284	-0.593678125	-0.558734008	0.54464833	-0.010666847	0.056219046	-0.255698622	-0.226482171	-0.372685851	-0.348426868	0.268965916	-0.595983173
GOBP_RENAL_SYSTEM_PROCESS_INVOLVED_IN_REGULATION_OF_SYSTEMIC_ARTERIAL_BLOOD_PRESSURE	0.155358105	0.164564035	-0.183185322	-0.346273417	-0.352911071	-0.304751623	0.003030757	-0.11473399	-0.250018806	0.234120832	0.3259373	0.268891563	-0.270631498	-0.070191713	0.237202294	0.320477784	0.20016726	-0.330765256	0.248047799	0.265369589	-0.383838589	0.331822816	-0.481056331	-0.112468397	0.265795315	0.268470922	0.275614333	-0.079543531	-0.050467479	-0.321917697	0.347723399	0.276487365	-0.293435403	-0.038925569	-0.460754497	0.424277545	0.254711656	0.262516141	0.184089647	-0.016172938	-0.469571548	0.109230798	-0.014423103	-0.392565672	0.179745014	0.041909691	0.013929336	0.047467362	-0.245944449
GOBP_RENAL_CONTROL_OF_PERIPHERAL_VASCULAR_RESISTANCE_INVOLVED_IN_REGULATION_OF_SYSTEMIC_ARTERIAL_BLOOD_PRESSURE	0.512973639	-0.128654016	-0.886299711	-0.51527657	-0.660770154	0.501019395	-0.143136167	-0.404836948	-0.317913896	0.274133556	0.543771067	-0.039042499	-0.09098228	0.089498762	0.52444919	0.580679166	0.064713289	-0.274646336	-0.235314543	0.271311297	-0.684697324	0.54554065	-0.367790968	-0.078596086	0.430708952	0.738390437	0.502230222	-0.108419803	-0.59920969	-0.145237816	0.349588792	0.539689029	-0.057337067	-0.536321864	-0.434477822	0.242498942	0.370240074	0.177344685	0.127804692	-0.144726998	-0.565921357	0.48508881	0.042182957	-0.306141558	-0.033773828	-0.404188162	0.331844012	0.165066402	-0.646761195
GOBP_REGULATION_OF_SYSTEMIC_ARTERIAL_BLOOD_PRESSURE	0.053406052	0.052683237	-0.225593071	-0.329068638	-0.247331695	-0.062361933	-0.082952463	-0.029601849	-0.159258685	0.361377495	0.05998664	-0.064404685	-0.20505491	0.017055796	0.327080629	0.144479134	-0.064920741	-0.351899298	-0.187759571	0.063477588	-0.295577174	0.061035295	-0.268968968	-0.132179812	0.289407148	0.114453425	0.041764783	-0.190464243	-0.266792165	-0.207218557	0.196279409	0.201371717	-0.085338704	0.046632269	-0.250025559	0.338861958	0.06086457	0.09525418	-0.042458644	-0.166764852	-0.152775919	0.011277777	-0.199522115	-0.27290551	0.221322347	0.034728886	0.086365977	0.078544174	-0.172582396
GOBP_REGULATION_OF_SYSTEMIC_ARTERIAL_BLOOD_PRESSURE_BY_RENIN_ANGIOTENSIN	-0.047003751	-0.102185718	-0.132220661	-0.462743142	-0.328639482	-0.185698477	-0.186459948	-0.197939352	-0.377106937	0.46216672	0.377818942	0.193577855	-0.185488467	-0.126841316	0.225952467	0.293358899	0.115765401	-0.447048153	-0.008243693	0.32494479	-0.413311555	0.515042316	-0.48745318	-0.223027766	0.526714905	0.208049214	0.16872784	-0.296521831	-0.274696539	-0.241778576	0.084629306	0.413449607	-0.103131298	-0.413828496	-0.536461582	0.461756187	0.061047101	0.424140929	-0.092667888	0.054026225	-0.120435333	0.389150735	-0.188117995	-0.350670051	0.094675985	-0.064992258	-0.070221973	0.070783473	-0.209783938
GOBP_POSITIVE_REGULATION_OF_SYSTEMIC_ARTERIAL_BLOOD_PRESSURE	-0.310674403	-0.156550022	0.122937857	-0.265202183	-0.07048485	0.233038124	-0.082632827	-0.020951603	-0.08584251	0.066400554	0.286813558	-0.071906087	0.101580102	0.286731311	0.194751456	0.400782824	-0.369233641	-0.372680317	-0.338565225	0.160797794	-0.519320834	-0.322625389	0.245025248	0.323874794	-0.111870139	0.198465318	-0.310481416	-0.474712351	-0.086025632	-0.184508132	0.33141861	0.152209256	-0.381796701	-0.064544619	0.07706571	0.420458767	0.207092921	0.351558116	0.005142648	-0.185480736	-0.201182036	-0.089446705	0.106431238	-0.307212211	0.357775438	-0.121445779	0.288114101	0.071556443	-0.280856797
GOBP_NEGATIVE_REGULATION_OF_SYSTEMIC_ARTERIAL_BLOOD_PRESSURE	-0.231778029	0.299917559	0.270038771	-0.41068076	0.29806891	0.007756561	-0.012832151	0.221703044	-0.245347441	0.414146539	-0.133998872	-0.330049617	0.148608318	-0.061810496	0.350383313	0.153452057	0.407125491	0.032277124	-0.152647376	0.030707514	-0.117899771	0.253707731	-0.054908577	-0.093703968	0.238364512	0.051441924	-0.023402764	0.015483651	-0.454950423	-0.185024247	-0.123375265	0.040278111	0.290213721	0.260255553	0.317566315	0.313055476	0.04728172	-0.006429517	-0.070827385	-0.411339434	-0.244286012	0.228970861	-0.406241231	-0.045751095	0.020262517	0.139252223	0.360140243	-0.175370666	0.070050676
GOBP_RENAL_WATER_HOMEOSTASIS	0.208069764	-0.219357564	-0.141337197	-0.272871492	-0.315329057	-0.387414726	0.021925094	0.126558468	0.488467161	-0.448069634	-0.165254298	0.413395607	-0.178469992	-0.242803875	0.187246036	-0.149220443	-0.044890147	-0.020850395	0.186367121	0.005533397	-0.182853419	-0.155691475	0.048273335	-0.226966441	0.061246813	0.207882184	0.174512571	0.023814519	-0.001782307	-0.120778803	0.025701759	-0.318032541	-0.190731367	0.219777177	-0.464524863	0.328119325	-0.196430662	0.237229769	-0.206175213	-0.434294849	0.13590427	-0.190999267	-0.083540143	-0.054775984	0.241801221	-0.044582419	0.218273052	-0.227258562	-0.172829467
GOBP_REGULATION_OF_GLOMERULAR_FILTRATION	-0.207448601	0.4756433	0.182264162	-0.484038125	0.059730817	-0.155542569	0.237242936	-0.217053224	-0.566386365	0.448185864	0.127032434	-0.132745799	-0.232707126	-0.035806821	0.107648179	0.350756091	-0.032197311	-0.34195644	0.011644329	0.385080125	-0.424451339	-0.028940317	-0.498068756	-0.317541734	0.172996888	-0.38698058	0.19242585	-0.626134061	0.255986303	-0.482734697	0.479486504	0.410674504	-0.142901819	-0.093825361	-0.154307774	0.302872115	0.2254578	0.153691841	0.325049089	0.167891236	-0.575596382	0.023282024	-0.052391646	-0.332502804	-0.214561156	-0.14955104	0.129398827	0.137897629	-0.508706366
GOBP_RENAL_SODIUM_ION_TRANSPORT	0.021432784	0.232050402	0.016735777	-0.290893025	-0.08300263	0.179533182	-0.268371015	-0.251672794	-0.110893582	-0.041945016	-0.208186935	0.24051964	-0.129742445	-0.034843721	0.604801474	-0.280131787	-0.45721796	-0.309045897	-0.486303549	-0.157874638	-0.345655546	0.19890808	-0.179732799	-0.697263234	0.428908382	-0.159253286	-0.187871733	-0.099374382	-0.213314999	-0.237226345	-0.257931774	0.258588734	0.118548196	-0.369649455	-0.137903864	0.39443959	-0.39855806	-0.037976587	-0.382900849	-0.393415584	-0.138587714	0.089992629	-0.698672647	0.138918831	-0.03578451	-0.097165916	-0.465574201	-0.210110864	-0.289044007
GOBP_RENAL_WATER_TRANSPORT	0.210319675	-0.529350371	0.213649334	-0.399247369	-0.250691817	0.049523554	-0.222182783	0.629300566	0.458340269	-0.38797985	-0.183920907	0.354481506	-0.384911073	-0.427064155	0.626421712	0.188945055	-0.62214431	-0.589585487	0.280667993	0.117463544	-0.396630023	-0.139717245	0.186584048	-0.08194053	-0.314869515	0.257080114	-0.141535531	-0.114237702	-0.039117412	-0.246249234	-0.054936003	-0.21874069	0.138189667	-0.47578047	-0.651590973	0.453698248	-0.297482591	0.191000848	0.129517656	-0.590347337	0.047739119	-0.052347697	0.366698767	-0.114530465	0.238998101	-0.230523365	0.217640688	-0.61434055	-0.119268351
GOBP_REGULATION_OF_SYSTEMIC_ARTERIAL_BLOOD_PRESSURE_BY_ENDOTHELIN	0.602828027	0.039961056	-0.574998602	-0.465611165	0.193771943	-0.258272553	-0.056038454	-0.602451404	0.397454698	0.464830795	-0.345616143	-0.078986737	-0.515565608	0.039761514	0.711587169	-0.223115134	0.244813389	-0.61662473	0.04273222	-7.21E-05	0.121695481	-0.478543468	-0.720999629	-0.436181838	0.373212824	0.048552823	-0.212663196	0.229171419	0.494042074	0.704474016	-0.038201017	0.043284638	0.683476108	-0.047856564	-0.713859877	0.007337197	-0.346898554	-0.494167602	0.051670406	-0.117814947	-0.206925756	0.01143312	0.442268276	0.340926633	-0.038361135	-0.494489403	-0.407075851	-0.274996819	0.106198274
GOBP_HEART_FIELD_SPECIFICATION	0.067186824	-0.452593404	-0.204987131	-0.273950855	-0.484018101	0.160076967	0.06245321	-0.422602965	0.160070594	-0.116081677	-0.333907019	0.17559318	-0.408332268	-0.043738628	0.105726474	-0.255168114	-0.667669534	0.06374315	-0.568886533	-0.103031406	-0.673485117	-0.622182768	-0.188985214	-0.290249839	0.443290344	0.040187522	-0.444488298	-0.412983006	0.108370589	-0.285653271	-0.209382377	0.093255174	-0.220861597	0.048331131	-0.277830402	0.373161498	-0.393050199	-0.193004572	-0.254974632	-0.520262955	-0.051449168	-0.099535972	-0.10437487	0.291911764	-0.102343966	0.008664598	0.118898354	0.293492689	-0.184133061
GOBP_SECONDARY_HEART_FIELD_SPECIFICATION	0.122426208	-0.480663431	-0.42271004	-0.252707478	-0.439895595	-0.032847524	0.026013001	-0.654068995	0.109287239	-0.341246024	-0.420438621	0.331184446	-0.22396834	0.034448747	0.080635431	-0.09909233	-0.405471465	0.354418021	-0.692415094	-0.02127332	-0.633178195	-0.619437763	-0.230145467	-0.352165336	0.453091212	0.004534229	-0.424856933	-0.45255921	0.124854693	-0.453548635	-0.434383211	-0.020381182	-0.447565761	0.496531433	-0.662980387	0.283235938	-0.070240165	0.092873254	-0.165321091	-0.284223502	-0.049294352	-0.235791336	0.118035431	-0.088666388	0.178809603	-0.141307412	0.251243999	0.217942236	-0.425878119
GOBP_DETERMINATION_OF_LEFT_RIGHT_ASYMMETRY_IN_LATERAL_MESODERM	-0.07997157	-0.229409059	-0.578574311	-0.077276367	-0.600813254	-0.491373354	-0.414557637	-0.251771718	-0.156919801	0.136162627	-0.421699992	0.193614127	0.295174038	0.041385794	0.270720145	-0.237430633	-0.428144518	0.487000954	-0.187542504	0.149882938	-0.566166675	-0.574974831	0.294810466	0.038506945	0.123846508	0.104551263	-0.413042862	0.158529326	-0.17405273	0.09921716	-0.643383898	0.063811648	0.162275666	-0.045725633	-0.32532201	0.40447394	-0.194688868	-0.32377593	0.131420991	-0.034366965	0.024551268	0.11583166	-0.026788964	0.195839988	0.233671557	-0.165053496	0.38000644	-0.273975095	-0.047209357
GOBP_EMBRYONIC_HEART_TUBE_MORPHOGENESIS	0.06489168	-0.131551443	-0.181926883	0.049666622	-0.391478146	-0.187652934	-0.285464316	-0.285210401	0.001674459	-0.060411099	-0.127911366	0.043297283	0.009798354	0.122169921	0.175248507	-0.34562344	-0.207887853	-0.035323951	0.017687473	-0.182154669	-0.273708706	-0.171867674	-0.079737608	-0.302211386	-0.025554418	-0.23360205	-0.211906703	-0.268376679	-0.018317454	-0.062876873	-0.377063353	0.101648422	-0.100961442	-0.15349028	0.012518498	0.098791118	-0.145621433	-0.140033854	0.063560352	-0.404670874	-0.064070141	-0.105083435	-0.160368567	0.143451394	-0.097688378	-0.249474992	0.168504635	-0.028572477	-0.097653449
GOBP_OUTFLOW_TRACT_SEPTUM_MORPHOGENESIS	-0.144486459	-0.3532373	0.370461745	-0.40490326	-0.61693215	-0.010688141	-0.445678471	-0.270084374	0.240999186	0.22568424	-0.425636926	0.116636964	-0.551665375	0.177621745	0.245414287	-0.14232503	-0.515553712	-0.114719278	-0.428581966	-0.116318629	-0.462523617	-0.461383782	-0.284300751	-0.345539528	0.150216015	-0.283352187	-0.43764828	-0.446819331	-0.167342328	-0.24863039	-0.165248063	0.400996133	0.090868073	-0.116289575	-0.214717241	0.150571317	-0.486178346	-0.195700707	-0.332941893	-0.493601119	0.182498462	-0.102814479	-0.381744528	0.146542059	-0.129947057	-0.086447505	0.353547978	0.379305244	0.049871246
GOBP_MEMBRANOUS_SEPTUM_MORPHOGENESIS	0.119452177	-0.109373992	0.657297901	-0.720077106	-0.72092966	-0.012323941	-0.550158773	-0.408754023	0.192111894	0.609869493	-0.614014274	0.463263726	-0.619138645	0.502065528	0.05113332	-0.414088855	-0.574527784	-0.238479838	-0.653429784	-0.2177297	-0.726605457	-0.659429313	-0.233611404	-0.819682758	-0.050191353	-0.403624428	-0.431104435	-0.675290794	-0.120591902	-0.347853449	-0.427202039	0.497415246	-0.164665251	0.344975404	0.460045479	0.332042092	-0.556190514	-0.486406905	-0.551713126	-0.657943082	0.064167989	0.184574216	-0.703249659	0.021907598	0.200706611	0.039412811	0.497819714	0.327130058	-0.247453155
GOBP_MUSCULAR_SEPTUM_MORPHOGENESIS	0.249680598	0.117294342	0.005306272	-0.282019099	-0.674141752	-0.63778005	0.067353512	-0.406481346	0.688625964	0.443413196	-0.351309652	0.178623395	-0.399721166	0.645098156	-0.363091063	-0.056919877	-0.728466631	-0.42752326	-0.561056684	0.247753793	-0.611914964	-0.495321993	-0.440562641	-0.593075317	-0.180978985	-0.428971804	0.172693089	-0.526339042	0.219690361	-0.091348611	-0.337934794	0.555225147	-0.341103388	-0.390131909	-0.310608185	0.491150971	-0.430554225	-0.32623597	-0.54118603	-0.525399093	0.666027355	0.217591503	-0.407044776	-0.186410863	0.036537483	-0.150970898	-0.371465645	0.586389319	-0.040610466
GOBP_OUTFLOW_TRACT_MORPHOGENESIS	0.212975229	-0.203541845	-0.219943513	-0.21244608	-0.372280753	-0.149663739	-0.256084344	-0.239263451	0.038569526	0.177354035	-0.058370088	0.186716883	-0.440969757	0.037119025	0.210890109	0.189735146	-0.368536951	-0.211204557	-0.27585501	0.073214321	-0.384760978	-0.186439602	-0.361911443	-0.309736133	0.13746277	-0.388931744	-0.333690598	-0.368542555	-0.042866216	-0.168279802	-0.18668955	0.385968459	0.069752304	-0.155998613	-0.0725667	0.235435332	-0.151031588	0.123759783	-0.016323724	-0.397638339	-0.228303604	0.094672372	-0.264114608	0.183833279	-0.204638028	-0.21224556	0.187289844	0.279134495	0.031240557
GOBP_REGULATION_OF_ANIMAL_ORGAN_FORMATION	0.256533834	-0.54447052	-0.267962862	-0.145148165	-0.448489232	-0.104798272	-0.009829174	-0.494835509	-0.05525741	-0.031005805	-0.090095056	0.350885002	-0.525981155	0.111879185	0.457241604	-0.016090709	-0.374822444	-0.002924061	-0.079030449	0.103975312	-0.609012949	-0.337175651	-0.376364965	-0.503737722	0.454503182	-0.051856448	-0.291907389	-0.426978928	0.297304815	-0.273488021	0.073534803	0.376699927	0.012899742	0.059149123	-0.353171623	0.513659764	-0.515779333	0.207540829	-0.005009987	-0.428446294	-0.077452255	0.330327842	-0.087645455	0.349740598	0.031886869	-0.088622775	0.070967313	0.491935255	-0.224083056
GOBP_ENDOCARDIUM_DEVELOPMENT	0.272608352	-0.495278244	-0.337394072	0.051281756	-0.632635597	-0.246425581	-0.539706646	-0.126917212	-0.44673576	0.364103094	-0.037190633	0.260347354	0.186837481	0.366016021	0.010730934	0.083947173	-0.318953462	-0.29462072	0.030676688	-0.069248821	-0.334382963	-0.369709059	-0.578779868	0.186916807	0.341000549	-0.345350452	-0.333834731	-0.391708321	-0.167742546	-0.252808353	-0.178747996	0.023388991	-0.112880853	-0.454155436	-0.484239373	0.30349202	0.119586885	0.249575925	0.138966408	-0.273017272	-0.569998448	0.184781542	-0.129856714	0.096189077	-0.292357787	-0.198376819	0.139111184	0.326274344	0.029229391
GOBP_ENDOTHELIUM_DEVELOPMENT	0.066162886	-0.297917998	-0.058148125	-0.279004816	-0.267649647	-0.249484424	-0.321442805	-0.152979352	-0.300191063	0.297154526	0.194660704	0.174754504	-0.237431784	0.06382356	0.254109628	0.174616808	-0.317201201	-0.358138996	-0.219816882	0.134274292	-0.379160613	0.029042408	-0.377892183	-0.153119801	0.294533108	-0.295134232	-0.196299928	-0.39462792	-0.097216859	-0.387081818	-0.0705089	0.312316674	-0.040778838	-0.297963917	-0.171431822	0.206307766	-0.034568535	0.176059174	-0.045177868	-0.244783285	-0.211624489	0.038262661	-0.30428942	0.04485253	-0.263917595	-0.155683787	-0.052694156	0.052057305	-0.134099969
GOBP_MORPHOGENESIS_OF_AN_ENDOTHELIUM	0.151851071	-0.123727626	0.421277534	-0.512464778	-0.197825848	-0.020231385	-0.135866694	-0.422946273	-0.334776166	0.454444664	0.352689977	-0.148171264	-0.391616354	0.052277913	0.181569429	0.193101823	-0.426641372	-0.568432873	-0.25521214	0.051616266	-0.481354507	0.037204906	-0.554238779	-0.297894283	0.124335555	-0.125507984	0.203411451	-0.677540121	0.179657429	-0.557042774	0.109442265	0.28710285	-0.307957421	-0.44548175	-0.252864358	-0.032063551	-0.005780074	-0.13308027	-0.232248937	0.152597425	-0.181722495	-0.116680489	0.134718915	-0.250702131	-0.201684822	-0.217106078	-0.159697342	-0.171516942	-0.105304473
GOBP_ENDOCARDIUM_MORPHOGENESIS	0.203515865	-0.403596616	-0.699077026	-0.152198202	-0.745012779	-0.249861232	-0.495915704	-0.505057234	-0.197631619	0.388486995	0.203034046	0.150205359	0.437496544	0.557081323	-0.405807943	0.234186412	-0.207641377	-0.598267668	-0.073983945	0.023377339	-0.128839462	-0.570111388	-0.588178229	0.188194207	0.32554285	-0.104331561	-0.264892573	-0.518115365	-0.13794795	-0.374807889	-0.594364139	-0.150293733	-0.235048948	-0.042599031	-0.384912086	0.380820903	0.345975494	0.390288001	0.23285521	-0.251060759	-0.604726546	-0.120135216	0.452831715	-0.23768612	-0.009101361	-0.446030814	0.527895429	0.207167574	0.045258561
GOBP_CARDIAC_CONDUCTION_SYSTEM_DEVELOPMENT	0.25078346	-0.262460343	-0.207497523	-0.07109203	-0.452285977	-0.420917128	-0.325616975	-0.154790198	-0.01299997	0.103873961	0.031086818	-0.279694666	-0.235305657	-0.008716851	0.137920924	0.000982264	-0.459847252	0.041523183	-0.125229815	0.10637954	-0.305456161	-0.23485412	-0.268488653	-0.154619444	0.268470905	-0.1560991	-0.125970552	-0.310224448	-0.109692282	-0.250740851	-0.214156681	0.465122141	0.256122805	-0.24383196	-0.096882856	0.270155105	-0.296234887	0.005530039	-0.212601195	-0.330083573	-0.257916504	0.059075184	-0.248645564	0.370052815	-0.066991879	-0.269493994	0.022548043	0.462257379	0.015987168
GOBP_ATRIOVENTRICULAR_NODE_DEVELOPMENT	0.022664446	0.097562384	0.02272824	0.062757842	-0.735834765	-0.64726509	-0.458203142	0.288209042	0.451161568	-0.23336386	-0.173867471	-0.573442565	0.051020889	-0.256116214	-0.021890368	0.060515691	-0.632975168	4.77E-05	-0.585701849	-0.252295518	0.170637472	-0.328944748	-0.104367228	-0.065337416	-0.555733438	-0.038039451	0.069022154	-0.409600557	-0.54456815	0.19088743	-0.427261827	0.509524355	-0.2905914	-0.563362306	0.457630727	0.087528348	-0.515917433	-0.443347673	-0.471839859	-0.292520479	-0.216564689	0.016397473	-0.448062438	0.382571944	-0.214475923	-0.327690611	0.153713427	0.267202036	0.217713516
GOBP_SINOATRIAL_NODE_DEVELOPMENT	0.234241013	-0.632537128	-0.066978649	-0.157391238	-0.398828575	-0.270886459	-0.541360002	-0.089699565	0.06471772	0.333971858	0.062302909	-0.324363691	-0.445871497	-0.368473523	0.138040123	-0.232383055	-0.509323106	0.100465261	-0.22895463	0.271287555	-0.440011446	-0.330290102	-0.23328289	-0.131391215	0.389348027	0.382914053	-0.024705998	-0.606881928	0.165880666	-0.307121737	-0.097500791	0.447654215	0.045969186	0.024147811	-0.365685942	0.10586431	-0.691452826	-0.007216519	-0.466958462	-0.184768952	-0.105842238	0.057817775	-0.448962175	0.236465587	0.365518961	-0.392980913	-0.285285625	0.476700076	-0.131916278
GOBP_HIS_PURKINJE_SYSTEM_DEVELOPMENT	0.035321997	-0.109345744	-0.41543383	-0.250739981	-0.117413695	-0.201223389	-0.00389283	-0.110061177	0.372560422	-0.257440349	0.008168863	-0.343079943	0.281127831	-0.352692386	-0.44365521	0.00422454	-0.463849252	-0.302931792	-0.211136315	0.132350111	0.701503971	-0.175250029	-0.643367289	-0.414382082	-0.127508093	-0.079411814	0.142961326	0.030239016	-0.125261894	0.251616688	-0.274260864	0.545825853	0.220085123	-0.363559513	-0.004773321	0.205170455	-0.205624272	-0.254964341	-0.442042839	0.146502816	-0.631440634	0.089869753	-0.434083576	0.717876492	-0.445038417	-0.215663951	-0.094504658	0.243694778	0.604706841
GOBP_HEART_VALVE_DEVELOPMENT	0.229671144	-0.365545995	-0.122479395	0.017816094	-0.4917079	-0.322613181	-0.28799593	-0.238545529	-0.201208824	-0.006704073	-0.154430652	0.20482356	-0.334596783	0.23295822	0.317686839	0.273284191	-0.378619082	-0.303726738	-0.216441708	0.096261929	-0.529418735	-0.061547066	-0.367394642	-0.058954579	-0.053500395	-0.396220541	-0.237700575	-0.388739779	-0.068031914	-0.187069211	-0.231948831	0.471849897	0.035314125	-0.314781053	-0.000326363	0.199157604	-0.128055791	0.255991039	0.008658667	-0.271585445	-0.31498987	0.050164905	-0.126761273	0.220438268	-0.235566011	-0.153175107	0.098773651	0.217801598	-0.075931043
GOBP_ATRIOVENTRICULAR_VALVE_DEVELOPMENT	0.359311883	-0.419718503	-0.295429996	0.180054213	-0.488322591	-0.285866786	-0.366859828	0.136645051	0.081880933	-0.099731203	-0.18076522	0.214066279	-0.344371741	0.364352485	0.159835139	0.405804246	-0.408426225	-0.22834438	-0.300300291	0.014164189	-0.541269707	-0.196013682	-0.20260909	-0.158696508	-0.187489151	-0.349669193	-0.140474237	-0.514820276	-0.128168096	-0.221299768	-0.225738306	0.519544293	-0.033999638	-0.374558454	-0.066327987	0.157657054	-0.158168632	0.214354797	0.206038605	-0.392000606	-0.369894612	0.135824576	-0.243087607	0.435801961	-0.26714072	-0.30986751	0.401991015	0.394061041	-0.154022662
GOBP_MITRAL_VALVE_DEVELOPMENT	0.043030064	-0.241961189	-0.418299839	0.033105317	-0.430459037	-0.31231037	-0.464767565	0.063004667	-0.349455235	0.006158698	-0.026723217	0.423556844	-0.401868837	0.279602824	-0.16697676	0.363743324	-0.352110846	-0.134965859	-0.289945224	-0.1926403	-0.501840819	-0.334213568	-0.182671118	-0.225171019	-0.180581951	-0.41722079	-0.348222	-0.43315228	-0.095193595	-0.420549621	-0.172052737	0.410661938	-0.324169606	-0.425949388	0.133886653	0.113162079	-0.069268337	0.278536517	0.212552597	-0.381773819	-0.206791503	-0.096304425	-0.081393886	0.229919549	-0.27329263	-0.129770016	0.299956328	0.303037809	-0.511105547
GOBP_TRICUSPID_VALVE_DEVELOPMENT	-0.046016678	-0.378173715	-0.458964928	-0.03616361	-0.514509012	-0.195613733	-0.383575971	-0.525058619	0.050641921	0.271016544	-0.161753961	-0.047061824	-0.469114571	0.584016025	-0.03414187	0.193173497	-0.152227761	-0.379778236	0.113282524	-0.054773797	-0.18967409	-0.346836793	0.111405515	-0.335589422	-0.497570244	-0.588972186	-0.181666009	-0.084347511	-0.150075691	0.068816365	-0.411707486	0.4405298	0.068032833	-0.442064978	0.081559173	0.00447729	0.112600457	-0.281932895	0.406443163	-0.485661754	0.202183646	-0.4594546	-0.183251033	0.623998437	-0.352422123	-0.348619291	0.205046428	-0.145486013	0.093237116
GOBP_PULMONARY_VALVE_DEVELOPMENT	0.359542374	-0.342518223	-0.030332527	-0.09015049	-0.691073205	-0.249444212	0.03347193	-0.148258566	-0.201580099	0.13143578	-0.149396821	0.300748511	-0.455850657	0.28556793	0.200166682	0.139641345	-0.536419078	-0.427319395	-0.138517268	0.19916749	-0.609277858	-0.21245027	-0.538973676	-0.327795891	0.126989464	-0.488680349	-0.202801745	-0.362901909	0.198394825	-0.384401094	-0.341734198	0.422664624	-0.001908418	-0.162843496	-0.298094579	0.234514358	-0.078814824	0.212649061	0.137325881	-0.435924229	-0.157409564	-0.044306279	-0.097191363	0.367932566	-0.37129446	0.101773168	0.073523769	0.271609127	-0.127254308
GOBP_HEART_VALVE_MORPHOGENESIS	0.210686524	-0.310749327	-0.106925298	0.015788844	-0.513187043	-0.300384909	-0.254556367	-0.236214184	-0.213541953	0.02192606	-0.229588063	0.234790748	-0.361264377	0.254075399	0.329323233	0.289979406	-0.416613261	-0.342557671	-0.299373111	0.048769003	-0.520353507	-0.1695196	-0.364435591	-0.122236472	-0.069308823	-0.375682323	-0.228259843	-0.399704165	-0.086977276	-0.221392105	-0.246776958	0.498305431	0.021242963	-0.319621568	-0.045963353	0.200973263	-0.18775633	0.245981003	0.081017907	-0.241695566	-0.288681093	0.05404999	-0.115088061	0.215840992	-0.194209625	-0.215699059	0.115835588	0.270768376	-0.063471368
GOBP_AORTIC_VALVE_MORPHOGENESIS	0.153854101	-0.151029715	-0.020986681	-0.038964574	-0.58016879	-0.2337633	-0.127304024	-0.310276597	-0.03788027	0.241962694	-0.123239879	0.250482829	-0.368796535	0.182364985	0.366850509	0.24404006	-0.460806567	-0.379501344	-0.297275529	-0.054898872	-0.603297042	-0.200488381	-0.436773193	-0.04793316	-0.119627573	-0.347181391	-0.255281683	-0.375256372	0.113223141	-0.23570004	-0.310178085	0.536946426	0.062310553	-0.344451142	0.072596595	0.131451514	-0.252378147	0.259171595	0.153257851	-0.327882147	-0.384728578	-0.003861958	-0.046432766	0.212553227	-0.225329639	-0.27552888	-0.024007058	0.324987305	0.095042372
GOBP_PULMONARY_VALVE_MORPHOGENESIS	0.447278033	-0.305431259	-0.003476304	-0.083432591	-0.775948355	-0.230661466	0.114266352	-0.14408563	-0.228119365	0.136839348	-0.187133162	0.36727731	-0.57500619	0.341770809	0.191740755	0.200671308	-0.590249013	-0.397111944	-0.155322311	0.232559325	-0.678430765	-0.221099927	-0.582203685	-0.29051544	0.135922795	-0.5193208	-0.223840995	-0.375013158	0.365371944	-0.31662985	-0.412337951	0.427260866	-0.025333328	-0.08911127	-0.385148698	0.250836156	-0.082814712	0.326449411	0.325212435	-0.458735671	-0.185422216	0.03189472	-0.104623771	0.378153374	-0.317166817	0.064822639	0.137120704	0.403058136	-0.195609027
GOBP_TRICUSPID_VALVE_MORPHOGENESIS	-0.014557341	-0.424574772	-0.516547717	0.206711401	-0.578723272	-0.648863417	-0.458823666	-0.55375023	-0.251391615	0.051919667	-0.006731511	0.124550414	-0.465553026	0.551833784	0.021954431	0.326812014	-0.060502977	-0.334136845	0.113279165	0.131681755	-0.199631076	-0.30897611	0.314406504	-0.307874637	-0.435369813	-0.620534567	0.00394997	-0.419774981	-0.54863294	-0.395369866	-0.337802578	0.61086046	0.156863688	-0.540540663	0.110069901	0.166218499	0.112597118	-0.195917867	0.059479293	-0.468507206	0.260138996	0.150080066	-0.097377003	0.413211291	-0.038527332	-0.092151593	-0.108171287	0.012684973	-0.204793761
GOBP_HEART_VALVE_FORMATION	0.14212658	0.023367916	-0.584530796	0.154633499	-0.588533887	-0.303661872	-0.225833147	0.115402141	0.226633924	-0.07568764	-0.227309817	0.063273223	0.138560641	0.160867039	0.125570305	0.340408394	-0.448552849	-0.143765774	-0.036850246	-0.253514792	-0.54115117	-0.388288648	0.011910213	-0.289822327	-0.361249424	-0.13641963	-0.096739165	-0.377899573	-0.095018182	-0.177198671	-0.333855863	0.259225022	0.151642647	-0.42823627	-0.095237995	0.055633847	0.000192698	0.165443009	0.296581231	-0.414426671	-0.260336193	-0.183046382	0.106123553	0.142087866	-0.251465142	-0.464876515	0.147658779	0.253379983	-0.31189274
GOBP_ATRIOVENTRICULAR_VALVE_FORMATION	0.417974584	-0.412487738	-0.736916053	0.542890744	-0.683442766	-0.692725837	-0.254419267	-0.290703213	0.229771074	-0.35260501	0.033279587	0.108583188	0.291650625	0.516804929	0.216877777	0.054681888	-0.494232519	0.024423734	0.040511726	-0.243307405	-0.485962279	-0.49514974	0.251555975	-0.295768833	-0.040056492	-0.098689069	0.325430707	-0.536826972	-0.311166344	-0.138986882	-0.396899771	0.467972388	0.431537248	-0.516785407	-0.259618651	0.168979339	-0.184684608	0.062546752	0.268057681	-0.544479618	-0.495061238	0.244082107	-0.2621753	0.429618508	-0.162236615	-0.403935622	0.013802361	0.552793984	-0.27095462
GOBP_ENDOCARDIAL_CUSHION_DEVELOPMENT	0.255575188	-0.425862017	-0.214318336	-0.097134985	-0.480946898	-0.181498849	-0.364441229	-0.329880978	-0.079669644	0.21323658	-0.076951899	0.109089814	-0.347910342	0.252644399	0.345943194	0.292160764	-0.30082608	-0.408207199	-0.368595737	0.066677884	-0.485313142	-0.12979912	-0.302781293	-0.320242376	-0.020135536	-0.316603492	-0.21439556	-0.382740225	-0.056850564	-0.26292129	-0.256564139	0.480541704	0.082317608	-0.26058201	-0.008572629	0.253814577	-0.108623895	0.096768963	0.010809333	-0.314933421	-0.242906063	-0.011366588	-0.241846739	0.187717404	-0.137879704	-0.261333534	0.232238124	0.358808787	0.02880103
GOBP_EPITHELIAL_TO_MESENCHYMAL_TRANSITION_INVOLVED_IN_ENDOCARDIAL_CUSHION_FORMATION	0.288240206	-0.461184817	-0.080696291	-0.158476161	-0.571221815	-0.200759527	-0.311656504	-0.429331901	-0.203106601	0.425100299	-0.298183889	0.311021448	-0.203227127	0.370510142	0.348136053	0.499058224	-0.078912366	-0.323694775	-0.420444264	-0.118590941	-0.550178982	-0.029062362	-0.425288637	-0.52521824	0.295307079	-0.5114065	-0.295026219	-0.467895001	-0.318224194	-0.466559902	-0.235323406	0.506556949	0.095335765	-0.350227748	-0.011186296	0.311269717	-0.143518251	0.131481839	-0.073501822	-0.388744204	-0.312842509	0.225200696	-0.260987689	0.00789427	-0.342573067	-0.141396856	0.181401022	0.359030525	-0.105149249
GOBP_ENDOCARDIAL_CUSHION_MORPHOGENESIS	0.250278795	-0.442945421	-0.090197192	-0.190302329	-0.479924433	-0.061778743	-0.266489925	-0.378397289	-0.1058736	0.321440761	-0.112174399	0.200596394	-0.369482234	0.326947959	0.369927199	0.382045335	-0.307866235	-0.440062905	-0.383444553	0.063193818	-0.514191051	-0.177027823	-0.37281921	-0.404991784	0.08452024	-0.352614678	-0.308850033	-0.319709508	0.087556759	-0.251742616	-0.190719084	0.450488462	0.064139046	-0.176499869	-0.063800484	0.194390253	-0.070398594	0.132101497	0.046183812	-0.313460003	-0.241260555	-0.028702424	-0.16635548	0.102133018	-0.211244742	-0.213673591	0.250016664	0.397043502	0.054812109
GOBP_CARDIAC_CHAMBER_DEVELOPMENT	0.201771935	-0.161368179	-0.143612629	-0.039154864	-0.309865122	-0.102680999	-0.183194467	-0.215730092	-0.102511323	0.093682491	-0.08584296	0.137549785	-0.291319847	0.094439284	0.208364411	0.071744651	-0.356934878	-0.216948822	-0.290128218	0.03165718	-0.427745385	-0.076128403	-0.294065819	-0.16074481	-0.094106466	-0.320996845	-0.274378673	-0.313116842	-0.018404517	-0.254645736	-0.120516483	0.344328735	-0.056503328	-0.06294597	0.046070956	0.165749038	-0.113128674	0.081698296	-0.017743756	-0.276302484	-0.275960339	0.086161663	-0.324812734	0.080190834	-0.167567762	-0.142821435	0.161753263	0.212635442	-0.091689261
GOBP_CARDIAC_CHAMBER_MORPHOGENESIS	0.157502949	-0.133337752	-0.047235416	-0.138102851	-0.284877329	-0.031535639	-0.164847346	-0.220953858	-0.016424932	0.096425925	-0.082822957	0.086291593	-0.335989544	0.041293577	0.201061176	0.131730712	-0.329832824	-0.186462179	-0.290766132	0.021326624	-0.439396643	-0.16061319	-0.334370787	-0.161929366	-0.14117252	-0.287641178	-0.287234559	-0.284476628	0.029443946	-0.234338245	-0.200744855	0.338797666	0.006091006	-0.104042084	0.003161956	0.120120889	-0.082132897	0.025882773	-0.051082128	-0.26268184	-0.279540941	0.059791085	-0.277389382	0.148961868	-0.238158818	-0.187177799	0.158908371	0.167565402	-0.025681163
GOBP_CARDIAC_CHAMBER_FORMATION	0.132255796	-0.027388172	-0.293829516	-0.188747525	-0.475677783	-0.180689634	-0.038121166	-0.409725861	0.031320765	0.346033825	-0.307754653	-0.17387254	-0.306829336	0.051358749	0.077772184	0.305429231	-0.356070639	-0.28791257	-0.521333519	-0.176661193	-0.376382402	-0.214878625	-0.552341402	-0.009146056	-0.411450852	0.069709088	-0.376496849	-0.485742692	0.260434784	0.136848029	-0.275046453	0.527679965	-0.17064454	-0.040873853	-0.089526757	-0.121266126	-0.243735524	-0.043094794	0.034341026	-0.018477417	-0.42200067	-0.14263919	0.075584031	0.481552211	-0.580241974	-0.592385331	0.568191769	0.452986843	0.401620011
GOBP_CARDIAC_VENTRICLE_MORPHOGENESIS	0.202806081	-0.133230211	-0.093387877	-0.077124562	-0.328657876	-0.025106483	-0.168472757	-0.095681766	0.025408345	0.154717482	0.003051513	0.031259504	-0.328011491	-0.060853501	0.181117513	0.087748005	-0.331288698	-0.224998887	-0.268943615	0.015379956	-0.386696774	-0.040102169	-0.340819394	-0.139147517	-0.199059547	-0.242995565	-0.285098428	-0.265123004	0.117288411	-0.301178715	-0.254926314	0.305694431	-0.069234351	-0.107095833	0.025245526	0.070128503	-0.134524615	0.083675308	-0.121921326	-0.228723755	-0.365206892	0.128026783	-0.276278582	0.135302791	-0.254401885	-0.217715739	0.067331547	0.144239768	0.021238102
GOBP_CARDIAC_ATRIUM_MORPHOGENESIS	0.238792613	-0.301889227	-0.098986126	0.006115824	-0.42813222	-0.34587046	-0.348588303	-0.205477889	-0.022361019	0.123560871	0.043814509	0.143945389	-0.423295182	0.275606231	0.015109591	-0.205297633	-0.055113855	-0.0901429	-0.265336413	0.01380112	-0.085845791	-0.327392077	-0.290978422	-0.349031855	-0.034657919	-0.122620017	-0.34094987	-0.415797194	-0.028125425	-0.171263062	-0.320124928	0.510352436	0.300080041	-0.001258658	0.066896033	0.196123559	-0.388055926	-0.042351084	-0.095433779	-0.347887669	-0.394588976	-0.025545005	-0.229268949	0.454132003	-0.280007792	-0.091045876	0.31777727	0.151433208	0.075343108
GOBP_CARDIAC_VENTRICLE_FORMATION	0.064624396	0.219539908	-0.339955769	-0.183706471	-0.602841297	-0.342627261	0.020777629	-0.548326618	0.093371208	0.20990917	-0.417155302	-0.208268144	-0.117500591	-0.237456938	-0.24973284	0.181685506	-0.26510677	-0.129274128	-0.487615689	-0.11454003	-0.080356412	-0.142942163	-0.575424624	-0.151961907	-0.400046774	0.053805254	-0.27724893	-0.540641234	0.371852896	0.239981575	-0.342464002	0.508845448	-0.39454752	0.167538403	-0.127190905	-0.257757899	-0.337886919	-0.033082308	-0.094355604	0.278486313	-0.544825612	-0.151465086	0.132714335	0.457989922	-0.624652632	-0.646313619	0.420304046	0.469368124	0.222796118
GOBP_CARDIAC_LEFT_VENTRICLE_MORPHOGENESIS	0.344312125	-0.188961257	-0.565443834	0.192715824	-0.342854655	-0.241543488	-0.286065858	-0.243339793	-0.242473359	-0.158959458	0.172723768	-0.177134321	-0.129962815	0.020472872	0.280118887	0.586872274	-0.306491862	-0.39797859	-0.095447104	0.28870626	-0.40274004	0.142463927	-0.553354258	0.013208202	-0.157133566	-0.411333991	-0.032256662	-0.524098262	0.193483791	-0.093568958	-0.403858243	0.637528068	-0.132179614	-0.524727633	-0.122192463	0.049655909	0.11214894	0.427775851	-0.331345046	0.137066503	-0.491550419	0.222846604	0.08927953	0.260637394	-0.273782504	0.070915353	-0.319659173	0.370160314	0.094698646
GOBP_CARDIAC_RIGHT_VENTRICLE_MORPHOGENESIS	0.215364093	-0.038944015	0.019504392	0.237109974	-0.457229866	-0.239648165	-0.388946484	-0.3319038	0.370847904	0.288383571	-0.333360543	-0.168184092	-0.221272953	0.021656537	-0.015106624	-0.194065967	-0.506416452	-0.114505779	-0.361188493	-0.2415402	-0.444459785	-0.437632654	-0.311812337	-0.152242599	-0.390135464	-0.363237352	-0.189229961	-0.09128262	-0.006277172	-0.256817429	-0.311932812	0.363655188	0.001319162	-0.011506022	0.313118005	0.079034592	-0.144773673	-0.179129901	-0.087935314	-0.435728299	-0.164350051	-0.244802616	-0.142887748	0.169780756	-0.362789263	-0.301113675	0.217435191	-0.121943439	-0.159359828
GOBP_VENTRICULAR_TRABECULA_MYOCARDIUM_MORPHOGENESIS	0.372551592	-0.255953294	0.15312462	-0.239350515	-0.392758312	-0.277234017	-0.325389683	0.038767728	-0.274173805	0.307004291	-0.224612933	0.009000304	-0.345500474	0.099947486	-0.162884898	0.329369789	-0.407588878	-0.072713735	-0.238103909	-0.165173356	-0.29432748	-0.292334698	-0.382984169	0.08500724	-0.123938372	-0.662372082	-0.330429978	-0.232983135	-0.411098952	-0.101692445	-0.349714092	0.318461051	0.233519561	-0.471561856	0.175963032	0.135016225	-0.150022875	-0.263004143	-0.065443458	-0.462438825	-0.351310257	0.22605148	-0.465465199	0.242684934	-0.572225149	-0.038273323	0.116451951	0.158478531	-0.006915375
GOBP_VENTRICULAR_COMPACT_MYOCARDIUM_MORPHOGENESIS	0.297523567	0.083124214	-0.158552203	0.231752396	-0.044013736	0.514462467	-0.497704433	0.479706724	-0.059798943	-0.034038402	-0.094225848	0.134937173	-0.402106921	-0.250304832	-0.260544533	-0.270612065	-0.42003788	-0.267314022	-0.148427	-0.10900894	-0.471208536	-0.033648432	0.162095857	0.167133532	-0.457566223	-0.656028897	-0.619832129	-0.035046124	-0.190545505	-0.44328501	-0.556142913	0.074919511	-0.467033836	-0.301740555	0.400204347	-0.04555886	0.238192346	-0.132430765	0.158010216	-0.172481548	-0.568762476	0.526457832	-0.766187182	-0.430068098	-0.388303288	-0.357094259	0.583094234	0.433520099	0.486670739
GOBP_ATRIAL_CARDIAC_MUSCLE_TISSUE_DEVELOPMENT	0.219585523	-0.490177119	-0.072890175	-0.128141154	-0.433319613	-0.175183841	-0.40240126	-0.053331025	-0.053111713	0.413588574	0.080149363	0.006130382	-0.456401274	0.06794135	0.216626168	-0.211019093	-0.337627153	-0.15430956	-0.263574297	0.23935915	-0.223495341	-0.334849463	-0.248039418	-0.228939258	0.306870354	0.333863887	-0.247469503	-0.558106161	0.123329413	-0.324413089	-0.12254902	0.507962829	0.25989677	0.223956333	-0.254419967	0.268410575	-0.518127458	0.098380664	-0.462053974	-0.056875481	-0.318047959	0.051766026	-0.246090545	0.231002299	0.145994367	-0.225865119	0.094552316	0.328495043	0.016221975
GOBP_VENTRICULAR_CARDIAC_MUSCLE_TISSUE_DEVELOPMENT	0.239828927	-0.195572945	-0.065854597	-0.090641823	-0.301698486	0.091135634	-0.170844349	0.036278673	0.047473391	0.202346535	0.055397491	-0.016082179	-0.265911305	-0.068347883	0.162292549	0.057088824	-0.387475183	-0.355881677	-0.358414784	0.061952083	-0.222508656	-0.01591521	-0.33630688	-0.159955797	-0.17206845	-0.227143716	-0.31689246	-0.052305657	-0.041223304	-0.383352747	-0.214524658	0.274200034	0.076609451	-0.199518635	-0.045783688	0.16352654	-0.116145917	-0.029917083	-0.246005149	-0.181870822	-0.369338733	0.094395108	-0.369986263	0.113750793	-0.299326468	-0.146722597	0.022596981	0.116100581	0.142197629
GOBP_CARDIAC_ATRIUM_DEVELOPMENT	0.254545143	-0.281497409	-0.171945418	0.160477206	-0.305616589	-0.286884046	-0.202298547	-0.19815233	-0.111201956	0.006304869	-0.07886866	0.187377715	-0.293118961	0.235379616	0.033968761	-0.013970871	-0.059257471	-0.034092428	-0.203900134	-0.050206722	-0.153625344	-0.231340743	-0.217365505	-0.401971762	0.036662108	-0.183464364	-0.332988384	-0.414659333	-0.102070331	-0.24059967	-0.335609431	0.449203579	0.079248759	0.003573724	0.05695171	0.200759118	-0.310525498	0.060888377	0.108252325	-0.186581399	-0.394404305	0.027411431	-0.238745594	0.253938227	-0.269739183	-0.145343606	0.301839556	0.074198622	-0.020448567
GOBP_CARDIAC_VENTRICLE_DEVELOPMENT	0.244163116	-0.167320078	-0.170429966	-0.024280162	-0.323709554	-0.102662837	-0.203632578	-0.167316003	-0.089575386	0.121645706	-0.067516203	0.179450535	-0.310752569	0.084173776	0.209328122	0.003787367	-0.4002086	-0.248738312	-0.298081365	0.045413937	-0.402724605	-0.078148985	-0.304838314	-0.20864759	-0.046913163	-0.317074503	-0.264589251	-0.33168027	0.097148398	-0.30903917	-0.164507414	0.326554845	-0.11075341	-0.068975538	0.009209876	0.169636538	-0.155993194	0.148376094	-0.066489107	-0.270959566	-0.353372007	0.133396549	-0.348814929	0.080606279	-0.130975921	-0.145897965	0.170264201	0.205153781	-0.053852168
GOBP_GROWTH_INVOLVED_IN_HEART_MORPHOGENESIS	-0.620337259	-0.486581858	-0.634350572	-0.568672	-0.517539958	-0.42282624	-0.254916239	-0.781815576	-0.516246067	-0.002706683	-0.010595939	0.456335439	0.469428878	-0.365702795	-0.035378596	-0.019473931	-0.245259446	-0.033597248	-0.559302629	0.037170551	-0.612142094	-0.765899257	-0.248727148	-0.493984651	0.238988554	-0.035123213	0.182097511	-0.674543709	-0.2402261	-0.246854479	-0.194558625	-0.293608965	-0.630311657	0.262308353	-0.374698457	0.096723514	-0.488236572	0.556089316	0.467019354	-0.069362816	0.085631195	-0.153112569	-0.219768132	-0.570930763	-0.607225138	-0.621252242	0.020988934	-0.178958071	-0.32724208
GOBP_CARDIAC_NEURAL_CREST_CELL_MIGRATION_INVOLVED_IN_OUTFLOW_TRACT_MORPHOGENESIS	0.49377645	-0.009028013	-0.246681172	-0.256964889	-0.131874048	-0.063960478	-0.35211699	-0.190505437	-0.094936967	0.354064922	0.296384646	0.407456642	-0.529990374	0.148590082	0.138557209	-0.103126786	-0.126867823	-0.414421514	-0.035097314	0.044482479	-0.486765406	-0.248546665	-0.480137309	-0.446456419	0.52270586	-0.030651424	-0.502840197	-0.186728011	0.335402568	-0.393296929	0.427579011	0.402447091	0.172219417	-0.033096096	-0.159861314	0.57510826	-0.09583874	0.267467264	-0.352223742	-0.419474464	-0.265902134	0.300127234	-0.234901759	0.088622449	0.021873485	0.008785948	-0.190844061	0.258646161	-0.21575584
GOBP_REGULATION_OF_MEMBRANE_DEPOLARIZATION	0.093542059	-0.106198894	-0.371004041	0.074661689	-0.343261902	-0.179701671	-0.285785425	-0.234194005	-0.264742751	-0.067220205	-0.007771842	0.278769955	0.073662147	0.078757466	0.108752396	0.07639954	-0.006824771	-0.161628365	-0.011177568	0.081343087	-0.224200159	0.032815064	-0.356317708	-0.010319211	0.034570357	-0.215931626	-0.205517928	-0.210728945	-0.093762015	-0.190308534	0.04290682	0.256474763	0.070692643	-0.003085067	-0.152037051	0.243578829	0.072112481	0.175627689	-0.015146203	0.030607886	-0.374843485	0.176396415	-0.29067297	0.070585547	0.012787119	-0.276759032	-0.078538131	0.179761493	0.169169001
GOBP_CARDIOBLAST_PROLIFERATION	0.566656969	-0.240672743	-0.588519936	-0.031963818	0.091296828	-0.7730699	-0.232873978	-0.425995588	0.251419954	0.306333206	0.079627288	-0.031132692	-0.411391948	-0.438979603	0.090339347	-0.119661277	-0.545309184	-0.213554979	-0.285976616	0.330647635	-0.250432218	0.043204323	-0.573778027	-0.434129869	-0.093107658	-0.277302072	-0.100744496	-0.336215917	0.573055645	-0.160257314	-0.100557047	0.539798707	-0.322626289	-0.355366615	-0.262680364	0.034745647	-0.508332305	0.060305151	-0.006327129	-0.360597753	-0.194306988	-0.076777503	-0.232854143	0.43712381	-0.090737393	-0.291798855	0.098387141	0.289288766	0.267187339
GOBP_REGULATION_OF_SECONDARY_HEART_FIELD_CARDIOBLAST_PROLIFERATION	0.537887486	-0.439886636	-0.619861967	-0.167644353	-0.052936415	-0.763061022	-0.250258561	-0.440804203	0.252927743	0.316538455	0.000997707	-0.02520975	-0.416914073	-0.421974399	-0.056796995	-0.120738961	-0.547240372	-0.358041622	-0.296867479	0.341707458	-0.267248895	-0.091507363	-0.524480118	-0.417613253	-0.095496509	-0.190748794	-0.152958055	-0.421977163	0.570989626	-0.17703503	-0.175253275	0.574399213	-0.439101962	-0.334202425	-0.40389984	0.20615431	-0.607463533	0.163971369	-0.134291695	-0.374020032	-0.183339911	-0.077850483	-0.234811421	0.389093998	0.103039183	-0.3185031	0.157053145	0.308993611	0.157225692
GOBP_ENDOCARDIAL_CUSHION_FORMATION	0.261385329	-0.464030516	-0.067791007	-0.21167875	-0.494359316	-0.093196019	-0.217200988	-0.393119976	-0.215796647	0.261707599	-0.108563529	0.180615476	-0.303177854	0.415880274	0.291625687	0.383450737	-0.228720147	-0.429333883	-0.357770437	-0.007541028	-0.435066711	-0.186321079	-0.459538371	-0.426240045	-0.006052675	-0.445204575	-0.178221059	-0.367287172	-0.040942184	-0.119771405	-0.268715943	0.43640316	0.178942224	-0.241896985	0.017551261	0.247212353	-0.080755854	0.08644534	0.067114328	-0.401473824	-0.282584	0.080161346	-0.2282655	0.184576476	-0.330003809	-0.19684115	0.289194758	0.461905199	0.074170441
GOBP_ENDOCARDIAL_CUSHION_FUSION	0.331505085	-0.566319963	0.028568887	-0.151185271	-0.792334249	0.329410662	-0.831479999	-0.585108478	-0.699789461	0.692554043	-0.679641749	0.623550692	-0.732378495	0.193106343	0.572873113	-0.383976282	-0.640168951	-0.045449335	-0.57966174	0.073423623	-0.677929381	0.319838459	-0.001173194	-0.666835746	0.613125021	-0.152049768	-0.778281885	-0.549239338	-0.332647741	-0.688076387	0.116993534	0.781009993	-0.07233268	-0.161814385	0.670360666	0.580434718	-0.678679543	0.606884111	-0.303989984	-0.192264017	-0.483955139	0.209141026	-0.251951658	0.511546253	-0.143020339	-0.567670653	0.550817514	0.014648756	-0.507071423
GOBP_APOPTOTIC_PROCESS_INVOLVED_IN_HEART_MORPHOGENESIS	0.054108449	0.308018335	0.393116888	-0.67262914	-0.687049613	0.261950539	-0.261819288	-0.164725956	-0.083384155	0.789602312	-0.520791368	0.027710114	-0.262964309	-0.225064799	-0.137763427	0.17315675	-0.348530105	0.016385803	-0.633403962	-0.331545091	-0.562841633	-0.606541237	-0.695928794	-0.5172207	0.349728627	-0.64606625	-0.637268961	-0.577947019	-0.213485213	-0.286839539	0.303082155	0.701342046	0.191661827	-0.406575146	0.170439351	0.144340382	-0.208086398	0.243992627	-0.196636514	-0.273198164	-0.347665404	0.418106275	-0.45755495	0.414566873	-0.471568423	-0.554054765	0.154168236	-0.318454589	-0.388192964
GOBP_CARDIAC_SEPTUM_DEVELOPMENT	0.230882991	-0.293010257	-0.094825685	-0.086073035	-0.378179773	-0.228237772	-0.325720486	-0.30744185	0.011731921	0.082042312	-0.235531063	0.132113668	-0.344774604	0.188312321	0.120506067	-0.052857327	-0.446100879	-0.236640997	-0.317896734	-0.04350852	-0.387684418	-0.20274509	-0.352659366	-0.274109135	-0.091895103	-0.386244206	-0.271872373	-0.368813619	-0.048078229	-0.22695123	-0.129074675	0.389065893	-0.047575093	-0.098203962	-0.006082971	0.154905232	-0.174406073	-0.028578098	-0.043222605	-0.341817304	-0.240492431	-0.000214588	-0.332017426	0.125897559	-0.112080834	-0.126257652	0.272797481	0.290610785	-0.063664481
GOBP_VENTRICULAR_SEPTUM_DEVELOPMENT	0.319654555	-0.289248061	-0.110059042	-0.038023	-0.408701328	-0.261276014	-0.36616256	-0.232593531	-0.041065052	0.043250018	-0.247695377	0.258390203	-0.373447933	0.244840464	0.174657647	-0.100791707	-0.477523904	-0.28147442	-0.328175373	-0.069621203	-0.387906023	-0.248518299	-0.333145594	-0.370704612	0.021694714	-0.419042575	-0.226587965	-0.448233503	-0.0378476	-0.265053342	-0.168383606	0.388218396	-0.11573806	-0.113626246	-0.023204208	0.210974017	-0.296705037	0.107889974	-0.107015544	-0.363920064	-0.330777975	0.115900838	-0.41280197	0.157025828	-0.074764025	-0.186413179	0.283711546	0.279311823	-0.039915511
GOBP_ATRIAL_SEPTUM_DEVELOPMENT	0.290559271	-0.164719863	-0.317702984	0.261504874	-0.371153865	-0.38637899	-0.187318762	-0.366467993	-0.039430134	-0.113784476	-0.335970564	-0.020389933	-0.168247308	0.198339807	0.001811073	0.074458865	-0.342669931	0.033914539	-0.332449095	-0.089342313	-0.177416515	-0.2440853	-0.253912973	-0.449418061	-0.068976344	-0.16618212	-0.107424916	-0.326880357	-0.168315097	-0.078402266	-0.39469177	0.528197502	-0.119789163	-0.152374566	0.020778248	0.121861238	-0.258598985	-0.030123575	0.212132871	-0.14238527	-0.430368891	-0.005163435	-0.369429394	0.346325448	-0.194011763	-0.258181025	0.331604793	0.0746021	-0.06841809
GOBP_SEPTUM_PRIMUM_DEVELOPMENT	0.536849134	-0.119547604	-0.065748011	0.104109436	-0.627296862	-0.446993098	-0.789639119	-0.244279598	-0.227201724	0.003418166	-0.06781338	-0.017660539	-0.372518416	0.403840853	0.473213311	-0.36876571	-0.410077066	0.092821592	-0.714699776	-0.627405628	-0.648459508	-0.580345758	-0.153375623	-0.619742165	-0.535348552	-0.10736734	-0.131404063	-0.608751947	-0.549451239	-0.566349376	-0.604016917	0.77531655	0.528590764	0.157579472	0.606843743	0.56276132	-0.712683604	0.111929175	-0.270821725	-0.740711087	-0.570817716	-0.234558655	-0.33745775	0.55214795	-0.011196993	-0.64963585	0.722380728	0.096569082	-0.708833734
GOBP_MUSCLE_HYPERTROPHY_IN_RESPONSE_TO_STRESS	-0.041294146	-0.291133837	-0.208315788	-0.078230074	-0.211318031	-0.423644556	-0.058807368	-0.144491213	0.118920735	-0.305397597	-0.02491883	-0.247524501	-0.320035605	6.76E-05	0.155007683	0.044815829	-0.035687306	-0.226190646	0.093050721	0.149619373	-0.179676549	0.070870033	-0.189914516	-0.190761661	-0.019621525	-0.387077596	0.060520513	-0.094854166	-0.030120653	-0.131080324	-0.06637832	0.164521425	0.121860465	-0.115775056	-0.259090569	-0.047227366	-0.127163767	-0.044746561	-0.140309327	-0.236835202	0.008230483	-0.216679177	-0.037555847	0.131864022	-0.117306178	0.241483606	-0.407396438	0.190005277	-0.041813107
[truncated: 9,951 more rows]
[truncated: 242 more columns]
