# Supplementary material for: Transcriptome profiling revealed multiple circadian rhythm-related genes associated with common gynecological cancers
Source: Front Oncol. 2025 Jan 29;15:1422122. doi: 10.3389/fonc.2025.1422122 (PMC11813765; doi:10.3389/fonc.2025.1422122)
Supplement: Supplementary file 1 [file DataSheet1.zip › Supplement Table/Supplement Table 5 keggGsvaResult.csv]

	TCGA-EA-A97N-01A	TCGA-DS-A7WI-01A	TCGA-VS-A9UB-01A	TCGA-EA-A3HS-01A	TCGA-EA-A5O9-01A	TCGA-C5-A907-01A	TCGA-Q1-A5R2-01A	TCGA-ZJ-A8QR-01A	TCGA-JX-A5QV-01A	TCGA-EK-A2H1-01A	TCGA-C5-A1MH-01A	TCGA-DS-A0VK-01A	TCGA-C5-A902-01A	TCGA-C5-A8YT-01A	TCGA-DS-A7WH-01A	TCGA-EA-A50E-01A	TCGA-VS-A8QF-01A	TCGA-VS-A8EH-01A	TCGA-LP-A5U3-01A	TCGA-MU-A51Y-01A	TCGA-VS-A9UI-01A	TCGA-EA-A5ZD-01A	TCGA-VS-A9UO-01A	TCGA-C5-A7UH-01A	TCGA-HG-A2PA-01A	TCGA-DG-A2KJ-01A	TCGA-VS-A9U7-01A	TCGA-C5-A905-01A	TCGA-FU-A3WB-01A	TCGA-VS-A9UV-01A	TCGA-DS-A0VM-01A	TCGA-EA-A1QS-01A	TCGA-MU-A8JM-01A	TCGA-VS-A959-01A	TCGA-VS-A8EB-01A	TCGA-C5-A3HF-01A	TCGA-MA-AA3X-01A	TCGA-EA-A5ZE-01A	TCGA-ZJ-AAXA-01A	TCGA-EA-A3QD-01A	TCGA-C5-A2M2-01A	TCGA-C5-A1BJ-01A	TCGA-LP-A7HU-01A	TCGA-C5-A3HL-01A	TCGA-IR-A3LF-01A	TCGA-EA-A3QE-01A	TCGA-VS-A9UJ-01A	TCGA-C5-A8ZZ-01A	TCGA-MY-A5BF-01A
KEGG_N_GLYCAN_BIOSYNTHESIS	-0.473023882970693	-0.188693092497732	-0.22048346469067	-0.242770545311641	-0.256933677110326	-0.336909441912734	-0.288514625385889	-0.360352271313331	-0.185185483727003	0.180293178511784	-0.28934329408336	0.00158456898144185	-0.0900913733399162	-0.0217036311273738	0.0617873339445947	-0.436610733203837	-0.377156234732326	-0.259481296719475	-0.0389138349497891	-0.331928004832313	-0.389828729973603	-0.221870355544381	0.308309804194673	-0.36784477526415	-0.122248583750619	-0.37906101645082	-0.217297362819468	-0.394288498322158	-0.0452681342677397	-0.225511606905593	-0.113020657326285	0.0364529193677651	-0.229730789498774	-0.203298340854853	-0.105866859907025	0.0651808394387972	-0.453193719803653	-0.0474497033559049	-0.218995873044103	-0.474107605197731	0.338995621567511	-0.332123347140422	-0.216544144881331	0.127224414923056	-0.399272531452103	-0.368456165294756	-0.212115514382313	-0.0943460608327076	-0.268777708530843
KEGG_OTHER_GLYCAN_DEGRADATION	-0.478982227195037	-0.0739246178785146	-0.325963871136489	-0.405486866664751	0.22112369206412	-0.17134087312109	0.0614636172169769	-0.226836424167298	-0.139690572365847	-0.121335891984396	-0.171742956404393	0.105710569155499	0.0379957647487851	-0.0657714078775812	0.0447975502526998	-0.580813370200163	0.140708501191596	0.0964510404282995	-0.0727282895491257	-0.325053490913429	-0.279910833983474	-0.267776096823101	0.144062819313064	0.124702354785243	0.0133507468233636	-0.332436309706029	0.0564758581338319	-0.372794171322331	-0.434112425275841	-0.341013325363341	-0.141736933581005	-0.02727506584714	-0.292642997377211	-0.0605622186207023	-0.308916963178118	0.0259207816180111	-0.156800185664898	0.1552189132041	-0.286100362911226	-0.334147566929819	0.418073462121171	-0.13965596313778	-0.0656913083497502	0.0143110062399295	0.18464133855236	-0.433731118802335	0.0906756251455458	-0.374142154240605	-0.351086150519352
KEGG_O_GLYCAN_BIOSYNTHESIS	0.0763218502274629	-0.376288277558342	-0.350464796763255	-0.346039692738641	-0.426024088273475	0.0530860949870222	-0.372309726712966	-0.0275053987308944	-0.187871638912864	0.185735347372819	-0.271810181971965	0.384217809909818	-0.0249697580165626	0.031478417302556	0.495676308450851	0.0268907189722324	0.0640141941893049	-0.189820101213428	0.133774916608309	0.106628909428067	-0.452706772781517	0.299476463959614	0.370118381337811	-0.41126073439387	0.489702321664515	-0.267814559663923	-0.454894093451253	-0.165880780022477	-0.329758273078223	-0.275528548483231	0.277752276858473	0.175924357486199	-0.176211045109362	-0.30028944784359	-0.255151154263651	0.521615362482942	-0.11211398791116	-0.161297479024944	-0.431043356019988	-0.530940123005322	0.238399375057931	0.0993434781510486	-0.578671446841156	0.109269224297411	0.195981179745779	0.275615029438897	0.189983319875632	-0.0232452174992298	-0.265519983690568
KEGG_GLYCOSAMINOGLYCAN_DEGRADATION	-0.464491553612987	0.0654975027434151	-0.272273495588569	-0.174961245182533	0.0645798411205319	-0.0126764097607328	0.106038617209054	-0.0758756640665537	0.241876092833538	0.184448908002917	-0.0823010746513606	0.310152470238725	-0.0576754111917456	-0.112325400786108	0.232031008046023	-0.175734489015347	-0.0754651154002642	-0.235264365626647	0.111889347570381	0.279783527481137	-0.536200318728133	-0.0672318884439273	-0.187286663219092	-0.138402024385837	0.0570148219564516	-0.377531240509695	0.0807085481757471	-0.352054007304724	-0.289296008816725	-0.361481978420904	-0.00362173994372625	-0.225128270542581	-0.0485599665181244	-0.316279426723787	-0.0770295926511805	-0.204758042390259	-0.32571333041852	0.0105132728484705	-0.401884591815295	-0.242079112920905	-0.250122946898383	0.041539741450462	-0.210953432973231	0.00712660153912817	-0.296853077455362	-0.144157915535401	-0.193139730907337	-0.252061983370945	-0.0253102641138065
KEGG_GLYCOSAMINOGLYCAN_BIOSYNTHESIS_KERATAN_SULFATE	-0.268059340978846	-0.0111683511057468	-0.333958021943348	-0.314963196239724	-0.493717500233797	-0.254472394265802	-0.313506260940106	0.0110332843188736	-0.0709325772942744	-0.0186678329709258	-0.504815592304587	0.408355136528558	-0.362557984853536	0.251029639253807	0.2097962604647	-0.365076511474173	-0.522342614295772	0.302855914129159	-0.341776884257484	-0.0142909810207852	-0.619644668039976	-0.541613853290979	0.155642706178064	-0.493960382812816	0.385777971552745	-0.424026769206727	-0.435677196434294	-0.49734955429856	-0.394209442553764	-0.545471306614518	-0.0372964803746322	0.276357254211897	0.3143581131234	0.270205065854957	-0.0499894073356515	0.0949867959631448	-0.11334183529979	0.0141701163935343	-0.511010315173223	-0.507639654392314	0.28471894319591	-0.173634679025247	-0.459060022776462	0.529293632575157	-0.310512287150017	-0.178017928043111	0.440602075476238	-0.0134626545290615	-0.442421923272806
KEGG_GLYCEROLIPID_METABOLISM	-0.191958769832236	0.105076282360287	-0.305746479157653	-0.0360592943208274	-0.265441056401948	-0.0758930586115912	-0.0417466424036743	0.0167760516700207	-0.0428702893425504	0.118548894278749	-0.14231505591579	0.250208989019255	0.00188566146176214	-0.0421447521625437	0.198037508687679	0.117659250827176	0.192101261610455	-0.127076470244395	0.170696020286331	-0.228248892504222	0.0652416954028398	-0.120433749218095	-0.0184083763790933	-0.286988012696553	-0.168725344657653	-0.125123235984854	-0.0799551800716483	-0.210736405714406	0.12995347855621	-0.0219227465518632	0.173137012894619	0.155490552422834	0.00974555120747697	-0.225201104927245	-0.384589852444384	0.11494989378414	0.0414731860455543	-0.0198604395346998	-0.0746812053245364	-0.0623137526040107	0.0385321228097574	-0.139824361849565	-0.150567004772077	0.0978751413565032	-0.26698162362191	-0.154458423388991	-0.116523366383118	-0.223808615051092	-0.130157153243067
KEGG_GLYCOSYLPHOSPHATIDYLINOSITOL_GPI_ANCHOR_BIOSYNTHESIS	-0.289529865706857	-0.112292051201329	-0.476729732869598	0.111012867888418	-0.0893553107057966	-0.368686260481174	-0.149697366815028	-0.295119319710214	-0.210547907471713	-0.16783194341693	-0.212523162497012	0.000101405118003134	0.132245119306221	-0.0671331306705726	-0.333178029150033	-0.291169409041728	-0.181994701293692	0.281929019396884	0.207518982116335	-0.179830438195554	-0.314405444135489	0.201033723212545	-0.0674445340219382	-0.206920415441505	-0.203580382206951	-0.33036008935577	0.0953486625138174	-0.205277433522107	-0.164050677981253	-0.172426361391584	-0.253595557980168	-0.00281874017154601	-0.305679369110187	-0.292880280758035	0.020298289543996	-0.399294819903717	-0.322193444879659	0.0919282914483246	0.317140130097126	-0.396472051615169	0.21035669593571	-0.189686378067298	-0.427033430669937	0.217890005286837	-0.415165682094161	-0.240935384033675	-0.302433697070415	-0.197691385564692	-0.0474429973999357
KEGG_GLYCEROPHOSPHOLIPID_METABOLISM	-0.149691760311056	-0.186021760743337	-0.292494382490021	0.0351634221328778	-0.222580279265702	-0.0642356309822004	0.0913723730188601	-0.0830907771141546	-0.128265370724758	-0.075253297032681	-0.143344842535785	0.227382710246114	-0.255326659650437	-0.283227387279134	0.106326489011957	-0.156594375877351	-0.253803926089167	-0.292778789163891	-0.138470985626626	-0.163426730447358	0.0270393723652206	-0.0414890074952561	0.0314254684584262	-0.160025308466923	-0.120816688645587	-0.0663028888350959	-0.0985237130991188	-0.120563822379886	0.0173348228970277	-0.112306836838267	-0.208126762962203	0.0682890352295679	-0.219794133638006	-0.0698901496015049	-0.231286784466642	-0.109786315488303	-0.0588119232461136	0.105344570204227	-0.090878535787585	-0.140005714952256	0.0951465400506623	-0.160122964831708	-0.262720871387467	0.258234943671668	-0.210203261285686	-0.0213208511464034	-0.0932607667036649	-0.126607473238617	-0.0484960500533514
KEGG_ETHER_LIPID_METABOLISM	-0.0981034017406958	-0.189965313055012	-0.114002493317194	0.265137081467861	-0.0585921010069799	-0.231185441613552	0.365873371874564	0.107880943291619	0.199994246790841	-0.107956783893983	0.174191965524721	0.146888427466425	-0.22161587293658	-0.313222905776337	-0.14181930193429	0.212237461736269	-0.129153717599538	-0.322935623252894	0.00887757937956923	0.180790933153834	0.13715234030513	0.161987246431891	-0.144440915125752	-0.0969936251496567	-0.101335477334564	-0.0278150450003848	0.00817701263065654	-0.262483930320562	-0.0738325712618594	-0.120006137465635	-0.327114124287219	0.0563887554818417	-0.176427846215013	0.116337197764379	-0.160109691183609	-0.12715658250208	0.195723577682243	0.141213376786178	-0.107891904681176	0.0634856399410582	0.0686532538203839	0.108263545571667	-0.109218710630363	0.376584665306853	-0.265695012816076	0.300219903957539	-0.0572877565451226	0.0413969076986193	0.229459436402697
KEGG_ARACHIDONIC_ACID_METABOLISM	0.153196108063856	0.113491328509681	-0.44515306773292	-0.0332998723062811	-0.248043104278441	-0.237455179163277	0.500043381149889	0.0780113295148969	0.228868481069332	-0.293873718619537	0.315820840465337	0.164993419092366	-0.344078564042338	-0.400063065942518	-0.133965580642231	0.0199232608051798	0.10118857734931	0.029870437160928	0.0796720642896319	0.29138877540017	0.0277792478171838	0.0680816719366735	-0.100645463434061	-0.14324154870995	0.0238480589285362	0.240923889924175	0.183896960684034	0.073899077570356	-0.0235230149677995	-0.0931232454856343	-0.0731770797039728	-0.127291208075929	-0.121151040641666	0.16358363850961	-0.430880185037662	-0.099341387661552	-0.00170696649538765	0.0297931661997247	-0.221591501041514	0.0850544451633283	-0.0629072661286315	-0.0140964063608125	-0.17551189072578	0.054438313225227	0.0460247352825959	0.33011260805761	-0.236804995801537	-0.0231692366279154	0.0918313036017189
KEGG_LINOLEIC_ACID_METABOLISM	0.361628950439624	0.183972121776983	-0.456051291280788	-0.00204908123304587	-0.197816958019697	-0.102641498951604	0.467016623756014	0.357964889156293	0.260570090935684	-0.449772242948577	0.198743563425771	0.0167781403293977	-0.460743103742075	-0.409945284156717	0.139639681924827	0.229741180804619	0.132919618823388	-0.0604920598537337	0.176249183171499	0.452620771053695	0.260951507105916	0.115707239106702	0.0762811383988552	-0.144541547429543	-0.194458607892386	0.137497041293234	0.0461308991345821	0.127044307543636	0.0658167324575252	0.0388415515672744	-0.325663351198957	-0.322442232761898	-0.381709217219106	0.478012332310991	-0.423618874615587	0.174811767275356	0.282196207017762	0.0311783822626251	-0.271692979703375	0.223759601775665	0.302346070910991	0.212888648964655	-0.00880384360238023	0.0607613834527075	0.173003489367468	0.434119355248678	-0.134685999805353	0.0705578634046172	0.231436234968053
KEGG_ALPHA_LINOLENIC_ACID_METABOLISM	-0.0485533444880695	-0.201936560048496	-0.369132375094133	0.200374568206741	-0.0951128460520067	-0.161721344745383	0.32025389036241	0.168715163394517	0.354544074631959	-0.294495271865093	0.109173459957584	0.150388545928137	-0.190227744531618	-0.34115043212918	-0.0965071959209176	0.245617660896429	-0.162812728038745	-0.176291048302507	-0.227391466618511	0.247104094264713	0.133712200550662	0.0180826806936881	-0.0441555631893032	-0.074837415743054	-0.179304463430055	0.232460642551866	0.0824723727007958	-0.273186694870384	0.0934239652335627	-0.00614848633553167	-0.366197993003948	-0.0909654728705253	-0.286352551556491	0.420355301652492	-0.284969394353719	-0.178210616626271	-0.00188184610298764	0.180415100498448	-0.195169465763827	0.178368906619283	0.148057369894902	0.240766964741146	0.11253405015308	0.378157844299295	-0.0753680058307188	0.318769334561636	0.112319310619596	0.0457191630100802	0.237957177431087
KEGG_SPHINGOLIPID_METABOLISM	-0.130701985738746	-0.304436035916435	-0.366216197306123	-0.253282754121733	0.084011785209805	-0.299441892929554	-0.373889560357011	-0.312334001566224	0.0567913173406005	-0.192571362214288	-0.205481744287407	0.0816625105423011	-0.188493999947498	0.0083795507512846	0.110872403303131	-0.280778508273661	-0.194086032555815	0.0897036235752801	0.0616346777574097	0.0360828111194258	-0.472586921693338	-0.151125378103365	0.270899849678551	0.0284088265686146	0.103882258745792	-0.164889159305822	0.0139659352899697	0.102012290867463	-0.222100016685193	-0.279673042333987	-0.249117947049316	-0.279898115674564	-0.114979391137503	-0.3871128807119	-0.430748176415051	0.239947017214434	0.0433766265058162	-0.0491612287316837	-0.300244729359598	-0.317742535583041	0.292110979259999	-0.0284672064721643	-0.323537994000938	0.244343220156464	0.00254261496664093	0.088837899872251	-0.182391123328362	-0.0228003790023449	0.116047666561315
KEGG_GLYCOSPHINGOLIPID_BIOSYNTHESIS_LACTO_AND_NEOLACTO_SERIES	-0.15096870235105	-0.191607971326466	-0.405570480897	-0.376501378904074	0.146815295590544	-0.213946897342611	0.130883746117554	0.171203874999828	0.41654696385589	0.124569404683165	-0.164860953606076	-0.174614790970928	-0.412418476820968	-0.217017456707126	-0.146629781281289	-0.109191583757735	-0.0926089350044368	-0.151191604535469	0.167333523773245	0.251409032053855	-0.210158356040976	0.000982778749541252	0.281828877411858	-0.403840085508739	0.204555961077936	0.0897686771167529	-0.142476919090831	0.314749110067066	-0.372515480880425	-0.0603107740751248	-0.159761838464937	-0.171177457256736	0.205113609215286	-0.0574014489029468	-0.433728484910814	0.00283803812293781	0.0614190216843969	-0.336640816084595	-0.329402092018337	-0.40048488411489	0.218757256341126	0.134280393661824	-0.266146391994969	0.232276030858043	-0.0354342012174184	0.151880868126858	-0.34230207197926	-0.0178835145269659	-0.151751350688686
KEGG_GLYCOSPHINGOLIPID_BIOSYNTHESIS_GLOBO_SERIES	-0.474742319244104	-0.129612181721185	-0.0618636067994023	-0.358491741203293	0.239113912167867	-0.326186950554481	0.0526244151186046	-0.121412507698643	0.047814690572783	0.296525004630764	0.0185057460255455	-0.200465534457598	-0.456323697923954	0.222381636543353	-0.046309696534893	-0.213378589995137	0.113346775433624	-0.351014296911468	-0.402430261345078	0.204247203398096	-0.0380652514056857	-0.130445198014716	-0.185454849941431	-0.159510630507517	0.115755545174749	-0.0580932170531287	0.178830248121836	0.0170210663598416	-0.48581858489944	-0.414070575643309	0.0382519180361418	0.214392796376209	-0.154498352252239	0.118848902092432	-0.000806199396835239	0.0466458237311337	0.328674774686527	-0.237142503586921	0.105845181085712	-0.0799043905390816	-0.0310984126670502	-0.308818081644101	-0.305393093048223	0.37216224653003	-0.0067053650912953	0.30279866558238	-0.333737775445925	0.133415091107444	-0.250313858941857
KEGG_GLYCOSPHINGOLIPID_BIOSYNTHESIS_GANGLIO_SERIES	-0.409485825582706	-0.436368807715352	0.0960684097724228	-0.331562104730467	-0.364245891963722	-0.340267523187059	0.408520321200336	-0.298938849294596	-0.218784674600666	0.304739440556468	0.1387735474936	0.324433519794411	-0.23497141676892	0.281625037923451	0.0295970488672818	0.284061684365678	-0.195062669216335	-0.0213703206920499	-0.461495495419925	-0.298007169956745	-0.521043718719606	0.0725318416766133	-0.218689554755443	-0.135669976801226	0.0254723968911444	-0.15403714849694	-0.176174471856521	-0.613754200473401	-0.533048030759035	-0.434778251792801	0.12942015688787	0.484221174131251	-0.305839070846315	-0.3269052080904	0.0643645171569509	-0.0280954221174425	0.0710536594017264	0.268697262024775	-0.287532043452829	0.200780925438258	0.0964185550100495	0.214052933405518	-0.195707686703293	-0.257148358334363	-0.0699955951474075	0.261357769374201	-0.233896081040814	-0.0256387157498387	-0.210170330373302
KEGG_RIBOFLAVIN_METABOLISM	-0.337267198874286	-0.227651016882414	-0.402877730718952	-0.0734682562336259	0.0495560344444286	-0.229026686795329	-0.0793942789743282	-0.408529330472076	-0.233419412927124	-0.0727683009946055	-0.274286543478731	0.275749318520814	-0.110780829696731	0.112256755929148	-0.0438301002871691	-0.274533347214459	-0.174795280880405	-0.346723532272233	-0.151772601525739	-0.137294572374201	-0.526313774236312	-0.415308461316151	-0.188291306970465	-0.41297175775504	-0.170999684676536	-0.00335261369821344	0.087386255079788	-0.412564011018455	-0.117179350263562	-0.415155539745628	0.148021488638874	-0.209735012137151	-0.262381491141157	-0.562226166508726	-0.257336467458355	0.247261381840462	-0.418107394121722	0.46461990409905	-0.314743540181129	-0.167453943238167	0.129161189998355	-0.220577133108039	-0.0856191781995586	-0.190806744772061	-0.152259265023612	-0.453648202341111	0.101577036980825	-0.317084340980093	0.138640944004751
KEGG_NICOTINATE_AND_NICOTINAMIDE_METABOLISM	-0.137343625397175	0.0197650531564506	-0.00717475451886423	0.0665556118703643	-0.193250400394358	0.0236493142836025	-0.265431543303527	-0.309144105914522	-0.282166861660108	0.0243241489835262	-0.125090249137111	-0.0530581705771908	-0.102100846621164	0.0193146259706707	-0.096330197188649	-0.00523170919410162	-0.285497407803042	-0.371721086910656	-0.118478879562726	0.228151572003791	-0.219095068929499	0.0297284980331297	-0.079416636983059	-0.470239322681617	0.334427628444863	-0.0384503200937394	-0.166400261469015	-0.31511002830879	-0.0975004066394488	-0.409673973070642	0.00138463107728939	0.310497113281213	-0.200093510878918	-0.439588441585258	-0.101862332475847	0.284849892679444	-0.301427683986294	0.136027350360392	-0.305801640266306	-0.301581610742511	0.00844740023621818	0.205567311933598	-0.364201943839146	-0.0856140426656405	0.00394286148265716	-0.308856037360562	-0.183585924767054	0.11694658063663	-0.362863343398422
KEGG_PANTOTHENATE_AND_COA_BIOSYNTHESIS	-0.0797385668132595	-0.337001035094598	-0.289011954112261	-0.290852375013355	-0.131244404551629	-0.494547757633231	0.041165382628922	0.110193940216074	-0.0458311483780724	-0.425446855592892	0.150466891676523	-0.134525671431692	-0.127147621058633	-0.0527195166120534	-0.417206032258316	0.348789343898845	0.327529531055892	-0.479476144993544	-0.110488176484738	0.268801018263913	-0.391533041533945	0.452044287501039	0.0586424027506103	-0.191147368563403	0.206056130684807	-0.15672395799869	0.334357869121285	-0.474056646100588	-0.0469868865959359	-0.0428782675070217	-0.270753838418248	-0.364639048654817	0.234706576474359	-0.557863820139647	-0.530066119387109	-0.0117849256561069	-0.00615700755589976	-0.196992029252791	-0.484550833426915	-0.0258216313544692	0.13616772852992	0.0907020757923923	-0.317273279478579	-0.253359662832881	-0.0372750823778489	-0.0817444293670468	0.0105669056654748	-0.410065516120214	0.0929212299224033
KEGG_AMINOACYL_TRNA_BIOSYNTHESIS	-0.170251693274597	0.123201097705562	-0.459832500504752	0.0516841380144958	0.141670375315334	0.134223408989836	-0.0616525738019826	-0.4048280128555	-0.396457656677919	-0.00513276961864809	-0.194904672593697	-0.146391117738601	0.024795517794259	-0.0464619492655799	-0.361767319874258	-0.127677483336333	0.309898449530584	-0.213331514174474	0.0300862062800377	-0.428459392895805	-0.328843592608031	-0.26096967848919	-0.162290461355707	-0.196509359982805	-0.356614565839929	-0.427222421752085	0.0238932183916789	0.0410437478342982	-0.0692542785025199	-0.158018098204864	-0.174553630679499	-0.304226178939235	-0.406524432571139	-0.441634868849587	-0.00302625723180661	0.125639910608977	-0.25324913009943	-0.0448894822725444	0.234584114760372	-0.26647388867792	0.0802786131646463	-0.00862706163499548	0.0397270434654388	-0.337356188321504	-0.269733125361704	-0.429919396734654	-0.193502447707858	-0.212946176703852	-0.187294649087874
KEGG_BASAL_TRANSCRIPTION_FACTORS	0.152014371665474	-0.419980452113967	-0.465082203924398	0.00398991671458443	0.545496180056237	-0.36979765628097	-0.172816801043359	-0.128360170512829	-0.116532365492507	-0.322973118596997	0.138614780051244	0.18791832534043	-0.0166837753386508	-0.144592872367453	-0.169121255824059	-0.135678944926212	-0.0404065533297379	-0.0351942401139976	0.372472087581224	-0.285727182805701	-0.385939629531879	-0.0824101350674864	-0.353152895712115	0.0195799940013109	-0.270256068253491	-0.600648727855892	-0.107102024203065	0.177607669828202	0.283142816917892	0.0607679828369052	0.229315830379421	-0.183228095463873	0.124205392336173	-0.409548547931099	-0.00896355217859152	-0.343291269397189	0.0202074462072685	-0.321641599185827	0.218816238648944	-0.328829728320685	-0.0985271085662383	0.00986089520404107	-0.0936564864250818	0.0541926596151078	-0.498766341385418	-0.178854519518067	-0.26690914019092	0.0297005527569085	0.344369172401186
KEGG_NON_HOMOLOGOUS_END_JOINING	-0.270187813063487	-0.535002081082696	-0.156680050963719	-0.13176121154183	0.00433041672835671	0.121354956877125	-0.356873795046392	-0.368995186221632	-0.469843539520547	-0.237921195502732	-0.367902832031967	-0.113124721933901	-0.160988694050269	-0.106847898403745	0.00706166689478147	-0.210613050357017	-0.423020943673913	-0.340867659870927	0.195633570759423	-0.189248170644316	-0.299909793714919	-0.187928221859617	-0.135310692570162	0.127802692390899	-0.497921182931646	-0.481329956756363	-0.0501502169682182	0.0421496195794675	0.0789939469585744	0.271026860711005	-0.0065374933365798	-0.391603651180859	-0.265200044689802	-0.505804929530482	-0.168144742695746	-0.0250538419345896	-0.291048494518469	-0.158772059913901	-0.054723416876849	-0.175683096447673	0.282847292958046	-0.289366956329629	0.0443917135077354	-0.00204656681007381	-0.112334302267597	-0.159425105127075	-0.0948943964597463	0.0760811054660999	0.075869469632409
KEGG_SNARE_INTERACTIONS_IN_VESICULAR_TRANSPORT	-0.38522860006142	-0.343439530834785	-0.193991023590719	0.100988267823325	-0.0438335494121866	-0.0173400236356553	0.0642317958248025	-0.476609537010836	-0.134237173443703	0.00644046714183578	-0.0253792038945388	0.0431923643411641	-0.348578067649256	-0.288005943921348	-0.250575742109302	-0.24174608980424	-0.166897035805802	-0.355557676587209	-0.000931466097278233	-0.28397238941012	0.0143545296138829	-0.028388628754571	-0.00200611685698626	-0.282328048137514	-0.22735719810234	-0.0419797732464126	0.0406773827707106	-0.290902054664905	-0.078654556074321	-0.11310806748813	0.0229049895599374	-0.126030491793378	-0.179544956184402	-0.478111307585469	-0.217297179521355	-0.0868391112220286	-0.0549428878527145	-0.0891047542109294	0.179683088787311	-0.0777684694770798	-0.205005670152993	-0.210270261014351	-0.328077674184109	-0.1503598669644	-0.373022119093015	-0.107764277930248	-0.303965739295083	-0.432901555857738	0.114021422134924
KEGG_LYSOSOME	-0.402857368642082	-0.0431820220148876	-0.219561492936068	-0.190124625813062	0.233051330796336	-0.258596755275125	0.150007678565918	-0.20060874388976	-0.15689587882203	0.0786569446893144	0.0835921450023231	0.217856946162819	-0.0871548575437701	-0.220122860474547	-0.316911801607519	-0.235480053515831	-0.101796112337557	-0.0829921932365551	0.124059852781807	0.124282540601678	-0.290049917331251	-0.0695318637946545	-0.082035536785175	-0.185085214443598	-0.0649952581192181	-0.186667411517265	-0.0788881605357033	-0.403646449805717	-0.249877977810174	-0.366654730664154	0.154817898347449	0.0586284332630214	-0.19970392893503	-0.360269590699982	-0.211837325585023	-0.199139835101287	0.0938375480250568	-0.124856038601706	-0.17133069406143	-0.216478382133213	0.0662141052601861	-0.24524181185229	-0.390042690448331	0.0652782224929163	-0.380301809582212	0.0290003387948147	-0.342706771570453	-0.34649006260758	-0.118958627342908
KEGG_CARDIAC_MUSCLE_CONTRACTION	-0.244903659363409	0.0577274648589667	-0.346858556451654	-0.352786444164145	-0.0465078956143864	-0.203686474922302	0.305271375626493	-0.17290937371265	0.122165295835027	0.0931486910044343	-0.0822968798188739	-0.238852584455063	-0.29823770532987	-0.143187868855183	0.138937259778967	0.0594198401242767	-0.152827506470673	-0.321592819052707	-0.468538636124083	-0.0739748950148128	-0.257135596392409	-0.17044201254276	-0.268625710326503	-0.0865976485297697	-0.308500938665501	0.322328431558279	-0.0968192245489182	-0.156628777323015	-0.0627554758132954	-0.372160270772875	0.0216994843420755	-0.0700707310951833	-0.0079960771167488	-0.0798389485434146	-0.124598092224622	-0.0933648874771387	-0.122849342602082	-0.153074870209438	-0.206253343926957	-0.0139572567806962	-0.182667540023933	-0.0991194137125075	0.0221859360801378	-0.285035891972098	-0.213412632175474	-0.122833188466058	-0.384107571331442	-0.0767470497670916	0.123758012725248
KEGG_RENIN_ANGIOTENSIN_SYSTEM	0.227975330138278	0.227249509076396	-0.0192723579865371	-0.433867747268604	-0.0959289754434434	-0.201389422653951	-0.198471263745619	-0.086829252087025	-0.514882308133798	0.352248731317807	0.370181566530505	-0.158035076010281	0.0250144829268679	0.174267744603275	0.311724163350016	0.335380445029923	0.132699592846944	-0.312653754844016	0.0131543662879398	0.201911873724129	-0.387100829539528	0.524272263067434	-0.557248853325151	-0.320081806807064	0.526618632081147	0.183358663043527	0.102767155545373	-0.327052970263761	-0.375661340443153	-0.00438791857065435	-0.21396966941074	0.559052340723594	0.116915186294171	-0.376625159842248	-0.148870268474738	0.360800503121772	0.208582644031522	0.253577663252467	-0.30312379686668	0.121785069318139	-0.276969708264603	0.372139091250848	-0.276110970363485	-0.319091491805921	-0.0420350346002194	0.0256827062006659	-0.219977499624021	0.0649954347618318	-0.609830892346287
KEGG_CIRCADIAN_RHYTHM_MAMMAL	0.188438037610594	-0.453324913759307	-0.579960473830628	0.304030141126825	-0.11428376583791	-0.0231915167949204	-0.440198584671388	0.063862316889453	-0.06507106163116	-0.612167566014443	-0.138893364504295	0.149917009758583	-0.513620755343574	-0.309181841043761	0.357160879804369	-0.405697554025197	-0.38807131946544	-0.606563081189575	-0.217974805570484	0.173520035949659	-0.138847951037206	0.0663522572225994	-0.0122318343773104	-0.551930436175482	0.0963991220265151	-0.493963097369532	-0.347671179505387	0.0448241348170249	-0.11166093627869	0.0490597377944675	0.0109266388556285	0.00745682855548746	0.533614529194592	-0.374326734834776	-0.415872127418212	-0.310527768849275	-0.0844675342334654	-0.110964025508901	-0.0897384514681378	-0.479207018380007	0.265275494638016	-0.295671210251742	-0.534419210775184	0.599989346800191	-0.121996796582897	-0.0792213511923682	-0.208412513078661	-0.369971123652832	0.411086610766304
KEGG_TASTE_TRANSDUCTION	0.292007203129964	-0.0973661276143595	-0.150382593846627	-0.110384775309755	-0.339402803071828	0.140007918643087	-0.144381479075469	0.0721762918706983	0.175344103948177	-0.205072171235697	0.14507851019697	-0.0616190985300221	0.259091828827404	0.280711939086143	0.0522003078471624	-0.327598561021807	-0.121490193954551	-0.0620116872959021	-0.208066290548681	-0.168867746035295	0.11824067251831	-0.141843115110624	0.158685244012581	0.16796542691414	0.261332767029912	-0.156648587573939	-0.00435481479537944	0.268927306128984	-0.112199279688219	0.201455552802592	-0.181486067152768	0.0975304952203572	-0.184783850517336	0.323904950452604	0.0951149045933359	0.195089883191621	-0.0332040544899453	0.0887289521807944	-0.119414367776521	-0.17644721716549	0.0853321084790645	-0.0586146851065305	0.0848193506946427	-0.075564050237861	0.189617701567435	0.288254442620926	0.26839017482503	0.0148251966422698	-0.241828465985653
KEGG_PROXIMAL_TUBULE_BICARBONATE_RECLAMATION	0.190958607823545	-0.167336240539206	-0.600847541407369	0.016734702697317	-0.385739421907131	-0.144698973271291	0.0960357615890974	-0.131825783042419	0.188081177246397	-0.173630811386675	-0.0649551543483334	-0.194977630241704	-0.118638018822002	-0.251336623574136	0.439525758189953	0.492914156695071	-0.21319043344972	-0.113032313296378	0.0594584121062003	0.133840510728158	-0.464625599946326	0.294152141731831	-0.165689934667383	-0.00132062479081721	0.0994312013988588	0.00499932549645807	-0.0352339350457088	-0.0998650889684771	-0.210643563123786	0.0164300095043703	-0.391093636734798	-0.269047415275261	0.428582974420422	0.171018276829466	-0.456837046636311	0.32252060531649	-0.308894012023578	0.0222961336709228	-0.239837474303772	-0.30870041920701	-0.385175109972075	0.23821383357717	-0.415023683332982	0.0310512085307699	0.200331924471404	0.0415804749830907	-0.415631798597962	0.169888383292852	0.088698919422887
KEGG_PATHOGENIC_ESCHERICHIA_COLI_INFECTION	-0.191253612734402	-0.243837537573043	0.0306217896692294	-0.285176917991345	0.116483122145131	0.0316869031705644	-0.147496255317766	-0.171490339556456	-0.128486859406898	-0.122895159692892	-0.154618534373732	-0.159999292663313	-0.217836223239001	-0.266767840562292	0.040657260347578	-0.214821002031637	-0.239244040685889	-0.346336354068152	0.0791036555584308	-0.224544422544801	-0.0800219639760558	-0.152772231331449	-0.41466824006794	-0.0499374956778587	-0.092991080957918	-0.323720283723455	-0.252662886226868	-0.170880459053398	-0.112148948461129	-0.0752660716921321	0.0301748985639053	0.0337595812330042	0.0157501669386005	-0.427066217902704	0.0915813937300283	-0.362735285433658	0.15404158622502	0.0293989683825868	0.0313656658767294	-0.375219937567855	-0.0565166299108194	-0.0094014016041126	-0.328783015446549	0.105386604586724	-0.544390871675003	-0.14913717929703	-0.146068227451919	-0.0979647902444551	-0.0580835995132511
KEGG_SYSTEMIC_LUPUS_ERYTHEMATOSUS	-0.408126849377576	-0.0921500958496206	0.542986080686855	-0.36670941351166	0.0176455216407014	0.25717975538962	0.360011949512841	-0.489762673833868	-0.0563567623323985	0.393762091598216	0.535456424655972	-0.53144373338144	0.252097414265206	-0.440986469073494	-0.422167863576432	0.110212769474492	0.183741817253605	-0.454393369935619	-0.124418457870753	0.497035334957584	-0.155062726850381	0.437462396249508	-0.23735516829992	-0.153874465512194	0.155096656591601	0.20081605403227	0.503355492040866	-0.626999087231137	-0.604421582999882	-0.439129766521433	0.164563744502243	0.133217203674855	-0.0494445092392419	-0.0964179637356966	-0.183351077353566	0.0837880553484493	-0.0401856202612608	0.520462088348791	-0.561017594723284	0.458534631885117	-0.471629016327223	-0.128480970432172	0.0650779060189796	-0.516233926927319	-0.29177363809243	0.265389592572746	-0.662262938558083	-0.467861918274448	0.153828731988893
KEGG_PRIMARY_IMMUNODEFICIENCY	-0.526146909149311	-0.439463555595301	0.286765280805122	-0.00845782551368815	-0.307598647956261	-0.390225878718926	0.24454657432268	-0.519065797722128	0.0228586002768478	0.129357890112187	0.560687352219025	-0.432626628250548	0.230985441671801	-0.493827856646209	-0.60303023692192	-0.460970575939594	0.00983210048237571	-0.591782954231306	0.132027929564144	0.583558276160241	0.232041153338692	0.100346395597663	-0.319104681927147	-0.236596447101563	0.101763102516036	0.327712464798212	0.457862769592583	-0.480777122406007	-0.470583984544074	-0.197273814295566	-0.321052055733206	-0.325129465856871	0.398826773088866	0.351855918100812	-0.394261318677973	0.371030592219943	-0.425090440488253	0.405235055216129	-0.606613129479877	0.62220267265988	-0.373196804866413	0.355601144419331	0.328161021464074	-0.246864541061329	0.100941099280586	0.56805842967754	-0.730053593799937	-0.493490183931096	0.466036666910177
KEGG_HYPERTROPHIC_CARDIOMYOPATHY_HCM	0.0884986307581903	-0.239379976668154	-0.0896329769560674	-0.104496232043987	-0.318406193677704	-0.247057158845605	-0.0777235794879093	-0.267825715383636	0.0431051692630036	0.225996282968376	-0.05064201274349	0.139198911140456	-0.309648197676428	0.108487274387037	0.452932692659355	-0.0423454911066557	-0.174295444546343	-0.381832250664725	-0.341709003411371	0.245297710194396	-0.416166726484563	-0.0910872565505377	-0.256868235058652	-0.106399049519796	-0.122393340334016	-0.0834758964064865	-0.145159848800796	-0.442187132089198	-0.0709960486236971	-0.539332673706887	0.0372812885670939	0.362945009484863	0.0429958434644026	0.0346989592208827	0.173958369636861	0.0253136063304569	-0.247741488758886	0.104283836986526	-0.286932068979146	-0.123255559543865	-0.19145056887185	0.130826927001159	-0.304376161821374	0.0314250541360271	-0.0956250800474892	-0.201774056389316	-0.0901592197389483	0.0928019357190965	-0.0457284258166175
KEGG_ARRHYTHMOGENIC_RIGHT_VENTRICULAR_CARDIOMYOPATHY_ARVC	0.118621143954324	-0.2728991700423	-0.258799244986419	-0.0213341094332545	-0.35150716558419	-0.311025198409074	-0.216860849473028	-0.405961362092894	0.0712169400107288	0.137630635888443	-0.134606772657386	0.113200057859412	-0.251063249005911	0.177787250707421	0.440688622618635	0.103768377748172	-0.159174189446188	-0.382271439546574	-0.27283723366987	0.351367484865052	-0.355376869663715	-0.1510905945313	-0.347829901275147	-0.0862117795771098	-0.149952211451726	-0.267338691271707	-0.244769687496979	-0.379718538989064	0.0505980741753679	-0.451995804923717	-0.0108709904263014	0.467866594301059	0.175335087226881	-0.125031686803517	0.186996466454316	-0.0585742555189286	-0.199093985244293	0.124862737220819	-0.115145021077478	-0.176556290730462	-0.286569527274773	0.135812328677285	-0.284198557431087	0.164437690753791	-0.166884439973201	-0.242202563212793	-0.020521687184628	0.196589353620107	-0.00897235000886906
KEGG_DILATED_CARDIOMYOPATHY	0.117376742945174	-0.249297855101115	-0.0961089508921495	-0.061986706346846	-0.310138232389191	-0.326924330736253	-0.028561884173566	-0.215512630620089	0.034290511209304	0.172746807496348	-0.00686706047760757	0.0654781401936181	-0.233019177558553	0.151645774858418	0.410496923952175	0.0368797393801585	-0.131751789832884	-0.401211568501093	-0.318909375417672	0.288535798633984	-0.376245458242139	-0.073559550811595	-0.26855301705863	-0.0866971954679457	-0.107885894478275	-0.123104158629776	-0.135296445064891	-0.438248793014341	-0.06230899656513	-0.493364076418717	0.0364319413562877	0.364645627935114	0.0422518469629181	0.112228941069597	0.081946246234918	0.0251526248380711	-0.1886683455437	0.110522534459463	-0.204204165618519	-0.127608084653564	-0.197461153211985	0.14173807984913	-0.280015079387994	0.0521238198054041	-0.0889629883388569	-0.220909910322361	-0.130410578356453	0.164386657032388	-0.100213620450769
KEGG_GLYCOLYSIS_GLUCONEOGENESIS	-0.0454998043223752	-0.0646987846198772	-0.39391063060808	-0.0653672293938546	0.104064852788472	-0.234833021445877	0.00263338958689646	-0.0755427702947241	-0.0210140425461676	-0.275655505823325	-0.237851648736615	0.126834018209953	-0.185130299982475	-0.384682184225167	-0.322839592062565	0.176789043989917	0.127966235653439	-0.0374495826577617	0.234877819385205	-0.0212348362855884	-0.126103780448406	0.0152616243929284	-0.0896879768388905	-0.233054204005813	-0.153318385396783	-0.248269288051849	0.155557526792289	0.169669143062746	-0.0976620466898305	-0.0191819055066639	0.0537432730411197	-0.315619179607707	-0.113665225921042	-0.320595226655356	-0.086663340343922	-0.11460991240397	-0.243177118117339	-0.132795613493435	-0.0398740486901748	-0.269809410842624	-0.0896468053902281	0.0730568549294079	-0.216773571694006	0.225245212465379	-0.230211733433787	0.0566505699051672	-0.217661881548521	-0.156210641911855	0.267496563727918
KEGG_CITRATE_CYCLE_TCA_CYCLE	-0.27330866026764	-0.146486613942498	-0.380413451602676	-0.217375130536579	0.0484373316827849	-0.013118111127782	-0.112677923280234	-0.389163754482633	-0.211486339069502	-0.365434180149499	-0.329534082739725	-0.0726861617009429	-0.235644828249509	-0.402171998313349	-0.448015115368372	-0.0280862278262199	-0.174785411599581	-0.329477264744198	0.0774846497621787	-0.238238350062972	-0.120379554091345	0.00878865208946741	-0.24865244071968	-0.328496332156308	-0.178255563682453	-0.37239555103031	0.0476457047859972	0.190014665583368	0.202228319259401	0.278943309804178	-0.115073288173826	-0.316424496773996	-0.176375881611686	-0.428674022538301	-0.043166084663064	-0.0536148748962193	-0.246085270444736	-0.212379123993994	0.216816415849943	-0.441694669289038	-0.28968542397334	-0.105408640400482	0.0134417103444873	0.0321610848846491	-0.393945516620263	-0.177361108367323	-0.0031922598996231	-0.254511361937939	0.0232221390286054
KEGG_PENTOSE_PHOSPHATE_PATHWAY	-0.515469221356833	0.0347142720424496	-0.336657290159337	-0.238933984432552	0.304543370360328	-0.231629597830416	0.0920927052998338	0.127179705119035	-0.311552388988042	-0.0106135925290484	-0.264824405981323	0.311341236973458	-0.34375149678869	-0.389855553632234	-0.419654621343825	0.137047131520995	0.254608644329969	-0.0323231466000748	0.126886524114286	-0.191791954945852	0.0549296166095523	-0.148168523057387	0.00566116200926586	-0.288853143448627	-0.161657358401351	-0.134758737346006	-0.02195956833289	0.163757934177508	-0.0701005793396939	-0.128865168358687	0.111877188695387	-0.384885355833747	-0.18847766039358	-0.176525446977595	0.0356330283571371	-0.241933443969221	-0.199079995790738	-0.0305304348202047	-0.195213624426768	-0.324986127889993	0.208024474730428	0.0312243269448527	-0.293308493455205	0.191132831808116	-0.441850789583416	-0.314542905259194	-0.496639657139522	-0.0537223422695471	0.212819395233942
KEGG_PENTOSE_AND_GLUCURONATE_INTERCONVERSIONS	0.420323268013927	0.252762778027482	-0.252746703890189	-0.255779373897813	-0.207656389769703	-0.423065344146732	0.264558448046487	0.395400670695688	-0.313123841572282	-0.245677955209978	-0.438921210902892	0.557508777535739	-0.278755793711248	-0.246899839837274	0.023538512673091	-0.186695469842645	0.122939500602707	0.433296107081154	0.271201660863951	-0.117776720087728	0.0217392311241569	0.399654414542763	-0.305470664500436	-0.431223733841166	0.44151042329269	0.423125453331193	-0.444409620049132	-0.203933699808518	-0.456892494456772	0.503352687987125	0.180913511744879	-0.0549294225545318	-0.535440818310367	-0.227078179614352	-0.367559949563739	-0.197690853518133	0.0463004346057826	-0.442675618389934	-0.499737223347313	-0.484268911019076	-0.0779746015301244	-0.00792131851275724	-0.116981070097333	0.344698418467388	-0.0257710273718341	0.417067832813015	-0.0360023927356928	0.457880336018694	-0.322420521319903
KEGG_FRUCTOSE_AND_MANNOSE_METABOLISM	-0.281135573613945	-0.318603139407203	-0.295819299706554	-0.0239149042663863	0.351414647496656	-0.26834244420037	0.140823386457421	-0.00752834689405621	-0.129391622824659	-0.0321921866799522	-0.311166699944829	0.0656655054431535	-0.392537574436089	-0.430397876542555	-0.350098572662573	0.0849799381384068	0.286233767423782	-0.141194363912833	-0.0402656219121775	-0.17394652215098	0.0272630543566392	-0.343767003178642	0.141552352082027	-0.00688150750030458	-0.255355785257137	-0.0920798313208419	0.0850182760247112	0.26461691112457	-0.199195576008752	-0.110407997113289	0.0170671325109552	-0.379850621188201	-0.150440760692198	-0.252155033244888	-0.0827866215788249	-0.0930212055896743	-0.104960296374319	-0.363574876012898	0.00659882995480701	-0.358388234677569	-0.0346221353007855	-0.0408417535047179	-0.38656171095636	0.211742868917349	-0.499227502234863	-0.218637641207534	-0.315943597396408	-0.273245837930043	0.310843734982513
KEGG_GALACTOSE_METABOLISM	-0.434880669706138	0.18766257480008	-0.208824425589415	-0.258130777275651	0.470116220501954	-0.34168019514442	0.00843323464408764	0.00469458901455988	0.135100587820273	0.150556817935377	-0.298986857529852	0.278789797286784	-0.33386526853736	-0.22391027206306	-0.244858128378714	0.220139570387873	0.329754202068262	-0.149267969739956	0.0966624012377745	0.0667732516996003	-0.0110704331617594	-0.141524556508762	-0.198310629604044	0.158323766418612	-0.232204114845021	-0.337361551728608	0.131907327287583	-0.308681584739446	-0.0728811114534691	-0.363694556420509	0.286109128974588	-0.319163530316671	0.015857844993557	-0.381791901828499	-0.0929298575717655	-0.436518701559475	0.0591821382641066	-0.288367199270453	-0.148549211041416	-0.210768347705819	-0.106916911504397	0.068993532732129	-0.37575577845091	0.148905573054832	-0.40616573552318	0.0317662999624839	-0.247684952745672	-0.19366336236503	0.140192443824001
KEGG_ASCORBATE_AND_ALDARATE_METABOLISM	0.473402412425349	0.405190643549951	-0.00284645374147863	-0.247646343016635	-0.42741819461858	-0.403463187262005	0.348707143959512	0.386848300086007	-0.361103500758494	-0.162809164946449	-0.436940720460757	0.577930149724289	-0.318775324772673	-0.138979431974426	0.0272996465722184	-0.302501335594002	0.234318594450294	0.404339949843462	0.342458940568346	-0.176054127110629	-0.0444702808698932	0.526868732656931	-0.367625974252731	-0.33053841641238	0.457578963795441	0.478625290345621	-0.337742399352329	-0.110847374029344	-0.570799281945625	0.412509931930277	0.313665392570813	-0.099244539678904	-0.477665016341114	-0.300186526858901	-0.344713261198193	-0.125504343605339	-0.119458521492188	-0.426413871537046	-0.569140044407874	-0.515950619104933	-0.167554490730269	-0.0676786787270746	-0.124011802722742	0.222435229683007	0.0591590899931141	0.421706567888552	-0.02221083487997	0.329702020248741	-0.318239683080518
KEGG_FATTY_ACID_METABOLISM	0.0146243305598298	-0.14578825346681	-0.425344817774607	-0.0935091462859963	-0.337671264167783	-0.316066340275685	-0.0851120040820926	-0.322241575674383	0.0023157162051822	-0.394666776039864	-0.030444044913962	0.168320819252039	-0.148803896902359	0.113415347991507	-0.180707314721799	-0.0931221345113154	-0.226979457646527	0.00701119504013356	0.337203268244078	0.121163465077334	-0.213777947539331	0.225416422821319	-0.0691131605467643	-0.403395526532461	0.0998129583027126	-0.280445092139257	0.0701288348265606	0.149644353650196	0.126625741367135	0.0545778877836534	-0.186999883322369	-0.0852739462737963	-0.229832838532227	-0.335518259401777	-0.243098252004467	0.0685011935121679	-0.387537667247063	0.274608302193003	-0.137775483746864	-0.314151609727967	0.137935001823102	0.0621127766788952	-0.287927969151051	0.090657396797633	-0.0180373837665945	-0.0112699757303389	-0.317973102305476	-0.307704618457851	-0.278668975832681
KEGG_STEROID_BIOSYNTHESIS	-0.509285001914685	0.457970180083151	-0.520365044390239	-0.113524611595006	-0.0858997215720313	-0.352367841108647	0.119111882220606	0.165707505191472	-0.506867184922077	-0.164425137912046	0.035371462766514	0.375323435342423	-0.363035335597166	-0.471175792296284	-0.487946903736463	0.216079360064415	0.208112542575864	0.233631708131964	0.366555272979989	0.101277418413815	-0.115246722454206	-0.214214829270175	-0.159615410181297	-0.0782701173737493	-0.195409661970795	-0.0631562490987257	-0.336853962151388	0.0311808836039315	-0.058003833119069	0.605797581664446	0.101350793840891	-0.301731116173041	-0.0124827579576548	-0.528712563862222	-0.293953519271398	-0.396809539098618	0.230208640482802	-0.171295642310846	0.0931106260808436	-0.245176876665598	-0.280618810933465	0.411883183181909	-0.374273771703276	0.0588985304763701	-0.460775764615034	-0.0100239338464466	-0.424630908108728	-0.144348487321752	0.238921237541773
KEGG_PRIMARY_BILE_ACID_BIOSYNTHESIS	0.108603901890222	-0.0644434429307961	-0.654600736031689	-0.184132342226915	-0.404506412681018	-0.159529825612509	-0.0924018730482731	-0.30654623746213	-0.334815120037875	-0.22663190708061	0.0584949447468831	0.0522044195164987	-0.0540201483269746	0.026009547628981	-0.324828297558371	0.236916436347228	-0.207610884528288	0.132628927596218	-0.239093119895192	0.246659804455961	-0.168447469813675	-0.244763247593793	-0.173850369129712	-0.00762307355099934	0.261308495410854	0.0163110387777756	0.118521219450992	-0.19172528766151	-0.0354175523780182	-0.361147968764357	-0.19420788954051	-0.0774648278706908	-0.337966679484819	0.359549353258528	-0.38797864973538	0.30257138156809	0.368045560914361	-0.120860332671661	-0.160516974205139	0.0768072742658268	-0.17858366211834	0.224112056459401	-0.486445987168337	-0.128454271310345	0.128334060916494	0.356489116001909	0.0635821871237196	-0.144586658727987	-0.0242737670518006
KEGG_STEROID_HORMONE_BIOSYNTHESIS	0.397154967471788	0.272339078075552	-0.257977175329114	-0.231069970243694	-0.259697221975945	-0.244415858657297	0.370758848379284	0.414342359779743	-0.211568161756064	-0.142643300745064	-0.275136242687759	0.349456423794407	-0.311279680832342	-0.26561980713377	-0.0626533058547569	0.0850076745809867	0.258320962626539	0.264640880399993	0.284822473876136	-0.0234498331044686	-0.0324685737603744	0.294389031193496	-0.202846098061547	-0.233313577498366	0.330585016012893	0.306364054191744	-0.346816761741291	0.00779121793166648	-0.46528744435006	0.161763500271953	0.189116687409995	-0.106241479921592	-0.163622461503806	-0.065213058013601	-0.390070708703132	0.0424017673379821	0.335206794237366	-0.182088587693435	-0.378548648513664	-0.356779486107916	0.00585972425761327	-0.078451160731041	-0.17265799746634	0.0424409632978656	-0.0332467494540913	0.368037455074941	-0.271127809622343	0.10875506201975	-0.396687672122279
KEGG_OXIDATIVE_PHOSPHORYLATION	-0.525940218582361	0.134893259396156	-0.473239658053077	-0.423602859971957	0.237219098303923	-0.153161712948387	0.265196182869544	-0.280991428436112	-0.149181611336124	-0.160559248554927	-0.27742325997351	-0.00353686670177096	-0.0191574727030847	-0.452825897706199	-0.412198155833162	0.114132999226088	-0.0600682196909314	-0.248432118981941	-0.238051864567906	-0.431511668122197	-0.388425194635505	-0.358925358098164	-0.260116156350416	-0.172370768908315	-0.293692500030288	0.221953892708788	-0.0539609831371202	-0.031428339119556	-0.00976564935285994	-0.0131441173908466	0.0771873551134851	-0.437358180546822	-0.249925603441652	-0.453309662864892	-0.207803589726214	-0.306862424213537	0.0618897147411292	-0.346448832810578	0.0618426242654348	-0.174851244406025	-0.179339491031684	-0.401488494827881	-0.0540740446879129	-0.394118314139343	-0.409508997407476	-0.0987368282898599	-0.418732972412536	-0.320608702303595	-0.0834234424940874
KEGG_PURINE_METABOLISM	-0.309345666256728	-0.100099092474802	-0.164083679459546	-0.102226491344152	-0.100547783250603	-0.18097621970184	-0.106462640000436	-0.345053208083387	-0.208850764032424	0.0751516065831759	-0.0725486646717687	0.0102041337091773	0.0556916808120765	-0.0459979328926649	-0.10653686777837	-0.0475643323007653	-0.267758045609786	-0.333824934385494	0.0480226209554181	-0.183246521822183	-0.42347880607583	-0.213268610813762	-0.136046249852748	-0.225398538138121	-0.228513040074295	-0.134256752985732	-0.0266175133376057	-0.276971505676975	0.0876930312621823	-0.104583126587616	0.164561640352609	-0.0356334838784432	-0.206966876018323	-0.388438225452411	-0.048691211920548	0.0164353363577699	-0.319653419960436	-0.0674937007779456	-0.153206682378995	-0.246668380218898	0.0968759870308791	0.0585681284330639	-0.154440126717243	-0.0165081958819889	-0.26137990212968	-0.25866193984741	-0.206208623248032	-0.114488682862498	-0.0771519196398776
KEGG_PYRIMIDINE_METABOLISM	-0.381693601741003	-0.0781437110864159	-0.265615437897355	-0.157206179879307	0.240249786653148	-0.0978835768983462	0.0141133195735126	-0.235805049231888	-0.158456361924753	0.0427553552458709	-0.145823592590641	0.00476070218274967	0.00407692890555617	-0.310908119664785	-0.335859273268546	-0.273167313039154	-0.129760111696866	-0.254723961803397	0.162946163503114	-0.310929263795075	-0.381422305667279	-0.157597983805661	-0.187717529703498	-0.338717370967107	-0.304219251961977	-0.0800877499930471	0.0024722072449581	-0.171181674491861	0.169285537555285	-0.0296338378961342	0.265609910864754	-0.379108433946359	-0.183061083097468	-0.524585628433533	-0.0652932235668926	-0.196404146833383	-0.298701585948304	-0.318546785178837	0.00389637971522461	-0.196735210691096	0.120067342442362	0.082312611737034	-0.0631726269147696	-0.0528203319846127	-0.397884040151064	-0.287701641500287	-0.347644712254509	-0.334680010226056	0.18048283386168
KEGG_ALANINE_ASPARTATE_AND_GLUTAMATE_METABOLISM	-0.318661241052383	-0.399077864226118	-0.0206696701209817	-0.0460229415298899	-0.058868528886782	-0.132787144878448	0.0658925904777237	-0.374564716021924	-0.112546124043502	-0.297818225962672	-0.1265196729863	-0.0693204002767082	0.0629238020366932	-0.315540400738229	-0.0587654742708734	0.183481619180961	-0.307225992444706	-0.365558757460168	0.130343474121993	0.169030358334632	-0.0529754061310218	0.0255424860768922	-0.102791321353813	-0.0622445306658424	-0.115928904755975	-0.0439418865272263	0.186548253450566	-0.0460700340785934	0.0387442012985592	0.27804754148587	0.133038342899228	-0.295951175441064	0.359516759647821	-0.283967974630819	-0.247639393859332	-0.0291129463361213	-0.098893962913789	-0.171402623756305	-0.297011815885036	-0.307881929185536	0.32509880682997	0.0814286593169606	0.222570302127014	0.153257700932016	0.120082803881039	0.173942874371981	-0.222954224934816	-0.418890092840385	0.0764557066644
KEGG_GLYCINE_SERINE_AND_THREONINE_METABOLISM	-0.251966770187516	0.130074954097945	-0.18913252015244	-0.450748447648179	0.167742154425686	-0.375006104204031	0.0502779778019217	-0.297000644403256	0.236819944439465	-0.324309141007324	0.253684093154619	0.0657617582370474	-0.187534183968411	-0.0973517059050119	-0.393969455265543	0.140853060983219	-0.327872863479719	0.00071845048371133	0.123070967733081	0.264097310405356	-0.33491635208739	-0.13953354176084	-0.0609702351791852	-0.120506952234274	-0.155435685130107	-0.0712845358377646	0.437605458937754	-0.122416579374736	0.193644684032572	-0.324883657152583	0.168347498960592	-0.286988291493068	-0.334915482229403	-0.232117767139868	-0.228272668416187	-0.155612668303651	-0.0975557723622896	-0.421453007596275	-0.273968430709387	-0.147309877038881	0.19284479541686	-0.297502723197321	-0.11018701568298	0.0359418426728683	0.0173759855645504	-0.151942413475843	-0.0906803859034021	-0.456382239800505	0.267087653764934
KEGG_CYSTEINE_AND_METHIONINE_METABOLISM	-0.148796434075541	-0.0164735080241423	-0.342827724809188	-0.229116057747092	0.128062976513223	-0.0109211401349761	-0.261311366661254	-0.443166999242316	-0.235436092015205	-0.0772641559190529	-0.0269540516618794	-0.0249962799758457	-0.154007934100791	-0.100140940710317	0.00459056356995446	-0.121133985657238	-0.189230281506131	-0.317466863156304	-0.0255326250377547	0.0393175283576579	-0.108888308013807	-0.251747383910926	-0.228398076985665	-0.310304762574747	-0.164701602818076	-0.442662526153732	0.0229151011615473	-0.246984112404699	0.132046188334227	0.0463162466346581	-0.0658378244580214	-0.20987126218542	-0.272930064386928	-0.143330067627975	0.00550477195574725	-0.0611115288376698	-0.101899485126554	-0.418405536173504	-0.164793280939905	-0.293062822110687	-0.199924706217188	0.0991447306628988	0.203792353238866	0.0384141132171991	-0.0876044120508603	-0.173493185207391	0.02919693475816	-0.18700489839259	0.268888823188649
KEGG_VALINE_LEUCINE_AND_ISOLEUCINE_DEGRADATION	-0.321019178842504	0.128133996325275	-0.332774708194319	-0.339746016959437	-0.0420729556820342	-0.389274603263758	-0.14646782313957	-0.330330985632637	-0.312723105055718	-0.310294606086125	-0.126002347581262	0.147504467034001	-0.21518119760429	-0.126681572297572	-0.416941485803491	-0.254403303297481	-0.123077381951264	-0.345793068789156	0.182931112400715	-0.120166907105792	-0.231230267874607	-0.0541821672361142	-0.136066189208418	-0.304819159657818	-0.290693200845158	-0.377286812467087	0.0386840512181271	0.144927030322628	0.297534691758414	-0.171580527261769	-0.327343598466278	-0.0523995589108122	-0.342553408794772	-0.357603705203769	-0.103988057738737	0.122952706277969	0.0427797701340975	-0.1978847292043	0.183250487969082	-0.268643039486169	0.0492343218008393	-0.219454787492106	-0.166486016630082	0.0927558571904893	-0.246122854662356	-0.231057849827284	-0.172040482353566	-0.377497971163018	0.134881098656542
KEGG_VALINE_LEUCINE_AND_ISOLEUCINE_BIOSYNTHESIS	-0.167709599928826	0.00745863393486609	-0.133677452898114	-0.40351541900004	-0.0568544828981816	-0.139818222778299	-0.00259520220703596	-0.315599958476558	-0.303782629275424	0.453409285314579	-0.163710371516928	-0.098705960659516	-0.064093629218354	0.037325739302587	-0.211143393333188	0.0250726939000872	-0.121932865865604	-0.649134571014325	-0.0209377502298429	-0.121352376831729	-0.0940254386319127	-0.115118970122939	-0.39604794908218	-0.385492533195036	-0.0964180176415128	-0.347189401493801	-0.0852338444200623	0.0143310480783565	-0.0948074478269978	-0.192981923164638	-0.151088234862644	0.0726789097022439	-0.223979843144845	-0.359383207504362	-0.0828176895157227	-0.224654557087372	-0.197712914423252	-0.542167189404352	0.241142463504981	-0.189035399477287	-0.0949386478724778	-0.326833915930115	0.24622722121128	-0.497830985154134	-0.469826525593111	0.0302888196408218	0.17513803283022	-0.443945637735933	0.181796613185443
KEGG_LYSINE_DEGRADATION	-0.252632686485027	-0.167490118229198	-0.128797360352502	-0.168457207047971	-0.0178281783262791	-0.289882931942972	-0.387049844514844	-0.392949021038765	-0.271558812555221	-0.284965133995596	0.117068114881602	-0.105167674551368	-0.0525778138113536	0.0390406540011696	-0.426947718461085	-0.41818962997136	-0.286993473401537	-0.224975749775485	0.249536496061668	-0.220013055160027	-0.209218501970844	0.0982400733928901	-0.159351077654605	-0.371285567450959	-0.257480172407575	-0.436998811475311	0.0317584695421977	0.0157702101821004	0.329615806047966	-0.00155574616605131	-0.208049161699637	0.0810015027843346	-0.204683276765322	-0.535451813373136	0.0784098689593238	-0.16982698914334	-0.394872028967369	-0.0702751009967333	0.0019619975870323	-0.415896515501541	-0.038940981088765	0.0809973821345416	0.038969857359329	0.357943593417325	-0.358333350097032	-0.351310481753373	-0.0281309764193428	-0.173073047748633	0.168781185962716
KEGG_ARGININE_AND_PROLINE_METABOLISM	-0.147529373736217	-0.126967345017571	-0.372736793639045	-0.205736836518542	-0.147117376650942	-0.29555701465482	0.0252432392257201	-0.242951105614985	0.056550139364936	-0.216931742122271	-0.210495777653848	0.0068328404180604	-0.145572594899306	-0.210616917016422	-0.0611582139003523	0.313255796392534	-0.212635443793945	0.112401124993234	0.181833399044311	-0.0795891343925784	-0.302650265876261	-0.0686561315976003	-0.139163589408445	-0.111962109679689	-0.189412237465055	-0.0839635629376647	0.0677468845189899	0.0175104012848336	-0.0506478670467297	-0.225571969637528	0.118705671609851	-0.176522259177101	0.139311843882506	-0.167388485053695	-0.164150265359019	0.0470181365084485	-0.307728347583921	-0.101413649124866	-0.112901177914746	-0.303199410954036	0.207855606751823	-0.125010410239992	0.0781720436875864	0.136396616093292	-0.237718444606094	-0.158883361235877	-0.278624127324493	-0.132583698165229	0.0974973281358751
KEGG_HISTIDINE_METABOLISM	-0.34930775273195	0.325974026614848	-0.138665204813507	0.00457633340610339	-0.263256230446212	0.119177224839954	0.252686187905014	-0.0139734758298494	0.206291083202648	-0.321040210167682	-0.191283934834972	-0.108442241820025	0.111751836712034	0.022353927848563	-0.200065246546444	-0.118560878523987	0.216808565689384	0.26803897291085	-0.0326853166114165	-0.13101037090908	-0.157476414333782	0.217106286320188	0.233774444713394	-0.431590697008354	0.0722320888839429	0.106264538708107	0.285124027089838	-0.0291552914235892	-0.236248746618885	-0.246440986317743	0.0895127201149235	-0.192868501825072	0.140377897068458	-0.11772217212846	-0.0927528655401976	0.30381018846948	-0.344011580587281	0.249395442548291	-0.313784956361813	-0.0241659002826828	0.19673238721571	-0.0654214280984026	0.0365590008268156	-0.194004020379361	0.202466326023695	-0.277789571113133	-0.416743211809577	-0.449647590118397	-0.212524400369151
KEGG_TYROSINE_METABOLISM	0.00237980315836631	0.0982036624238893	-0.462332599895406	-0.317213685362401	-0.338196443335853	-0.0307460234607456	-0.131577129277077	0.0576647146273354	0.290005449007938	-0.125846611071464	0.00356169563225636	0.255867977146997	-0.339220885962434	-0.0502564606895376	-0.307824092646505	0.239312473636741	-0.300463652566352	0.0642817914060081	0.0346511317491312	0.177009106886081	-0.419236082028426	-0.0449474711649898	-0.150466982614909	-0.278300230532204	0.316791575015472	0.0599335960078691	0.243010595278855	0.307584099266444	-0.181047736907562	0.00827526042540136	0.0266401810613883	-0.21001744838403	-0.353343586303717	-0.309635141982108	-0.327470660756275	0.211771674544859	-0.462342537820983	0.0761089460140178	-0.215590753819681	-0.0656741740799643	0.122681711022079	0.209757331384534	-0.251894336442575	-0.370196189238878	0.166117590385038	-0.260747725400843	-0.282289336856933	-0.255191694185619	-0.300324638975272
KEGG_PHENYLALANINE_METABOLISM	-0.0137103952713654	-0.248469755447496	-0.554733325341185	-0.399320879589479	-0.172467457681804	-0.117982379347543	0.0258286992969274	0.311809581942088	0.163394077431285	-0.224212689606727	0.203061563239343	0.105642778014642	-0.408023615813755	-0.250225197269161	-0.507488340390812	0.48305874815554	-0.141123794771581	-0.0519047932599104	-0.0321150148818658	0.120138203863278	-0.252722412612693	-0.0730480492575301	-0.315983947191991	-0.32828396091936	0.267875968677464	0.139396281878671	0.51556224420233	0.0388535979883003	-0.161819637895931	0.185161793738572	0.240215498553418	-0.431047872135892	-0.0525423700603455	-0.42734330670969	-0.184081880780929	0.102655912858335	-0.375761611580497	-0.263291855062881	-0.097412132017784	0.1517104183159	-0.158635416678678	0.183999235455147	-0.191809589387507	-0.542796150723455	-0.331321322411396	-0.282895074240958	-0.461145923367168	-0.32381916025845	-0.041653584985846
KEGG_TRYPTOPHAN_METABOLISM	-0.268517057787865	-0.0765939923588511	-0.216517788756742	-0.277178604637049	-0.29045738113862	0.023852025308178	0.00399038930564449	-0.0788476566861602	-0.283669747630635	-0.201397497644168	0.112192102314814	-0.241287747173893	-0.108240463750007	-0.00204034788564125	-0.35488168341993	0.0851445487916108	-0.251238853248707	-0.365246616054005	-0.0236787277667241	0.0736805889406095	-0.0153995258397925	0.0772447943780076	-0.226291057928617	-0.303856476929705	-0.0824494851290737	0.0771617960648487	0.0865529888710156	-0.292095383997158	0.0144384003108203	-0.235790863842359	-0.00627938239593689	-0.194453305971667	0.0486314842003547	-0.233162767923444	-0.020434049000424	0.05271555621016	-0.409021525990123	-0.0164440832234642	-0.255068671602297	0.0921174839656795	0.00438437114137694	0.348576267096252	0.18459226850743	-0.206184204406431	0.0635383272366008	-0.105270520348413	-0.0687064257269321	-0.325550353756715	-0.166420407901179
KEGG_BETA_ALANINE_METABOLISM	-0.228183262361238	-0.0498639393465315	-0.202027772224179	-0.280123132325345	-0.222836872644811	-0.466508574607346	-0.149558355302307	-0.0899472820772623	-0.302630578995089	-0.240956433684045	0.0212036609398929	0.213404179962337	0.062911861251966	-0.290234087815865	-0.383154349199051	-0.211719929775477	-0.0476420872371467	-0.34597191358955	0.135405893061347	0.143292090266644	-0.186918292992623	0.149882361259371	0.0140229549084767	-0.328055179836882	-0.182386272166763	-0.346953124155782	0.404296765055462	-0.156818992191212	0.18873733192829	-0.0927601531194798	0.14922059265396	-0.271942609928876	0.108444448569147	-0.417865256413051	-0.0312142107300011	0.0327521247651408	-0.213349020344799	0.0307757559714661	-0.273354930417516	0.0535918887966993	0.094923935320596	0.0218130757723977	0.0650381583294856	0.279986392849053	-0.289728356296341	-0.108309487631435	-0.459015273342651	-0.514229820918064	0.244428674432778
KEGG_TAURINE_AND_HYPOTAURINE_METABOLISM	0.175074744860106	-0.224390372949848	-0.446854616529432	-0.189889125940979	0.106187617414997	-0.505505846771497	0.116781169206791	-0.610856280861301	-0.441905624462576	-0.488278472521532	-0.110952498593774	0.207657069192509	-0.352953485257681	-0.264760457100413	0.408686365206656	-0.000860980592369887	-0.45665717435528	-0.193993771423103	-0.226135663881323	0.329653300619192	-0.60961838855207	-0.38590190679594	-0.0119141635056528	-0.0835151692925463	-0.163472503255336	0.198137390910368	0.378431417697876	-0.40141238574098	0.297218610278315	0.235479927071362	0.144310438370061	0.23942859710949	-0.149773754683978	0.0484533878647937	-0.625132320116805	0.358611225266616	-0.542485627651757	-0.168276582651154	-0.441012047813771	0.381422286928965	0.357076072938525	0.365008189519486	0.297047887186859	-0.394628466391437	0.462754797121587	0.201911101979068	0.0654298121638204	0.0537866110691007	-0.328899491765781
KEGG_SELENOAMINO_ACID_METABOLISM	-0.393370420665491	0.150837798765609	-0.342062726488815	-0.150189243389199	0.180363809455783	-0.2069945116616	-0.228007363923591	-0.367435346157338	-0.270336150269383	-0.289704017514748	-0.071731861562785	0.25467809994967	-0.256468434667866	-0.00940481703859533	-0.0896528537055372	-0.306378325184215	-0.180242375641059	-0.275877596032911	0.058593521268693	-0.0413920454160354	-0.320266325571942	-0.354460600131638	-0.0433183384482909	0.0750213761939751	-0.0454153101294031	-0.200377933161756	-0.0966158785376804	-0.0501596925873662	0.350903446528184	-0.177505577881724	-0.0276806672764293	-0.110528053084402	0.050779956089279	-0.0608562872178029	-0.249831218198733	0.279106638306964	-0.217747291689889	-0.408744126756398	-0.388909580973458	-0.391813404688841	0.159076005399884	0.115719851102186	0.208778492767952	0.0257166532762588	0.040678849544128	-0.205413517963582	0.0433589375458067	-0.168490612925995	-0.284366055111568
KEGG_GLUTATHIONE_METABOLISM	-0.351268022039027	-0.122730228711957	-0.45242261310425	-0.318547299565356	-0.0535673599723505	-0.207241893573086	0.318404875825489	-0.337340172999373	-0.202319644132083	-0.370830923897443	0.122223060957698	0.443719520349428	-0.206129328737451	-0.186713815744867	-0.313404379628066	-0.300395475903525	0.250884895740233	0.317187299967984	-0.0756395219942529	-0.372547441867564	-0.224449026961491	-0.338401979641009	-0.339442883398585	-0.356575933527534	0.322335893473963	0.161144600167591	-0.00852897939002753	-0.108417399406039	-0.226784103211014	-0.229129417720788	0.473065501759802	-0.301395438582497	-0.323508932120434	-0.12840845355597	-0.355790050754706	0.0428326443850204	0.145075882220991	-0.190649365259041	-0.0921705918565915	-0.156743494445465	-0.0203024360753935	-0.310366399236672	-0.311250221203673	0.189910118351222	-0.227724260476425	-0.398008545505219	-0.0531598573578785	0.0608077659238182	-0.253387532496157
KEGG_STARCH_AND_SUCROSE_METABOLISM	0.422794762182822	0.185773122264805	-0.0865721241170758	-0.219602627296382	-0.130501788555712	-0.153812531136433	0.137620730665041	0.294436265557413	-0.0741357336331182	-0.0218101311922042	-0.333626354736362	0.318956566660426	-0.405134091650592	-0.0287182808684674	-0.00389094429845405	0.155299666095457	-0.0563690897169546	0.213419448131614	0.227541831204432	-0.0720160808791881	-0.202873014332627	0.285264403424672	-0.23178054184944	-0.24929361385833	0.325265055891447	0.115564735222485	-0.243993930896815	-0.232970230955713	-0.401327361988297	0.16308503344239	0.122050048669439	-0.020577755459254	-0.175704338717133	-0.193007057476421	-0.348342737216775	-0.0606005652110797	0.0217510599066352	-0.299544947408947	-0.441161277886388	-0.428717610149364	-0.096297442732465	-0.0658420839714516	-0.148645564628751	0.16316081911452	-0.143271431348106	0.272938985969429	0.127992481358681	0.241350774011392	-0.128683541994145
KEGG_AMINO_SUGAR_AND_NUCLEOTIDE_SUGAR_METABOLISM	-0.38584831100536	0.150174214348515	-0.161589885939121	-0.139469044317038	0.339264179747915	-0.239932776053001	-0.0509640551840525	-0.1161969133468	-0.0823263158065557	0.220213174686904	-0.153291995015392	0.116962068977448	-0.355677847603993	-0.325378349192201	-0.199538382178764	0.0143271084248143	-0.0727584898363446	-0.231861015081464	0.0850212757607151	0.0177616675189269	-0.150368013338149	-0.109697984391069	-0.171154526740069	-0.0593723543324191	-0.155240510756149	-0.171508619170083	-0.11453902181523	-0.174959094127707	-0.296831381875902	-0.255136313653523	0.242987766399391	-0.285451289936002	-0.231941794962925	-0.415572744027363	-0.104747717104134	-0.225728003924359	0.00422518174843364	-0.212159566789255	0.0334206163205026	-0.226142556969317	-0.0248266620221636	-0.185206547604261	-0.350865539327122	0.143872611513971	-0.321075115286707	-0.167613417502971	-0.402239662018565	-0.249005607978308	0.25919856454037
KEGG_GLYCOSAMINOGLYCAN_BIOSYNTHESIS_CHONDROITIN_SULFATE	-0.114827179174177	-0.224805930487186	0.225062026263593	-0.267703096057855	-0.308423334107576	0.114088315855411	-0.354596085702496	-0.0693456801832183	-0.182280265801452	0.32879520277609	-0.13348766701074	-0.0126233858531117	-0.163459157513756	0.294011712518371	-0.165493816502905	-0.0138024028797277	-0.354201244866389	-0.158518294430615	-0.0937246824074427	-0.278880678516029	-0.37409836128202	-0.246334211343702	-0.237427862239112	-0.381775723763166	0.200069577474876	-0.355128579180989	-0.252715583838169	-0.346013006444395	0.0889976415034058	-0.538728419749106	-0.00149573364066241	0.435411619056755	0.339864743312785	-0.40374222912887	0.0198990798224968	-0.422436264110691	-0.231233860651802	-0.222541902942572	-0.0793886188294056	-0.331513253115463	-0.366734256122688	-0.0232181833919386	-0.319006683961667	0.269922355802641	-0.428523014224939	-0.157357702931245	-0.249019360568223	0.150639127649676	0.200325479411381
KEGG_GLYCOSAMINOGLYCAN_BIOSYNTHESIS_HEPARAN_SULFATE	0.0792284059839854	-0.32640444546064	-0.120612857127544	-0.180902174525938	-0.304336579491487	-0.474316075183151	0.11689518530611	-0.23923257937595	0.0679326087532167	0.250118702038383	-0.150727860745157	-0.0816956811117099	-0.202597247689583	0.0673108398245331	0.015469553171629	0.212439154535728	-0.245375872416499	0.136358780138271	-0.0396103492347735	0.0388599116712372	-0.338523589573246	-0.260282474361709	-0.13463777860543	-0.0740352531100747	0.294413708940985	-0.274175589534804	-0.252450985730685	-0.169395751621866	-0.324669372965872	-0.519169087244816	-0.30700323408973	0.246277335295542	-0.101179531136529	-0.0733331861011342	-0.130794638330274	-0.329997092553267	-0.0435995741006322	0.00781100602852791	-0.170770311337643	-0.289890000234532	0.0179934800816591	0.125297742349424	-0.155918970471589	0.104574379328538	-0.133925257965839	-0.107721808813058	-0.0438162354239532	0.22391361529782	0.0323849122535111
KEGG_INOSITOL_PHOSPHATE_METABOLISM	-0.101270769957387	-0.418054896616655	-0.237908213054605	0.0716856677079613	-0.175635767875805	-0.0579961859698864	-0.307425114998139	-0.356873019336311	-0.228329468775199	-0.404199761129554	-0.00745765246650273	0.296920009028327	-0.0236271093076685	0.106657901046218	-0.0227113697755075	-0.290693371203856	-0.332989603165068	-0.195406528023774	0.204359409510256	-0.190781906657601	-0.221956219451845	-0.158921816520732	0.100117466168075	-0.26891502690485	-0.0417084245826568	-0.480674188051491	-0.0289863673268007	-0.0989883451192488	-0.0313258692692904	-0.153817256184155	-0.275866141630406	-0.105847468525675	-0.20073603422624	-0.302562571593321	-0.269225494257958	-0.0672144827976313	-0.244702562199055	0.0679897635089974	-0.0704502664732599	-0.47605094755606	0.213138601625287	0.0861825865799183	-0.322480666048424	0.289962548269312	-0.162571440768296	0.0518347484517457	-0.181969618526485	-0.191192196189061	0.102627649226805
KEGG_PYRUVATE_METABOLISM	-0.272575259063215	0.0744733189692263	-0.270215160550444	-0.149150533602211	-0.207319632226124	-0.039846666844133	-0.19740134027327	-0.418461789490323	-0.0906451421285739	-0.338742087464839	-0.255530903957759	0.0190619523824564	0.0558627272439597	-0.398434589581154	-0.361706275053707	-0.18697478961742	0.120139959498194	-0.0855077242757262	0.200918654002519	-0.220284922880683	-0.221818844966735	-0.313435116020594	-0.0614741478299522	-0.299029439682959	-0.379971661561774	-0.19242105230796	0.222927278900746	0.00169512718407813	0.114171343841309	0.0892774576709723	0.235158668345076	-0.343216753512992	-0.202407114842755	-0.325302276823979	-0.00284214940002084	-0.0499876618974922	-0.120397920485746	-0.327170033851802	-0.139510019696829	-0.165591743562632	-0.241728703652292	-0.0489765419611402	0.188651184020563	0.12355707055602	-0.198382253972024	-0.33054001158056	-0.107413267669666	-0.243621125105505	0.235245670677283
KEGG_GLYOXYLATE_AND_DICARBOXYLATE_METABOLISM	-0.389947566241282	0.171679744625706	0.0613809607731762	-0.40217337220256	0.0641926967458371	0.263940026982714	-0.222515446727809	-0.151776042221506	-0.270503694120666	0.256487004897479	-0.210129515541266	-0.220133524614057	-0.172120459983761	-0.40509189075398	-0.26334852156654	-0.0724403814089686	-0.204486385556759	-0.386961913170737	-0.202062062211494	-0.399489744237172	-0.328435494706165	-0.363450957506363	0.207167079882694	0.17620361306399	-0.294474020926518	-0.171855720655731	0.286143571706632	-0.211421529877651	0.0444048129256095	0.00972976179880641	-0.0986665394265304	-0.612760005725016	-0.359319957195796	-0.376887797841412	-0.225691651043833	-0.460903641822675	-0.239593690663901	-0.180065457542939	-0.216433791672933	-0.340525749619497	0.220313844145821	-0.139387213992611	0.0595041800311176	-0.291147716473558	-0.49895429242504	-0.0337237760178981	0.0472621740635928	-0.358276058921536	0.156180475215773
KEGG_PROPANOATE_METABOLISM	-0.300411013534194	-0.0556144057821469	-0.315156155753838	-0.195520648089537	-0.157619565902148	-0.231719426672325	-0.342365668098681	-0.408639390437874	-0.253603496146043	-0.377167113833988	-0.282142563951864	0.0987360356596425	-0.130505211149911	-0.174055455085647	-0.312964536738443	-0.42892566948407	-0.19316539248522	-0.235832102593756	0.182203556402545	-0.0262567987534762	-0.234279522763675	-0.104900615613549	0.0707429294569313	-0.414725756396272	-0.335352995023509	-0.395564064448641	0.177040161984999	0.0650609591829658	0.126876955531092	-0.0423895971931534	-0.146857974992925	-0.274754135083927	-0.22078289150149	-0.391902565229913	-0.0521920545472821	0.163531102929794	-0.144912000182745	-0.247634404006664	-0.00737998111697005	-0.224454289322587	0.107314593930295	-0.103888270408038	0.0466644360066183	0.275676857217763	-0.012292468747181	-0.2148178804768	-0.266824755729356	-0.318377235450266	0.213160219246441
KEGG_BUTANOATE_METABOLISM	-0.230267526480803	0.0303673684672809	-0.218780748119569	-0.176028161197663	-0.0445824589613321	-0.396266160279096	0.0267481960075475	-0.360320269262634	-0.176113962835558	-0.264964862628971	-0.10288440890575	0.163335293215182	-0.323364452621887	-0.343708715459568	-0.411366696128045	-0.141386064703545	-0.135170475722331	-0.182553123227296	0.203743848452451	0.0344834138988536	-0.124421503042396	0.0150183868155733	-0.0317292616007892	-0.316413006709224	-0.240347030443067	-0.176498238345614	0.206741969538847	0.134133844241902	0.355780750799464	0.0995320590481601	-0.158659665365133	-0.0995981608473385	-0.155689360874531	-0.333813025443371	-0.244281686908134	0.133963116442841	-0.0434028685372461	-0.320593335515043	0.0122524524177505	-0.158846679925095	0.1017879636259	0.0119657518699594	-0.0542139491135621	0.391480861767474	-0.0304953277772507	-0.0152010823226853	-0.307214680602074	-0.31488163146295	0.270634311748148
KEGG_ONE_CARBON_POOL_BY_FOLATE	-0.450414839872035	0.0837570812585189	-0.123168199347321	-0.28629010374625	0.0890028838568818	0.227604799723263	-0.0484529268925033	-0.163797455127979	-0.143294952085237	-0.171813392622593	-0.415573040439879	-0.148774021392841	0.279868695280436	-0.232986092007226	-0.132738752772719	-0.367815299541767	-0.233595775517578	-0.169882422908583	0.195268380378191	-0.263145150979899	-0.229570539687736	-0.192020702481119	0.20950694342088	-0.0105236790865835	-0.312116521763448	-0.322156671793417	0.0891382522630419	0.0622192170338622	0.0826428815702583	-0.280106945313652	-0.0979497053390904	-0.551814902845619	-0.0629146224485015	-0.424872147645035	0.223775140284602	-0.0362398529601835	-0.528918531359996	-0.226083643206632	-0.330849124845897	-0.502388735134672	0.0422581095079175	-0.398882927926304	-0.0824877990613608	-0.20075953541545	-0.329737861148703	-0.345377437160439	-0.113941333025393	-0.368907633463851	0.133092034414717
KEGG_FOLATE_BIOSYNTHESIS	-0.595265017090214	-0.00612633518083822	0.117722557594125	-0.305024069833211	-0.151455558052924	0.411110726425586	-0.0121896965923788	0.33725971608238	-0.032258508617119	0.0184815418714769	-0.5128595519433	-0.467130534165052	0.329093842410076	0.0726902716021905	-0.132103651557105	0.0363318207432071	-0.24987917678088	-0.274270409328349	0.41682733398418	-0.590844408032067	-0.496053924110197	-0.147336801697857	0.181074390435219	-0.219706327567409	0.101490954123635	-0.0158122674855818	-0.212009085042821	-0.254971008489369	0.12868838464798	0.138557762580839	0.497899199541668	-0.599742122971204	-0.219283771900745	-0.427296796942748	0.0362225129328586	0.110151477416377	-0.506267346092939	0.336829978064114	-0.347678593663954	-0.638559454694485	-0.225685838323232	-0.167421390898858	-0.468264449123848	-0.330386121721652	-0.151848086934578	-0.473578454604092	0.0982184683155613	-0.343173629848378	-0.41416125041349
KEGG_RETINOL_METABOLISM	0.638694858746189	0.240106361971707	-0.459296904336733	-0.313740209351946	-0.254611508778104	-0.298731531836131	0.347932654418776	0.356037096877498	0.0159908477657737	-0.260834945391245	-0.144179429551508	0.38985805261499	-0.461355347537275	-0.0412025568429544	-0.081675568261029	0.20000596567805	0.247388800005207	0.260535783344626	0.305964084261337	0.0175262216542026	-0.0741396550092393	0.149382837693113	-0.172982967915583	-0.215498095939812	0.303325694856631	0.351715659266133	-0.227245350594062	0.268377762649328	-0.290996039538656	0.119987259134042	-0.0622303842305668	-0.426419500700716	-0.196254233129245	0.0775512307851368	-0.548825195984975	0.108638109027033	-0.0183722532285958	-0.145839168919546	-0.374683808333076	-0.329724951228124	-0.028248643522003	0.0501985952754712	-0.162373976734014	-0.0853318047312469	0.0605643016806053	0.390128081573364	-0.260188808057197	0.286178985058034	-0.0986244823741456
KEGG_PORPHYRIN_AND_CHLOROPHYLL_METABOLISM	0.293193729789815	0.233761597019643	-0.136718349011417	-0.338452746999157	-0.125517881582414	-0.287275276258818	0.422245662398725	0.365340106070372	-0.19499385405515	-0.0434520217905605	-0.354829194909432	0.491261501078225	-0.209786129635063	-0.150850100033598	-0.165620205703479	-0.227303714427815	0.114434823726591	0.325544741739709	0.180857058570483	-0.157279873322803	-0.0875704690406878	0.34094455080623	-0.260999366870003	-0.390095702922101	0.311935987165398	0.265885403790753	-0.316583213815836	-0.196222137379787	-0.477403341574301	0.374727708099313	0.151334665821997	-0.33772964450102	-0.480083686288215	-0.23017262127958	-0.255264790557367	-0.14711759973723	-0.0358353868915147	-0.364100963843235	-0.380467543431171	-0.374340208736371	-0.25153276798481	-0.136089192461544	-0.0816052708976577	-0.0900652226541338	-0.19124453246529	0.213990705782561	-0.237860367819022	0.177110338137234	-0.397577878193144
KEGG_TERPENOID_BACKBONE_BIOSYNTHESIS	-0.139665920201345	0.350572042210887	-0.37680961194013	-0.434056244191288	-0.122084972968139	-0.268378087925459	0.015988372093181	-0.340875871260248	-0.452460169136958	-0.562909110914613	-0.221317311051556	0.0186486542338897	-0.164024351011616	-0.450352234474411	-0.210757348020328	-0.0380289453991277	0.153222442322846	-0.0968602643331919	0.342645560286165	-0.0809657323710618	0.00124606465888027	-0.437410253685922	0.065673943996283	-0.222767294895831	-0.485305714857531	0.103469224901148	-0.0579059752588726	0.128430133319738	0.364231325059669	0.474537410115696	0.155431222809659	-0.32713003675755	-0.452455307518358	-0.351684314244208	0.164067545882433	-0.363659114782167	0.0922623069981114	-0.220588702699983	0.508217720295541	-0.508177329875195	-0.286144530378583	0.304061420839583	-0.335998631847041	-0.00332723180512404	-0.268878255681974	-0.537348546194033	-0.15024412119401	-0.223699494614932	0.350572236942918
KEGG_LIMONENE_AND_PINENE_DEGRADATION	-0.589114141367868	0.228578429861812	-0.179861448029501	-0.394297709441091	-0.385987016554668	-0.337403369273255	-0.422522531492096	-0.27082398278605	0.000152710766566089	-0.346916695777731	-0.271085270131872	0.137379293739962	-0.0610051989030338	-0.135367587738146	-0.161938422242671	-0.290554237493543	-0.0727130963617567	-0.253543029782792	0.17663241424668	-0.323759928539697	-0.397196960630321	0.225027296798933	-0.05727884103579	-0.405744678519398	-0.395411565930211	-0.214239519597476	0.251885875073201	-0.108471038543436	0.0404263707162847	-0.0410620491211214	0.161047400042364	-0.249939120506887	0.110816433872605	-0.563830343395074	0.259442447331973	-0.00863673795041592	-0.400154342394403	0.042529224603524	-0.210874595021562	-0.3356232757612	0.541580986603987	-0.326528479539455	-0.14054166570011	0.286108673711498	-0.151254522806727	-0.340015845887829	-0.242557804098479	-0.401052877905115	0.218529623945552
KEGG_NITROGEN_METABOLISM	-0.187346545761406	0.0669685305009678	-0.366068644161037	-0.047980640716537	-0.276571920666439	-0.123157902010371	-0.0805803734454175	-0.185561083195567	-0.236132264225862	-0.351556994019153	0.0465236116770109	-0.14110087347754	0.287819628522964	0.0185486136416526	0.302550738921564	0.367739543979089	-0.212475935701748	0.00617517318992089	0.0883918846972429	0.0179241186564522	-0.266775513985782	-0.163916903082119	0.178932514545423	0.0883009480737292	0.36510219489734	-0.193344288510608	-0.0786425425582855	-0.162482181037966	-0.00656505940362309	-0.134460689504935	-0.136663855967274	-0.219440122724032	-0.0034095626228241	-0.271540410972054	0.0440609673624033	0.326562261896777	-0.0159590989273685	-0.163921741546802	-0.0498031424942025	-0.468179739060839	0.281331154548557	0.219661270529435	-0.050302494863048	0.221502942230583	0.159943321957867	-0.0503559031311772	-0.203027951287675	-0.0715191067212055	0.254629726432402
KEGG_SULFUR_METABOLISM	-0.0100168964652979	0.400854350638258	0.270585743848949	-0.24260840008237	-0.0938761834738554	0.345922521537274	-0.0980635715351395	-0.179779360108685	0.194104390360361	0.345957408261503	-0.297455034141025	0.283984240398885	-0.141578602593164	-0.344649997107609	-0.332977591768696	-0.202349078402025	-0.250665224218701	0.214441748784051	-0.0386317472230079	-0.400044068778532	-0.337539850279537	-0.506366286024327	0.02589283176278	-0.0657730007891292	-0.0262254693354834	-0.0412894604295345	-0.36948651837156	-0.06540807509105	0.504821815466055	-0.411854617832043	0.550139019920341	-0.211635151513108	-0.227760058010188	-0.00665990666351313	-0.32940409431808	0.253865472280725	-0.283380994887097	-0.410127451169903	-0.134111728874634	-0.0684933313974749	-0.082077908912985	-0.244425483465132	-0.294235611135013	-0.265803316678793	0.0165958417398293	0.233710398993874	-0.465084026368597	-0.402694078948427	-0.399552744426487
KEGG_METABOLISM_OF_XENOBIOTICS_BY_CYTOCHROME_P450	0.542479808088738	0.200701306906019	-0.54105253254544	-0.193689066851289	-0.432474873282954	-0.34242556428363	0.483748530670714	0.353102843282859	0.11579762410586	-0.436901862470389	-0.29897570230747	0.510116356901475	-0.493596069396773	-0.212871405644427	0.00802224801601581	-0.066333976694587	0.196960148684074	0.402816882465121	0.246483723901	0.0401614703561967	-0.145820781438443	0.22448146092536	-0.260209147794112	-0.495327136659826	0.477380117513578	0.259116667549144	-0.100025107044962	0.309117959632481	-0.431910923449035	0.288701133776179	0.207175826538228	-0.33837112704721	-0.393788153054352	0.0397384688967558	-0.444524235755093	0.172083161429012	0.133178283851628	0.0184236889585963	-0.260245669384568	-0.319286370683095	0.0767112385475182	-0.0164026470957445	-0.283704701542878	0.0772496250719382	0.125693241422273	0.216334245333415	-0.21326162562288	0.34270881216788	-0.35406691137724
KEGG_DRUG_METABOLISM_CYTOCHROME_P450	0.545609414179037	0.0524390504198362	-0.498998134350792	-0.153762641494429	-0.448960222089853	-0.282499267167617	0.389063889965547	0.290571164922174	0.0666946874006312	-0.415897786522046	-0.201693491776467	0.500306294955801	-0.441820713465567	-0.149055947976404	-0.0512205014703167	-0.0223767143689627	0.162573541588516	0.281407034479882	0.0832685225485304	0.106720579565144	-0.0916231671313651	0.260537770837748	-0.26274765267451	-0.511747341630975	0.46070923567939	0.154072517367882	-0.119090825906855	0.235141959950457	-0.393602662633432	0.240244987162602	0.122103720256878	-0.253595319131535	-0.408938633162537	0.163310933139613	-0.436778289172858	0.221445657250145	0.120717998278464	0.0463054370889224	-0.214622521575912	-0.234718892978563	0.0840734638623593	-0.0151635985369603	-0.310218991631192	0.0533203127438119	0.172932971871615	0.251636418374863	-0.289516207686233	0.2099263388111	-0.383223572520254
KEGG_DRUG_METABOLISM_OTHER_ENZYMES	0.439410918752032	0.351928185960259	-0.281308715539285	-0.332945832672702	-0.114342398338285	-0.19675117407855	0.253721662764345	0.453418515682187	-0.170068369234701	-0.031398159571036	-0.354453258175603	0.341373806254902	-0.370554579310157	-0.311141653848778	0.0132739101078257	0.0989399329732183	0.29673402993501	0.197833000562786	0.137704711292244	-0.082234364104931	0.00682151600552272	0.336800525100624	-0.397557841301729	-0.310534948994159	0.246877389234084	0.258566734872966	-0.398624131933083	-0.23481242120702	-0.478174912227483	0.214160798156175	0.232539753589132	-0.389606614406516	-0.358910180236107	-0.0963132841794749	-0.335817567331579	-0.0875417517780959	0.3247824138419	-0.373008891273475	-0.348595001309957	-0.359350613526602	-0.27697966975075	0.037557926122859	-0.190904068877354	0.00676999723880733	-0.17650207353294	0.188528928337283	-0.305615677331187	0.069573987697129	-0.163061360052043
KEGG_BIOSYNTHESIS_OF_UNSATURATED_FATTY_ACIDS	-0.172539829989108	-0.141419651956045	-0.27689554937758	-0.43524154137831	-0.0564524778456608	0.0309033736219855	-0.168489503189144	-0.588884403410843	0.269847086965449	-0.0738295150118881	-0.392553459784461	0.224741670743108	-0.37153684281805	-0.262003504045691	-0.210434682602507	-0.126515486620544	-0.28676063838397	0.1405656655135	0.248435721983803	0.0525995919780333	-0.100041887957792	-0.492412146032076	-0.0039303264068089	-0.249936431072899	-0.374897287538897	-0.314948003453855	0.219308454778813	-0.00939578854985423	0.0554429782609209	-0.235562549558013	0.114466250398414	-0.289361524518261	-0.43829537608376	-0.359617742612037	-0.0890925351916267	-0.259084989924603	-0.48560255322227	-0.345748638951782	-0.339720352684385	-0.477689046968883	0.182078308352862	0.000960297161210544	-0.338514979546441	-0.134298117587406	-0.199815993645045	-0.298201927948216	0.0645666061528773	0.207249179125414	-0.0324762134863818
KEGG_ABC_TRANSPORTERS	0.170290158781385	-0.351531635348866	-0.26416426952473	0.0896386643689464	-0.303059349992181	-0.281472554711333	-0.315497396538701	0.0969803146976943	-0.083535495265048	-0.244545823580054	-0.0193587523470572	0.154979786806202	0.0262120522784983	0.175263459225541	-0.104799512724653	0.1029827599333	-0.358785009304836	0.176970407437874	-0.137767223717202	0.141569334023428	-0.323586552234111	0.0994108654207811	0.0411186452374034	-0.331086162109225	0.399588813466882	-0.221702424025007	0.132510869324266	-0.529050120924049	-0.418003116439363	-0.326122889773071	-0.0680332857442594	0.13746263591575	-0.242335590421501	0.132817535721568	-0.297418130620049	0.15181753898252	-0.165580408733847	0.137633325312779	-0.3283861515387	-0.00710674696483926	-0.070786058584529	0.33650483157528	-0.350846619762834	-0.227406034963199	0.207023560172762	0.217764064497223	-0.180676679116396	0.0320915031549938	-0.257899845197081
KEGG_RIBOSOME	-0.560609914266942	0.578915379121014	-0.374550991001103	-0.387450091427918	0.373806034305568	-0.265382519668879	0.382208880352066	-0.34725663948225	-0.124860061930378	0.106548761553223	-0.371953439136469	-0.27277818463157	0.177655072228016	-0.36344970087846	-0.538936070877173	-0.187940279814209	-0.0679316359289805	-0.422974449564375	-0.131159080590819	-0.598449991679521	-0.48968944341635	-0.379640378829799	-0.480203719031798	0.138833620628031	-0.629533170143893	0.461998894588491	-0.0736040133143363	-0.115258460166282	-0.436117282479351	-0.178237253479663	-0.202469131941628	-0.551595879166271	-0.332873827604243	-0.565358402076346	0.431455492071579	-0.0639071477200136	-0.253919433269341	-0.359853774005838	-0.171355495610454	-0.0568451764732568	-0.456589160230332	-0.532105616730734	0.40171935850549	-0.557517794638683	-0.670103085477728	-0.51629817329527	-0.446253481142302	-0.388077912450813	0.0141026291464791
KEGG_RNA_DEGRADATION	-0.300206453612396	-0.141946103785206	-0.286604093556459	-0.19140300097125	0.256618588041134	-0.17171773182741	-0.0565221269808504	-0.432200679367214	-0.215480342576087	-0.0650456979536495	-0.10150441785677	-0.0597637325985178	-0.113949417189977	-0.342720391605882	-0.267993513214054	-0.296109214868931	-0.123196508373099	-0.444322441927383	0.13269000162508	-0.435706446246308	-0.232219401956157	-0.205833956337408	-0.151033159670021	-0.12576434098946	-0.39023965609047	-0.289322914635099	-0.0869987002136784	-0.0144793932123149	0.0400760297933395	0.0491135101593912	-0.0406077149190973	-0.30902469086714	0.036082321147556	-0.478529165973719	0.143854126451531	-0.288365285433342	-0.197979854955022	-0.252128204817582	0.17753389040246	-0.291896273579016	0.0102158999792915	-0.203643043512318	0.0032436422578402	0.0201051287381301	-0.445621610316284	-0.245498820319198	-0.247634041404572	-0.219259355040038	0.220107720097468
KEGG_RNA_POLYMERASE	-0.431604348962076	0.0128693929713458	-0.337936063677364	-0.121193926586849	0.380989482516773	-0.367447862552225	0.288525568247531	-0.243596368825645	-0.251253342623163	0.136636457835559	0.0247485088577287	-0.0958922388811509	0.224768305567351	-0.182844076475224	-0.61407538897896	-0.214040656043836	0.0182578856868933	-0.173528439548124	-0.052853450768035	-0.383779902366482	-0.334050498707101	-0.148464863692331	-0.430984135261748	-0.0751937855313548	-0.368618031533353	0.0770443571269641	-0.00765601353162373	0.314785399956182	0.175011917672376	0.287914807632852	0.145640186890775	-0.312669079151678	-0.185647122393507	-0.537648405477329	0.0219012649725051	-0.275745210691271	-0.0193857123783566	-0.278916706633745	0.0358832039545821	0.140870495519853	0.00652710996622077	-0.112109585147629	0.0776199296216846	-0.0707985422940388	-0.524897616074534	-0.287837185598723	-0.429416119457429	-0.14434728116818	0.162435830122318
KEGG_DNA_REPLICATION	-0.38409915213663	0.0863634705251282	-0.276773666107101	-0.323550502833602	0.284134439186641	-0.244636817995958	0.131131625627178	-0.31734289044676	0.227932186608302	-0.14527429867503	-0.237973823932928	-0.0317428346320787	-0.116197100752284	-0.533591928024902	-0.203213912796083	-0.370840388188479	-0.261542564232402	-0.240133288239094	0.419035256273589	-0.335015118240027	-0.313884079983862	-0.197131374823119	-0.182320238069143	-0.29877773497162	-0.504308698022785	-0.122565522643016	0.0872913921146962	0.121065533508258	0.404930853489556	0.348372510550853	0.0353291985556383	-0.495996301710072	0.256062449912454	-0.524707902124329	0.208272613129132	-0.259852478395847	-0.409397224998512	-0.182650872630074	0.322059723420137	-0.315522619692992	0.101303018610364	-0.161099342799018	0.104422777973619	0.125113542738549	-0.325583708783316	-0.295090057280974	-0.530360129160469	-0.0780206170448345	0.266671460546621
KEGG_SPLICEOSOME	-0.364485709932059	-0.0205746496882908	-0.428532075409164	-0.280453925638143	0.303695299008332	-0.307341431248787	-0.0166371958270903	-0.27303065670236	-0.209453074013011	-0.0477767717330709	-0.140503811863588	-0.0701399633582723	-0.0129266586358443	-0.417042328617698	-0.293136609324478	-0.312372901127715	-0.0864405998276151	-0.301690747529248	0.136945462999611	-0.42530964258857	-0.332914465187367	-0.270999920329807	-0.268193397821487	-0.216341662162486	-0.425712049319748	-0.342045711861203	-0.0327029556976845	0.0584039034411283	0.213607221544901	0.0284772018529064	-0.00719124435106017	-0.411566003339355	0.100979273531696	-0.5198288357032	0.0498449794575094	-0.316307686810922	-0.320274289281742	-0.181447727635719	0.0917995238152564	-0.289691455297921	-0.047421480418096	-0.162429670729676	-0.0212589070983127	-0.17018329099951	-0.50413821689934	-0.3209504646007	-0.376724724686965	-0.177365407926897	0.00377812165807351
KEGG_PROTEASOME	-0.551834714367063	0.0811014133592878	-0.188963408464162	-0.544547983694786	0.34410857853481	0.037356581781805	0.357450977059272	-0.403664060515769	-0.0857298420460301	0.451893566076616	0.159623251273075	-0.178957368483584	0.0774246624061155	-0.520645983783987	-0.502588574539253	-0.337077855402893	-0.0949322338720131	-0.353560956842485	0.341119481043945	-0.370426180702206	-0.157610757254408	-0.152899434702513	-0.373475846934702	-0.41323363865182	-0.477658436738572	0.0220329857958025	0.263899279794667	-0.110438190238717	-0.207715730076895	-0.122093794154956	0.364883585447324	-0.417724569326422	-0.175347295492161	-0.534866892906829	-0.0769348752577556	-0.422890413843692	-0.273900130655531	-0.193243178750341	-0.258948227484289	0.0606631090919629	-0.284911567183313	-0.205151638069464	0.0239888647087352	-0.227568747533905	-0.535595182140415	-0.0105703740033918	-0.525364619071612	-0.443642262663003	0.219803428327386
KEGG_PROTEIN_EXPORT	-0.587794889703382	0.0513501665544885	-0.448925443735807	-0.326660624304037	0.170805503439507	-0.0448162067639237	-0.188604082875111	-0.47351028793458	-0.290857541054411	-0.000614366534192473	-0.336163545868271	0.15891293447686	-0.110488392466949	-0.0830671685740143	-0.405937153116051	-0.248607098131977	-0.292699076508509	-0.203495929431906	0.0561399926783692	-0.479757490260882	-0.396100359527996	-0.00944671404092509	-0.0239989344002755	-0.440500031033213	-0.183910684685371	-0.296808074820438	0.00100875241073631	-0.137808690239434	0.029342827473775	-0.0490431686692404	-0.12757751075498	-0.166035333772238	-0.1888902531209	-0.576938170642001	-0.0437323839191688	-0.0603462565594763	-0.425863797100302	-0.0786940856154579	-0.231693103729361	-0.336468194407587	0.0525738021065824	-0.285808226550408	-0.123613988180131	-0.0937377191820365	-0.354312561199984	-0.316507166092284	-0.404800086116777	-0.218743526696342	-0.0952380952379253
KEGG_PPAR_SIGNALING_PATHWAY	0.132914225750572	-0.0590052724476217	-0.343536395364799	-0.17165035942689	-0.209353201732478	-0.172822508347789	2.26334512908877e-05	-0.362981444774918	-0.289525604157371	-0.338495725979921	0.0848066372092958	0.0506345700811592	-0.17999694541976	-0.105565470330662	-0.0703691684902415	0.195576860127272	0.192564063766001	0.0217402538833957	0.0204600459285563	0.24709276115927	-0.119087041278652	-0.0332848036985939	-0.201674740181812	-0.194653815431079	0.0948971353259999	-0.125335387920394	0.0935780687715684	-0.102575817876713	-0.177129041012062	0.0944122699923371	-0.239763069885015	0.0141646000265797	-0.0180935508018067	0.0204560742157895	-0.128500160104402	-0.0614315269698077	-0.0227368321496182	0.00230654520206505	-0.15761986655181	-0.222748083151783	-0.209278171848316	0.0056445443175492	-0.366650331401549	0.0478199348109516	-0.213664822606562	-0.0548917735863124	-0.0377557448497389	-0.218877490110958	-0.206842599286112
KEGG_BASE_EXCISION_REPAIR	-0.4006431956239	0.104707069507895	-0.276784482997024	-0.207868546041701	0.0939631561902645	-0.320446128239728	0.055291743336978	-0.287792994757135	-0.0627653068311581	-0.137662157814727	-0.0540364374732787	-0.0580315003252493	-0.145934591891968	-0.379460321138347	-0.325798199598726	-0.486396554625834	-0.233879914421262	-0.0384288557841	0.168019696507572	-0.375807061876632	-0.3708462651077	-0.211479631874942	-0.0698509174095435	-0.223001704365537	-0.407137592345633	-0.184262005262797	0.0671798622427294	0.0907233008233234	0.237030800079402	0.120763340654058	0.0652659072823777	-0.464167656799231	-0.284515171511253	-0.47218056690483	0.109299972999296	-0.151029510419133	-0.363755526201635	-0.232384891225255	0.0722545063823754	-0.317081380030615	0.107496883718028	-0.178404351246225	0.0337167315777267	-0.108991499159228	-0.288278551856796	-0.277182552370596	-0.295489167810802	-0.372100505012037	0.146198815393542
KEGG_NUCLEOTIDE_EXCISION_REPAIR	-0.389235064396744	0.0138367771351986	-0.301833582772771	-0.20743412731245	0.126834613751478	-0.0378577540935542	-0.0680242022832254	-0.228183964889442	0.00748656917868118	0.0289795439927353	-0.214576929554372	-0.0164101377265492	-0.0176293239940798	-0.351166480077264	-0.292019676291019	-0.300269913220591	-0.334754883469214	-0.113114752944809	0.260178018149217	-0.34191906343893	-0.36616297652266	-0.148733434213616	-0.245766384526722	-0.0868496659440391	-0.452491536418944	-0.28923480784273	0.0327635454563251	-0.142578010228703	0.331111265111259	0.0820990198313716	-0.0156931018644557	-0.347915969825362	-0.0966568259521456	-0.533659478875409	0.0594661995665187	-0.291168818345622	-0.397850912565789	-0.317552960533705	0.207387147309659	-0.220317873826706	0.0975269423745455	-0.144981020125091	-0.0658789300240059	0.143290774618437	-0.325865185255003	-0.198522108730689	-0.375643211730272	-0.192269256719694	0.228628179072776
KEGG_MISMATCH_REPAIR	-0.36220505195362	0.0596847602737971	-0.322686924937887	-0.391724059317126	0.120788221630883	-0.0656598623308566	0.0999339449588615	-0.413207456224547	0.0225663532640968	-0.184538853376796	-0.223655440106023	-0.0848860669356367	-0.166011571435203	-0.452144444731051	-0.189086108257808	-0.182188357463146	-0.179051145402563	-0.118914444113688	0.332537481394853	-0.306110245282913	-0.250741519354778	-0.056332688412592	-0.250312463706764	-0.262537584871446	-0.422129226263794	-0.326004605871065	-0.0269621442845313	-0.0540148900120222	0.353698119899886	0.235859876670896	-0.0148647044860843	-0.500462534816143	0.000415386075744539	-0.524238582555253	0.214775947711604	-0.232508188371845	-0.407286902878307	-0.108766325941988	0.298413000474596	-0.336125850422123	0.209550019140275	-0.20929281203734	0.0240012574851608	0.135497405525812	-0.3304412313594	-0.286441913714798	-0.586423864351997	-0.131447985639618	0.277008225150352
KEGG_HOMOLOGOUS_RECOMBINATION	-0.250918457613902	-0.0674452912121919	-0.315208394385944	-0.180352543606343	0.116562953862872	-0.0356962701403106	0.019530518438176	-0.264796867182081	0.0940693041120787	-0.16414695536278	-0.141962120762133	-0.00420964439475638	0.0520455205026836	-0.24503223819397	-0.278867226026138	-0.213038549319682	-0.195015581239235	-0.258441777283596	0.276187928439673	-0.385920241447485	-0.287567449738367	-0.393871286483279	-0.116507736546768	-0.0327121338571447	-0.397097323649259	-0.443419773318183	-0.196923887528774	-0.0754579211113193	0.403836448424092	0.338056207333763	-0.0392866680513658	-0.481922851852905	-0.234864774741035	-0.372816240234696	0.234922857161732	-0.235503746391694	-0.455385649214096	-0.411035984476833	0.301016473039597	-0.0547382028405453	0.172813863090008	-0.162920668961436	-0.0952978374781329	0.0395833951514938	-0.178392332571851	0.0221672466659229	-0.367102214011232	-0.147229157343999	0.0885730393757434
KEGG_MAPK_SIGNALING_PATHWAY	-0.0235881795020838	-0.0984021543566012	-0.144866350496532	0.0670696667003973	-0.147509991376997	-0.165491917465611	-0.125768152864176	-0.233387323745415	0.0271374606271359	-0.00999166938760879	-0.0391157316636595	0.0393508670875767	-0.201991979362514	-0.147874894602101	0.125740361561305	-0.0667899980235427	-0.214082688365361	-0.272437778156797	-0.0875982113939636	-0.014900457691036	-0.232350729016992	-0.169812063067267	-0.220691477636464	-0.177200268696796	0.0162624867789212	-0.266361114742375	-0.00668185388717941	-0.237881868244854	-0.110016092790145	-0.221776955471988	-0.101222923187315	0.138042888618073	0.158700012544544	-0.182688635568861	-0.0752007740469332	-0.214745822945064	-0.0247538221641749	-0.118135290339796	-0.149695710488249	-0.11338307852316	-0.165815198708578	0.17218882921098	-0.235646772947508	0.123827842411784	-0.291488190708249	-0.0258126127395793	-0.166141141139582	-0.083707752862716	-0.0130917538171993
KEGG_ERBB_SIGNALING_PATHWAY	-0.117248897324128	-0.217064475697584	-0.233745682892247	0.13760587707103	-0.244790973758393	-0.135214612994961	-0.270740847963302	-0.216827077481824	-0.118607067471452	-0.246748676268224	0.178014512084438	0.150354651069289	0.00522679453591557	-0.272944726162964	0.0276751661724641	-0.170727458235058	-0.304900555295137	-0.292303097731747	0.18260175562752	-0.0480386404931763	-0.179956058148203	0.0278078966795828	-0.235304672963969	-0.113808123198187	0.0391670406119256	-0.412801245149346	-0.217990987736523	-0.230373787642778	-0.156817935252419	-0.245813588607318	-0.199334287128646	0.151423383709227	0.242219432200888	-0.239390923611294	0.0753857605004429	-0.197668807657563	-0.091935524971539	-0.225373101702201	0.000295114976709476	-0.36906227585149	-0.16721947628144	0.0565693268418225	-0.338512129386095	0.276404582487546	-0.345847312978009	-0.0946037170833137	-0.194379729198288	-0.266427411858207	0.21848354400647
KEGG_CALCIUM_SIGNALING_PATHWAY	0.108446340969839	-0.165349922907358	-0.13726861604713	0.0323430149581709	-0.294372495890281	-0.306312667854062	-0.148594474176381	-0.210625840857956	-0.187625654503422	0.0349910679802863	0.0757643257228814	0.0636032962892857	-0.0365959654718216	0.070397572272342	0.217162728172825	0.0231900060996484	-0.115190612780478	-0.320543164145936	-0.200497937772472	0.291519058788472	-0.148786444118055	-0.111415384175642	-0.227016149115476	0.112444595185311	0.13681459740407	-0.217018415953545	-0.0294253787343961	-0.351716564296313	-0.0764389440056415	-0.254993513647479	0.0968299778369597	0.258299537687391	0.0653409050523062	0.0404849756602903	-0.168219205977151	-0.0422132432256431	0.0430586265936976	-0.0248153999516827	-0.0199873462006777	-0.0429768987213232	-0.22864514047325	0.122402717947658	-0.145167087358102	0.000208287287344011	-0.0950455962199738	0.155746251742803	-0.197797483898017	0.125574325448857	-0.0332695756265293
KEGG_CYTOKINE_CYTOKINE_RECEPTOR_INTERACTION	-0.127722494665063	-0.109445212382274	0.280801567698088	-0.156358508730718	-0.121209048526584	-0.00604870144754399	0.0952321338078319	-0.220041241626212	-0.164962115495286	0.395097182505965	0.442273324307521	-0.179123055403697	0.00382524752800947	-0.385669374231368	-0.0713818494865178	-0.0133703221814714	-0.0432200296985452	-0.450248068875344	0.0705888770567542	0.131956639785938	-0.0866769294159837	0.2475097032257	-0.449454451145057	-0.0513615936646453	0.298360927463628	-0.0882924294463359	0.378968656506337	-0.476587394013363	-0.378367501147394	-0.265099157166744	-0.14160599892077	-0.0110618602776042	0.29363237387866	-0.054309624475064	-0.0787964117278109	0.15328783448413	-0.0971611741480401	0.0829951725627276	-0.488351478576688	0.198612154972979	-0.300072147998002	0.391891830712428	-0.135827684850655	-0.142277624697612	-0.224677510998682	0.415863804583063	-0.309270907564353	-0.45643468356973	0.064943914410739
KEGG_CHEMOKINE_SIGNALING_PATHWAY	-0.215561432109329	-0.235386936448291	0.255480475991524	-0.075442310313267	-0.165059301789528	-0.19753504255845	0.0839133651460181	-0.364311700551966	-0.200444079341969	0.116517472413326	0.437245559767752	-0.153124588085981	-0.0814757577737523	-0.3250813026866	-0.143023546670313	-0.164686677755706	0.089686167400903	-0.418196128874637	0.159887715714915	0.202221174920669	-0.00849986486923524	0.32623692135763	-0.393667503762304	-0.0870852067515714	0.0161150487854936	-0.105030747296828	0.262823977894589	-0.406198008213858	-0.386390923409384	-0.303926447006232	-0.204094435695615	0.0155031616262555	0.0965783447049344	-0.123006987269079	-0.148515844298673	-0.0372465496623783	0.1412152511582	0.15060979694737	-0.337621575365778	0.184444028579368	-0.275336261196874	0.337990773913525	-0.0192271968920157	-0.011616345503716	-0.294988288145668	0.268349943714346	-0.398499463748351	-0.368289383150631	0.0243514818837316
KEGG_PHOSPHATIDYLINOSITOL_SIGNALING_SYSTEM	-0.0988067061884306	-0.439849658917154	-0.186454270508463	0.0711546842895691	-0.215943123176905	-0.131400335143098	-0.268319176431952	-0.403213350194313	-0.154501498165894	-0.343400872922604	-0.00963983052969947	0.271769864412231	-0.101425899231369	-0.00596543972291824	0.074518012140253	-0.270524602727534	-0.314448884670918	-0.230138948605782	0.182954502320761	-0.0134137675958649	-0.122116889995013	-0.177840761433957	0.00282108530692553	-0.230386758485002	0.00270243928683621	-0.428420717636787	-0.0351708883482138	-0.221895594127774	-0.0490682184757495	-0.183234544371005	-0.214433921951809	0.146563029781694	-0.0836070904525937	-0.218902137548028	-0.310398097788784	-0.126514675610519	-0.129712519301929	0.0933645492076061	-0.061607117417095	-0.332925788545087	0.0718166453633348	0.0202439436915199	-0.305368092102947	0.280599571775829	-0.192509650974661	0.125208094162307	-0.199804218222183	-0.0755013355791922	0.0354770296855847
KEGG_NEUROACTIVE_LIGAND_RECEPTOR_INTERACTION	0.133005768808794	-0.184266084415714	-0.0633822594177252	0.0640554055766731	-0.33510828307865	-0.196304752772943	-0.10088118590613	-0.150874664111638	-0.171735549070662	0.0235119463448184	0.116971444470693	0.0766295252186535	-0.0045625505505355	0.127136168050171	0.0851195444453205	0.220919859597548	0.0690029387140816	-0.208706128695731	-0.166188738420378	0.336831244664141	-0.114679294644764	0.117925067539338	-0.21248811456568	0.0940421460787979	0.21975472625791	0.0399566047739547	-0.0601898152544754	-0.266224015047694	-0.108870311393	-0.151325431692865	-0.0634286482673159	0.191286369983294	0.053238309507691	0.083878766331792	-0.0545962641821165	0.106755119659901	0.119098247268918	0.127470692486303	-0.123422578465176	0.0740658251061545	-0.312515436447743	0.259080001555165	-0.124765543811977	-0.0264394776256369	0.0501535968768571	0.225747535806281	-0.100172237288927	0.0186915811197957	-0.0435320861628945
KEGG_CELL_CYCLE	-0.19970161234082	-0.357581493103428	-0.294745908061426	0.000777694457964301	0.256563456887463	-0.299815549716198	-0.248965948176464	-0.372722950388778	-0.144109302584623	-0.204879876993357	-0.137401622653036	-0.0212135486894076	-0.114057134096861	-0.428458228229603	-0.237128358266744	-0.126826090801394	-0.268485692229883	-0.277496829917714	0.271280543959963	-0.233308372679694	-0.398190964161048	-0.110021877042971	-0.421668974605238	-0.00998639169914764	-0.319701914990338	-0.493415241019975	-0.0489440350018507	0.0336449638481401	0.345707897660102	0.206695838283789	0.0524166868312503	-0.365285352254522	0.0571436856733496	-0.489400179059172	-0.0486124060729808	-0.398287679547136	-0.226069537057626	-0.273146705505646	0.305700709647712	-0.345835923545883	-0.157620991341587	-0.0901236182656666	-0.0853728037276526	0.188257267228914	-0.406672889214546	-0.317743309796982	-0.367753170491004	-0.132679548229667	0.252924924292378
KEGG_OOCYTE_MEIOSIS	-0.142948361855176	-0.298187178901837	-0.284227513945098	0.00364755764104215	0.0916684778147598	-0.304018743904532	-0.202542469669087	-0.303416144537015	-0.057798299980013	-0.27257149048829	-0.102039417514479	0.00267083754069938	0.13625110483645	-0.283015346468496	-0.106662235101892	-0.112386809667588	-0.0782051286202752	-0.26287707282517	0.245011532450253	-0.0959525838566904	-0.353613384727543	-0.211912169465895	-0.283502418788122	0.0553706057197518	-0.159919085234371	-0.362630862611756	0.0599972298612352	-0.0618244795116713	0.187966673318899	-0.0133528617186536	0.220621679007851	-0.220313374644819	-0.183860950502177	-0.353412637258095	-0.160968402999844	-0.379334463433066	-0.0550776597466844	-0.240075035553049	0.217488750088947	-0.239524246111596	-0.111541037655407	0.134150417185796	-0.312589387293795	0.175273304105749	-0.366192820851254	-0.209789160477536	-0.208399866575004	0.0081617597688613	0.157585601905481
KEGG_P53_SIGNALING_PATHWAY	-0.0846559195652525	-0.274257338567251	-0.238878924439291	0.0328583619687459	0.151352605022503	-0.275934306635889	-0.17854374077271	-0.259292358124758	-0.126535030856813	0.0882132045010781	0.111326676438379	0.108242442816287	-0.328120274538152	-0.35320626839523	-0.0447198240442102	-0.105736806951904	-0.2436393103069	-0.0662839557534785	0.305404631959439	-0.0147847314158492	-0.403066830369232	0.188340157044057	-0.446530854270436	-0.171761807377161	-0.0568893792238548	-0.499171851562911	-0.0866576930760896	-0.167513869127044	0.103352127472711	-0.0184346722956875	0.160473104911693	-0.106026652724203	0.0532468027761967	-0.480949577884838	-0.0888346689138616	-0.258390074449453	-0.209648250991938	-0.129197073419146	0.11096583670282	-0.330168493832023	-0.204118429542364	-0.0390100721331056	-0.239795566973772	0.338351812150838	-0.413245484391595	-0.083273513337251	-0.256886934178294	-0.108381064728079	0.140811165909992
KEGG_UBIQUITIN_MEDIATED_PROTEOLYSIS	-0.228428839058824	-0.283024528552918	-0.21095190748031	-0.00354383145497025	0.140939771995562	-0.143984089221692	-0.26896603618138	-0.235420159540607	-0.185894790269067	-0.13461872828682	-0.0985339456538686	0.061217654709543	0.0319159465266917	-0.221907691253002	-0.263618032027686	-0.373922917813799	-0.172852747371653	-0.260749557225309	0.101565597500092	-0.291269435199488	-0.234254169535849	-0.134327615779035	-0.31520600199269	-0.247412460009916	-0.216770073956228	-0.482274308534328	-0.0960188295133968	-0.0276643295289885	0.0240941132815251	-0.0711561045564439	-0.00516402541741046	-0.176698662370649	-0.110384481394883	-0.456729126070969	-0.0504157319060088	-0.354415074417067	-0.310758893417996	-0.136175808930718	0.00550521705195667	-0.397297081928611	-0.122944131157534	-0.0696946773554973	-0.291794541511735	0.0669470434764974	-0.439697774059143	-0.110876180655743	-0.267055717234093	-0.22038086355373	0.109733874913561
KEGG_REGULATION_OF_AUTOPHAGY	0.107964696830855	0.0420797353668791	0.0534037007790786	-0.0172701653356259	0.54753732121305	0.299527647097506	0.225303603240433	0.00658757598953438	0.387512372780695	-0.109347142329012	0.0516025300894079	0.0293239044672255	0.144306282121178	-0.138024756850758	-0.017030169199644	-0.0261273076908328	0.114405036479533	0.172711700395813	0.272631384115133	0.0813084163409198	0.221670476427827	0.239202702470334	-0.125763019768003	0.104476717102816	-0.0284052483548707	0.0646467267228503	0.080564428330165	0.0210602546217752	0.237536155481214	0.296028455892688	-0.114912946964246	0.0037774038702878	0.201875598260711	-0.0264492755205247	0.387379034330642	-0.26685157754519	0.067653786309503	0.116124917839941	-0.0933076603053904	0.0126422692239384	0.213616286946881	-0.356650606244099	0.289339027618834	0.114792353289282	-0.381709627645847	0.126088163650459	0.27375244709968	-0.229801121501437	0.412841320761943
KEGG_ENDOCYTOSIS	-0.245445367982196	-0.28869802502832	-0.20326356686632	-0.110595685847755	-0.0299175092466292	-0.303730114347011	-0.189117238256074	-0.26924911095979	-0.0492485214774051	-0.139388066221827	-0.064183838825602	0.107898526342436	0.032364863428944	-0.233577305206161	-0.0524630538552763	-0.251789438998625	-0.259213808844836	-0.234692277956606	0.0843519160201628	0.0356949792588225	-0.0685555088107321	0.00160433413788523	-0.272508609245549	-0.235805485505638	-0.102917531829282	-0.343476509109832	-0.0406907923725936	-0.232491957099951	-0.176739508200368	-0.297857910269676	-0.167175277137554	-0.119812655389676	0.0544568325457028	-0.315553735974725	-0.0867578424714731	-0.233444748226933	0.0195731379836129	-0.125648974574598	-0.0502981663506696	-0.326539132115513	-0.0850764065611062	-0.0365551646270405	-0.379659973135426	0.121745637557413	-0.365886996586733	-0.0543610820677483	-0.315826678758432	-0.232943504660946	0.0906790488448084
KEGG_PEROXISOME	-0.268508173762471	-0.120498548175179	-0.427707015195389	-0.296667422450806	0.174538601284025	-0.138831569202454	0.170698419069528	-0.379382561034862	-0.0344317387355247	-0.275061949344406	-0.090703842881238	0.0114304661385288	0.12419060531668	-0.308400860296745	-0.398879797147927	-0.242872317304271	-0.0620648821257567	-0.0711435751517934	0.219092742905972	0.0895918169894064	0.0157782745769956	0.116241147731734	-0.125532984213126	-0.261295151521276	-0.172562834652626	-0.0759878069041048	0.180111401262245	-0.292483470827205	0.0187502121959866	-0.304017812669048	0.0483803390095009	-0.283334392113575	-0.378451360787903	-0.305997471650817	-0.0849763098862187	0.0901624914124656	-0.233107731521368	0.0498859389682517	-0.16322312150031	-0.326122090457687	0.180239679007251	-0.00349260309163742	-0.0977989504409667	0.0405815743666539	-0.228838955618488	-0.15602043587353	-0.0449763418056947	-0.436142286923683	0.113862944547472
KEGG_MTOR_SIGNALING_PATHWAY	-0.127790978722271	-0.262020866293432	-0.183845214489559	0.0286341743071335	-0.118433971028597	-0.210258163502444	-0.180897290988023	-0.394629187452269	-0.240716821771051	-0.288708812175644	-0.0891840797841904	0.11993462888579	-0.0604115778654543	-0.168093429306182	0.0169408493334639	-0.27131730813679	-0.269593554818608	-0.286202867905779	0.152558182969727	-0.0435758058482068	-0.284101000065543	-0.176345814425573	-0.239361761606064	-0.20174838190572	-0.193821367619654	-0.296773407788259	-0.186216262708846	-0.271108749022166	-0.0527275627717706	-0.113671842889301	-0.327302913245009	0.0710024957157867	0.0348423763506647	-0.384313855936675	-0.00881436408538999	-0.16879019589752	0.0449375798911987	-0.0781859003882094	-0.104060517447885	-0.32807041892632	-0.144496702478479	-0.0201701246296441	-0.234710341393653	0.228577993066375	-0.246223915983342	-0.247185929232038	-0.197985186191495	-0.142004097631507	0.229220264873067
KEGG_APOPTOSIS	-0.195512225224235	-0.0757018095286722	-0.0876305345896516	-0.0498352435580725	0.0300254398817074	-0.156136831381618	-0.161448158946222	-0.111255255497116	-0.0908248313842955	0.0166140347062533	0.174465099317786	0.0203387364070688	-0.0767217847313592	-0.324657633810836	-0.0986387893548095	-0.308108490187949	-0.187115234473699	-0.341549386548362	0.199514178675159	-0.136174425010418	-0.23396633999838	0.110626594344652	-0.218644777348732	-0.130435785416733	-0.0558679182702893	-0.453826037946998	0.0483546214792311	-0.340244938576684	-0.272028500593303	-0.234721336712869	-0.121578272032698	-0.0269679575262279	0.145266685140259	-0.312773225418347	-0.0686853329722607	-0.161755967210787	-0.0614562831493699	-0.208998333527873	-0.242081287814213	-0.198177668562303	-0.173609901329417	0.180726129588416	-0.316390051294128	0.276743392019666	-0.363351235248502	0.162195654481582	-0.287976036418537	-0.320032522579227	0.18282498980087
KEGG_VASCULAR_SMOOTH_MUSCLE_CONTRACTION	0.140202936228408	-0.341650137707516	-0.134802151426711	0.154310883077025	-0.28453408997703	-0.380646521400657	-0.105274727309385	-0.252202152404352	-0.095274671696143	-0.10516275752528	-0.0271329589506747	0.179273840872921	-0.231048184295619	0.111333529355614	0.306125560196114	0.0680729153177401	-0.245541325050784	-0.366676441214626	-0.362035970957441	0.221961469316469	-0.286155647439283	-0.156862047740228	-0.179734295010169	-0.0220841310506401	-0.0634839666224289	-0.0908870101400234	-0.184773556587736	-0.40445624554032	0.0356386738761815	-0.276072554573078	-0.0640699238488568	0.299886938794248	0.0164300744483747	-0.0237079200351566	-0.154733995245954	-0.0606549580635281	0.0569830550427275	0.184826484529498	-0.0930077091692424	-0.104180602573119	-0.189570856795078	0.140840834560796	-0.142111103440755	0.0344645132836416	0.0160724626663302	-0.0594009507494909	-0.0831745017695664	0.194179902025114	-0.148819804603401
KEGG_WNT_SIGNALING_PATHWAY	0.041542167257206	-0.315179809411732	-0.186402183124274	0.145075902415459	-0.15896233683155	-0.176246335049756	-0.131142840631773	-0.289227257806099	-0.129193195326531	-0.0896097347569724	-0.107105920847995	0.245495243154289	-0.165525096412974	0.0318600713456564	0.0290402770131096	-0.0960810207646641	-0.242557073298576	-0.0365866932607035	-0.0479697311903393	0.0553191518387595	-0.360716667371971	-0.119258638067007	-0.28843155620167	-0.200593380935156	0.0473042966277134	-0.456868438103059	-0.244725123546745	-0.0729178821125626	-0.0272438749314375	-0.214697813162057	-0.0529591103523122	0.16803152108826	0.165606242176409	-0.190147542093315	-0.144863777897311	0.00739117471432271	-0.103727105619818	-0.0658375999244068	0.00507761324118938	-0.283493763940665	-0.220253508304315	0.18626308172468	-0.385699989518716	0.274373152256737	-0.267014526586647	-0.0151203043330915	0.0136073225843381	0.0121138164634049	-0.0713856991609378
KEGG_DORSO_VENTRAL_AXIS_FORMATION	-0.169341804007575	-0.183530681500405	-0.323948344661776	0.00172614855874362	-0.231416495881079	-0.124305053130075	-0.321720722122287	0.125349949086718	0.197009003951089	-0.183201356693206	-0.227205474808516	-0.0225036989083248	0.0295944742734212	-0.175165036131561	0.181046299673684	0.211129508632125	-0.15309057825658	-0.259853894742437	-0.129458387816334	0.223107887199955	-0.233183943300856	-0.235762886341101	-0.311687725589877	-0.0754058905228316	0.321876246206479	-0.324962254691172	-0.169518612155132	0.0655328273832405	-0.134382651420627	-0.239153945161614	-0.0437553514406105	-0.026387862928484	-0.0543290628974314	-0.46562665856752	0.210695797964247	-0.121391122027377	0.334891345795339	0.126360933887938	-0.160348632378473	-0.332356187290454	-0.160787161586365	-0.188994044655338	-0.414864331166448	0.267758942529212	-0.181968362685235	-0.19120880059495	-0.279411239855018	-0.0730752357490111	0.0327747889241426
KEGG_NOTCH_SIGNALING_PATHWAY	-0.104349990264871	-0.146558356689152	-0.248649572440661	0.0384442171083086	0.0469806212828267	0.00419344149682685	-0.208657223507667	-0.0700470723746276	0.0044167711568483	-0.154091317569604	0.0838332550975209	0.182474406367066	0.0827102649663109	-0.278694314777912	-0.150539019973712	-0.270514066317309	-0.0830950737876958	-0.21836488166041	0.149216362713798	-0.176945804706218	-0.253110431868334	0.00365440208419261	-0.183171391768169	-0.168173635129799	-0.25152290752006	-0.366438643899558	-0.198142959383493	0.0231101429408334	-0.0920123425498778	-0.104384600815327	-0.200503919101789	-0.193584032033818	0.0937447214509509	-0.374307637028844	0.118916162616775	-0.311255996359231	0.064639462103988	-0.0526465291482969	0.0615044564901803	-0.36179815095099	0.0657082660338973	0.00393772531180092	-0.241605640213003	0.195469561839197	-0.373967124933084	0.139062951734771	-0.211070574317196	-0.311495440851771	-0.195713940300265
KEGG_HEDGEHOG_SIGNALING_PATHWAY	0.155106822660653	-0.437815058223271	-0.0376211774571726	-0.0266362526671567	-0.368381238127724	-0.179407915945457	-0.177590816891967	-0.247790741795769	-0.0218357533226121	-0.188692778133949	-0.155312685647336	0.26496215414797	-0.257600469313269	0.180517686158109	0.0155464995825058	-0.15814627497877	-0.0957400618115641	0.23515491488777	-0.0495888873249528	-0.0187662858458284	-0.297059890889326	-0.200740465682113	-0.308325363720304	0.0171148963752238	0.134414753117365	-0.338140100157532	-0.250425613020798	-0.0669667442307035	0.0143854945761747	-0.124934492881013	-0.072958884238518	0.172575456140313	0.206678352163955	-0.0815893562934117	-0.261186662943587	0.183250551806719	-0.341694602261907	-0.264149527407123	-0.0317599666046072	-0.365120338640056	-0.173587271276522	0.248996588468833	-0.422272265210963	0.204654914440837	-0.110726780744251	0.0881529439322971	-0.224763568954192	0.271547021049814	-0.274923981755337
KEGG_TGF_BETA_SIGNALING_PATHWAY	0.0746751152893486	-0.425381744401612	-0.102824239664866	0.129437317147915	-0.145522334909246	-0.257335211189637	-0.360642528832588	-0.155983978506536	-0.267103446597149	-0.14385900524947	0.100188245184142	0.250643397277948	-0.156317270068627	0.0117411930353743	0.162828632216963	0.259468024867527	-0.27697161236594	-0.280716998884467	-0.148240854398744	-0.104827161988348	-0.348669731722886	-0.0105184027583434	-0.283823698086668	0.00476734754013619	-0.0210938879423525	-0.49834839270637	-0.196170483131196	-0.378922206044799	-0.0203626106901636	-0.353693295006475	-0.252316855986333	0.382005639954904	0.161765271169476	-0.407720248518506	0.107094069107332	-0.0358132172469136	-0.248155664087693	0.0898875940015324	0.0850910218450123	-0.30056657454999	-0.225816343102305	0.214487675177763	-0.257431922234593	0.164765952779055	-0.269660074580486	-0.018292257916665	0.0221232549990755	0.140541869285324	0.100548827515006
KEGG_AXON_GUIDANCE	0.0474970409225695	-0.173110324967611	-0.0812137818378593	-0.0937492233748827	-0.405100973283424	-0.18642011830475	-0.202231905067234	-0.292503125304035	0.0480054713317922	0.00344605858224678	-0.22981587671469	0.180572019060451	-0.227172169181086	-0.0497154093639052	0.300520000020962	-0.139646958317071	-0.13557582875858	-0.285070411274148	-0.09154265843761	0.0741654882900899	-0.320927242439384	-0.159433581138068	-0.274914709434326	-0.0154493030368408	0.0581583026176866	-0.427002819182846	-0.129209248491397	-0.207309528322166	0.0328910668661169	-0.219271514560496	-0.12805658383652	0.289017821155736	0.0116863898901794	-0.11923904704662	-0.060424774350771	-0.0561464907069729	0.00439397734156938	-0.0164905299263483	0.0642873690110763	-0.376721597886122	-0.272959427164659	0.159470714082954	-0.383196266797368	0.174807620753756	-0.299564102975246	-0.0938584164089663	-0.0220031683643447	0.152138968366704	-0.16460360333035
KEGG_VEGF_SIGNALING_PATHWAY	-0.0915110834126857	-0.275395982809286	-0.157814969966314	0.116920309119899	-0.172510544649801	-0.139899921090427	0.0880971799145788	-0.147366578518413	-0.14530174294545	-0.158794978528078	0.0569381243041209	0.0819603115122979	-0.0290808350894493	-0.316709538425474	0.0148381656515757	-0.067472253716393	-0.217072058885575	-0.267951174396482	-0.104432514493129	-0.0988636312961102	-0.157454364192229	-0.101542563956966	-0.140151397768804	-0.0900930549394917	-0.189914984804277	-0.0552718141927222	-0.0889246133704192	-0.206803841459389	-0.1595141253881	-0.0802660927731154	-0.176475061255777	-0.00058887120187745	-0.0864722876849262	-0.100564690240923	-0.113791031491131	-0.240138426746402	0.0454152770794327	-0.0230384903011103	0.0030632975732178	-0.0796741211336505	-0.207890777128332	0.1392101346282	-0.221862554439879	0.031594448935013	-0.274568696773555	0.0334184269851745	-0.0621419318896921	-0.251682527035849	0.0782436595413459
KEGG_FOCAL_ADHESION	0.240917100189501	-0.227544819779469	-0.0227763155187623	-0.119181656283984	-0.363108043609888	-0.0171082451780331	-0.313930801006185	-0.272059557709665	-0.325373506048847	0.255650650630531	0.0634177200232256	0.18023875269918	-0.204936972837022	0.106093806617849	0.391154789422143	0.154339905121694	-0.191258652704246	-0.355818618565606	-0.206033833215796	0.0251478064191411	-0.388901035535947	0.0848880815582999	-0.410233250359618	0.0393031248641936	0.0462820315767323	-0.413589652646186	-0.260207956833073	-0.388159352329108	-0.196931172913864	-0.422866101838512	0.104141217616786	0.456496474633518	0.0636357833639909	-0.233799045031046	0.155108607501673	-0.0881369167329238	-0.000428890010059246	0.0106081542716891	-0.0811267327302154	-0.250581972358517	-0.355402465063229	0.221647842176699	-0.318258543580717	-0.0329111702249171	-0.333851078771535	-0.225824289351541	-0.160063769820344	0.153397327067813	-0.228984645039666
KEGG_ECM_RECEPTOR_INTERACTION	0.482626878810544	-0.384721134100774	-0.2702979869716	-0.0337726335128203	-0.496593639864287	0.00507867669726134	-0.31133627772265	-0.313450260040329	-0.437864215521529	0.315788484513968	0.245240003259965	0.113943098491372	-0.259223378489702	0.212387191695438	0.518628106458566	0.359459664995284	-0.248488150975052	-0.313447326345784	-0.344449481057308	0.345965710552365	-0.488740122519672	0.304444587731684	-0.44183625069871	0.0664521640211311	0.195431551585906	-0.438016204438103	-0.217326130159002	-0.396456219641214	-0.15944234584883	-0.475750485847542	0.157994390491958	0.591349924368871	0.238778886891142	-0.0853891311854179	0.22167464628729	0.0121790482073922	0.0450373469249001	0.25720507749019	-0.0425942470417749	-0.234309511540942	-0.413013897633256	0.265837757985661	-0.339746426803394	0.0599646998568132	-0.357213392056542	-0.283800081905717	0.0126565856018124	0.274770817622292	-0.446285974656582
KEGG_CELL_ADHESION_MOLECULES_CAMS	-0.184896204598738	-0.27373455652952	0.146842402222866	-0.0826448060011419	-0.282771917090203	-0.03448917558607	0.084028161042142	-0.388479560984691	-0.101976453624441	0.304095301071548	0.411360412927153	-0.255728482429482	-0.109680173483243	-0.169084925351762	0.0181869698418995	0.0341347581348054	-0.00814671812962042	-0.479533326457427	-0.0205959790042101	0.439069101041923	-0.169818503094639	0.271555939079543	-0.376485915111662	-0.193532375110022	0.199729106977412	-0.0993249604534928	0.174562159699329	-0.463386696151652	-0.376867318716473	-0.473639692357861	0.0195923663926653	0.219391859766577	0.0758800659928261	-0.0142293390662622	-0.280314677747196	0.231661235974956	-0.0026624862137645	0.306940060377275	-0.463525790451495	0.229479626475541	-0.478850387087366	0.145630455670598	-0.0996591318648484	-0.182302931922264	-0.0899253709939965	0.224604673617073	-0.423453563022167	-0.224495677440089	0.0359573901829771
KEGG_ADHERENS_JUNCTION	-0.0688352846375039	-0.248108186187563	-0.0782696959375164	0.170525776104594	-0.233391310677712	-0.168781112601595	-0.356193634609561	-0.300645567246125	-0.172971364218273	-0.107184300077584	-0.255980229990207	0.123457929179388	-0.0328134022309887	-0.115366853591573	0.198920711714691	-0.0929215811376492	-0.209910912405174	-0.374982527609696	-0.23632740593181	-0.0139669066661891	-0.248946272731609	-0.0304931484024756	-0.30779737589457	-0.148423961301562	-0.232200781473	-0.531733467729693	-0.271447179160378	-0.114721163381006	-0.0177109199221383	-0.291888222115116	-0.201488546623804	0.214914296254293	0.0821754053028348	-0.469187475028591	-0.0319588073293293	-0.268524178847192	-0.137109381753665	-0.0301532611952218	-0.085811069592039	-0.409443011806558	-0.221736682213761	0.105028003575468	-0.425557191514743	0.210518402459073	-0.356015300881008	-0.16411234820108	-0.144702358391225	-0.0819837990868634	0.0193974701618474
KEGG_TIGHT_JUNCTION	0.0486331061734227	0.0441296666558793	-0.211098100923519	-0.155674064211976	-0.13460764356047	-0.262084406216423	-0.0413495868796229	-0.17628758757199	-0.0693532190315351	-0.0685567585827582	-0.106136538420756	0.127140608142052	-0.300573404571938	-0.177525860995967	0.188362974480295	-0.155725216646064	-0.134732084288603	-0.267036614366659	-0.0720686801238399	0.0559715745785439	-0.199477445801003	-0.0601852741822004	-0.232870619359631	-0.0791256459988717	-0.120650737690518	-0.233457420756439	-0.0383521369787146	0.0570497459977484	-0.0990913388248207	-0.282693542180563	-0.031158988181069	0.0891014646836261	-0.0290162279162034	-0.106638004762767	-0.0606295835045166	-0.189750487778696	-0.0169958756680459	-0.206659253312031	0.0840716397886076	-0.278678593776315	-0.27546658906804	0.0836185003885351	-0.185641092805865	0.0560198605159713	-0.198193632855089	-0.184417761681263	-0.10479828123109	0.0373011951267044	-0.0997822824223363
KEGG_GAP_JUNCTION	0.0788805094547024	-0.368507221138228	-0.0967206242292631	0.0377600451264294	-0.245171947690974	-0.151688624801307	-0.319953369191439	-0.279847237777104	-0.31069126442599	-0.0473395225440613	-0.259477591401247	0.0525265754133498	-0.185266333153354	0.154564501325479	0.221297176988916	-0.0418449739143067	-0.286137576551279	-0.255520126728666	-0.285583792767922	0.0500788148024906	-0.322492546173445	-0.239882443932783	-0.154272767158632	-0.106178882681863	0.234056014220898	-0.388242774822646	-0.209448039979947	-0.312841333484743	0.0733931639008653	-0.301827753633265	0.0759937719421176	0.330234175661135	-0.221746853536159	-0.275827846755409	0.0634373561075338	-0.125415966375093	0.0077797734850955	0.180185548528685	-0.103708641398535	-0.293974093552387	0.0716004685405831	0.0812282994090766	-0.281183814587105	0.236152769614774	-0.166012560405131	-0.152640380532903	-0.178912903126879	0.128511888789388	-0.128394108074045
KEGG_COMPLEMENT_AND_COAGULATION_CASCADES	0.155855907968698	0.0435592395861096	0.0831233492341246	-0.227450523370932	-0.386544300765392	0.0311783743173556	-0.156669512036877	-0.108884524083005	-0.376055385859534	0.375391578482791	0.28164744572328	-0.104425569215059	-0.167359031514187	-0.112693421321681	0.1344703419328	0.223179760167364	0.0403211134101734	-0.210833355468685	0.0405335567180159	0.189850865468197	-0.304832547587211	0.126255910767627	-0.0672190419412295	-0.0942590941405074	0.499518940281502	0.231981610289533	0.0850473917597441	-0.447720332694032	-0.586350926748056	-0.319777428778324	0.245288048583546	0.207215067028378	-0.235815191912938	-0.107664703704662	-0.370692705488847	0.299946860255757	-0.0515047132603859	0.253467672378166	-0.299639541194866	-0.00486942770649559	-0.215600897803058	0.0714403119911202	-0.352811169026921	-0.333896163463244	0.019687730638938	0.134213419230837	-0.485264232699442	-0.456030829491961	-0.294645099731226
KEGG_ANTIGEN_PROCESSING_AND_PRESENTATION	-0.455284866393064	-0.0579772445845298	0.429064989615807	-0.0501007724151203	0.425168472844714	0.42857135144269	0.351976501726317	-0.323174524957666	0.100610166310214	0.300286507410372	0.320870249249802	-0.598467644575197	0.492563156862507	-0.293091854646947	-0.404291804262371	-0.41684990258483	-0.173898263065399	-0.384465537973338	0.32945126195229	0.358605655512843	0.281643983467379	0.163244266697275	-0.0355030188810358	-0.395504643351924	-0.0527781070539736	0.185525416338606	0.407332835278274	-0.485963060371606	-0.367784877680973	-0.295893481397884	0.186342661879078	-0.408083904206925	0.175288398653865	-0.00844889200363193	0.271237697392229	0.0731827388003732	-0.184867302061189	0.405879744728973	-0.545556418241983	0.281030904635654	-0.110051680735474	-0.324955883971124	0.0861169067673004	-0.265535747218451	-0.42519392586772	0.266543728678648	-0.561576422712585	-0.522406259798923	0.488560903664429
KEGG_TOLL_LIKE_RECEPTOR_SIGNALING_PATHWAY	-0.175504647024157	0.0205982104554107	0.163190501599222	0.0762981921309284	0.170135522612551	-0.065862301154694	0.222450051310298	-0.139455238914639	-0.0864167587499684	0.178472923406977	0.391627790250628	-0.203571361151397	-0.201666548426908	-0.374333643314013	-0.263903425437708	-0.0558316209534576	0.106676829232068	-0.373691134213618	0.371044656214947	0.178390218810896	0.0878966764196658	0.313945550022773	-0.294897936518236	-0.0427961963169802	-0.13867716993257	-0.310860410268668	0.218384878920368	-0.291107963422774	-0.349987899732051	-0.0604036901766164	-0.186819171638838	-0.150668163282984	0.0460875633177626	-0.290000550626276	0.046369716466662	-0.250020348653978	0.210309456720236	-0.0276033290631394	-0.283098614157335	0.0114175848563038	-0.195991986628281	0.02542218126756	-0.128274901266688	0.0588379985728469	-0.381772053996779	0.297886406373981	-0.327510143786883	-0.32542114175402	0.327524899119187
KEGG_NOD_LIKE_RECEPTOR_SIGNALING_PATHWAY	-0.420191278958735	0.23312489492555	0.268099989081803	-0.0420324575880546	0.199972639725066	0.100043860167554	0.152156472456402	0.00335538397629045	-0.254985992484948	0.357249069008366	0.376380695306841	-0.335884657726243	-0.322160996344658	-0.527585361186193	-0.31282998928847	0.0421545969247356	0.0981128545839457	-0.419461606394453	0.126250407634846	-0.207466181369763	-0.183546278822186	0.336688826523054	-0.327738013045714	0.138674189409947	-0.100859250658228	-0.129773931306723	0.156225553450997	-0.415507895220396	-0.351634961970822	-0.381116692852772	-0.112263126112109	-0.196790911560953	0.0463251855252899	-0.381182107298127	0.245461323162626	-0.302209647762593	0.089551799163021	0.0530386157117237	-0.346771701186928	0.0927505811999718	-0.301329854243001	0.307352978960225	-0.423254031504907	0.150980779059289	-0.504705698061449	0.152519529818489	-0.429957932510537	-0.421466037630619	-0.0843207758155551
KEGG_RIG_I_LIKE_RECEPTOR_SIGNALING_PATHWAY	-0.0787675017164315	0.201356760850831	0.137645832043957	0.0900357875813311	0.277662624924603	0.208397816570853	0.175840438177858	0.115693987126849	-0.170628209881324	0.0926227475471994	0.269120514586636	-0.15018665857738	0.0324715578052659	-0.383957613887244	-0.247717233822482	-0.21448454933831	0.0160254640861829	-0.215570869664155	0.252609038413368	0.0242822226143904	0.0904639847225886	0.220435539929471	-0.164396281043096	0.0316986924536824	-0.234586248934145	-0.260857403425849	0.180275604879042	-0.198503640465988	-0.117771861587548	0.148471983746636	-0.16744520068065	-0.208367791081433	0.0301990839995123	-0.205382703440802	0.0896883140687147	-0.245136662788532	-0.0918942296203301	-0.0459541933859451	-0.33793125978713	-0.198999295828686	-0.127605094939322	0.0539020850809328	-0.0643491756095486	0.0838214071101852	-0.311890233432768	0.218999387952757	-0.129066604020497	-0.29055194553023	0.184497821546441
KEGG_CYTOSOLIC_DNA_SENSING_PATHWAY	-0.0601254426521615	0.221446012336143	0.308263907601867	0.0892601936615825	0.405096078018141	0.249191432453187	0.363299877077252	0.241525645176283	-0.0909664793129181	0.323636054061161	0.361778883743292	-0.278769029013742	0.219221887335332	-0.425684825070765	-0.323299153701679	-0.0860578936918874	0.13402454127714	-0.297638218745311	0.414194621783327	0.0531928246890297	0.149371525550327	0.327245344930383	-0.311653892119684	0.0291035370307579	-0.124773557779527	-0.041207222735	0.335430123761194	-0.217816651326439	-0.131543776421781	0.209149197634272	0.0438741496551772	-0.247810385429497	-0.000608253415930932	-0.305619523724907	0.153866350322732	-0.194922153570254	0.101195505886597	0.119374003370118	-0.356651906801196	0.109807867945863	-0.255979500827793	0.0041137080204606	0.033157827331635	-0.048270142649609	-0.477789329333958	0.224333815652401	-0.254287691931223	-0.341851641087079	0.354096480009311
KEGG_JAK_STAT_SIGNALING_PATHWAY	-0.13750747178816	-0.106908460166206	0.223875222433719	-0.0407024957966714	0.0245134068785833	-0.0249602502154468	-0.00800192576575812	-0.220643802298063	-0.0192909204232374	0.153880138749587	0.353939297726434	-0.115487566859488	0.133211085839756	-0.317328394086995	0.121805151464184	-0.130724823563149	-0.216585017614789	-0.38236965632541	0.136184441581905	0.0441599283544406	-0.0767203822528422	0.17997182852882	-0.325917716763499	-0.0892677420198974	0.167193099720556	-0.321660988864866	0.230543039806432	-0.381683281618459	-0.22822804941791	-0.147165801666545	-0.14354928677179	-0.0103709470281169	0.326186878727017	-0.107780776462711	-0.0200302997301359	-0.103006365226585	-0.236489084012452	0.0141084375282321	-0.462586217826296	0.0267023831943205	-0.160893229975435	0.257585589332588	-0.182457993615149	-0.149169744198724	-0.2553267758634	0.343266057033143	-0.306555863445908	-0.426895046389349	0.176622499826828
KEGG_HEMATOPOIETIC_CELL_LINEAGE	-0.178214487279312	-0.0983939211315763	0.432463236618898	-0.235835359177695	-0.110784492133287	-0.060731601140545	-0.0651169791448949	-0.247149654111129	0.0447305728838855	0.281460612098293	0.450249458785459	-0.376601363956767	0.035356361416377	-0.295947043309431	-0.120268783836145	0.0133936530709332	-0.0178324154881384	-0.463462166715619	-0.0261112585262457	0.20804731508688	-0.299943513201619	0.387868999366108	-0.472567342217791	0.0388614882474627	0.19555017785455	0.0775924304402978	0.44692451044423	-0.453666172071894	-0.485491876541804	-0.23629201211467	-0.334796647790979	0.0302433414286034	0.421739180455356	-0.0566434565848188	-0.0960859786105915	0.152685097423475	0.00695589998939738	0.152583837419985	-0.533932068519391	0.3598660413903	-0.4237765643107	0.373116076322824	-0.162894601594186	-0.306062622263094	-0.0751617320668223	0.403336284018149	-0.514194192230143	-0.556263669770131	0.119617551812564
KEGG_NATURAL_KILLER_CELL_MEDIATED_CYTOTOXICITY	-0.269134986496036	-0.0148807145045517	0.421859049705038	0.0879443667430476	0.176143222797322	0.16316455942306	0.208105334353306	-0.188668095246122	-0.0533870391502105	0.302143280463724	0.289627969541899	-0.271438912784215	0.393329488023225	-0.219206264446813	-0.118755993799759	-0.284153090166083	-0.00292434893640256	-0.284932090368039	0.320453577305088	0.233032230359153	0.103444344793516	0.206903287873684	-0.249610798605386	-0.193391084981255	0.211352581605502	-0.205322190919331	0.240360968401875	-0.392796176930757	-0.392020141910914	-0.270100137639402	-0.0285810958730803	-0.207611372783591	0.243190005173384	-0.132000628838808	0.21246514291846	-0.222688126032143	0.0425948242983248	0.164340496265984	-0.44264168381704	0.14351715368868	-0.246823761369668	0.0814634093642634	-0.0247486299738534	-0.0519625398981465	-0.417037962206349	0.408724030636455	-0.428698335381901	-0.429397302866818	0.343788376638349
KEGG_T_CELL_RECEPTOR_SIGNALING_PATHWAY	-0.265129353588789	-0.204973184660799	0.232567419753377	0.0761601057697027	-0.104939524115655	-0.235836294868554	-0.0956923712058831	-0.405696671050208	0.0259535842558416	-0.162085258980306	0.361432726888213	-0.266844556191283	0.199460617541161	-0.362454293758785	0.0240490277675595	-0.385689202567102	-0.105497151423906	-0.412229304960894	0.156934618876419	0.193680877257244	-0.0780372554275579	0.131817706769323	-0.318590627842143	-0.115571277437183	0.0176937132901152	-0.402341398461854	0.155003591377041	-0.332259761651812	-0.294140977122376	-0.347042906531537	-0.282342324886389	-0.168111649514776	0.231926236477648	-0.194634153763502	0.0453301038171535	-0.196911315467057	-0.106072715945308	-0.0999993028780946	-0.325432685336293	0.134285204963556	-0.249343613577826	0.270898676445014	-0.0639396244203071	-8.59307551874522e-05	-0.300373882159637	0.318513340016449	-0.453060841705422	-0.383515476629836	0.32014248833528
KEGG_B_CELL_RECEPTOR_SIGNALING_PATHWAY	-0.155348046816299	-0.170996502943094	-0.0904742499173722	-0.0448405879897865	0.0347473236067797	-0.345617706877079	-0.00541000287813437	-0.328478838938175	-0.227619656696695	-0.0836872663429254	0.355228159925138	0.0312131205221455	-0.224751847231353	-0.457834542181434	-0.219124195229137	-0.243578154754355	-0.0826497592150804	-0.389346188967175	0.159537366517374	0.208595947907815	-0.154566228835494	0.116363720314942	-0.360296569713061	-0.121058669815158	-0.0664137796555064	-0.329641715710257	0.103492394744423	-0.318385363033374	-0.368044285611159	-0.203948863962888	-0.153966380997683	-0.109419448288002	0.140939236959587	-0.162021558993317	-0.22055309008144	-0.223292906501186	0.159533341002177	0.0809370416221031	-0.209327762668609	0.096995000391474	-0.243530279070977	0.175137483323969	-0.182185007539645	0.0444990293500704	-0.267496385865101	0.254177592109848	-0.497335745809103	-0.368224312480441	0.198540922898005
KEGG_FC_EPSILON_RI_SIGNALING_PATHWAY	-0.175180195100003	-0.273948322702076	0.0790070520638239	0.101360929690081	-0.123879992712003	-0.275119082386723	0.0412637134906348	-0.201653469025202	-0.0132486949601407	-0.131019105194945	0.17808341981876	-0.00378309855302647	-0.0747335989188358	-0.315362987775092	-0.179272410765867	-0.0984285093841351	-0.100677676233305	-0.250093484013808	0.0950642651309551	-0.00441825128641024	-0.123617707589767	0.116813077657193	-0.198625708598046	-0.00134009680237535	-0.189857284651036	-0.149959327390071	0.124477489360876	-0.302072175519353	-0.195379067469044	-0.140368663579848	-0.277010089762836	0.0329962227943855	0.00317314400846809	-0.119062257266524	-0.193943970265472	-0.217054271336821	-3.39159884409634e-05	0.106491553368935	-0.216140589958174	0.0327216962387437	-0.155643695038581	0.219909347986006	-0.232920635623144	0.171711968826435	-0.226161359906566	0.285060974307538	-0.161866418392105	-0.263578444561487	0.118651740602099
KEGG_FC_GAMMA_R_MEDIATED_PHAGOCYTOSIS	-0.190292665328698	-0.28638310014377	0.0389452552346472	-0.145168039628758	0.000281028114984289	-0.320040911692483	-0.18597784822571	-0.331369120687836	-0.193053780886172	-0.174669310089596	0.27120803741271	0.169070482548443	-0.201378307664788	-0.346404895268299	-0.192004482339884	-0.20381688344677	-0.0634222631262435	-0.238671740421024	0.200115614594404	0.0427805162862085	-0.175500023425183	0.142035905278591	-0.349165797567166	-0.0519010521300219	-0.243850313813994	-0.413600402311166	0.0386369791095341	-0.241818602033989	-0.194738352777861	-0.281831392826869	-0.255502532193246	0.0612348059764421	0.0950341603406239	-0.2863747210125	-0.213379585010755	-0.209851667581435	0.196896981781961	0.179239029953345	-0.190411185758552	-0.136776232819133	-0.257166605023307	-0.0474803032555788	-0.239494846305678	0.230769750281119	-0.37626936301129	0.184295034386095	-0.306825665227879	-0.229032136905993	0.219714143392508
KEGG_LEUKOCYTE_TRANSENDOTHELIAL_MIGRATION	-0.0636415083848629	-0.12854123500537	0.0719658052974926	-0.147352124849571	-0.17124638266394	-0.22773855226004	0.00623356044430756	-0.144313417095964	-0.250799710731015	0.100557095048665	0.213998285833486	0.078035730379522	-0.233345498131825	-0.20423945166736	0.197220851482969	0.184111844793325	-0.0431267261995593	-0.361701010834847	-0.0344019322981194	0.150746096486047	-0.252317652070985	0.110588883259091	-0.280135690834413	-0.0554794319359384	-0.138724320794917	-0.0574169298435123	-0.0163005486563613	-0.300391778695464	-0.212844236423078	-0.289478724185655	0.100980372395194	0.249633513627827	0.0405377905771195	-0.152892585164171	-0.102288545976149	-0.0654285179299969	0.065729634563318	0.063483751317351	-0.246595077026031	-0.0307844486460861	-0.380086566278534	0.208537981746204	-0.243434902897573	0.0169872747158977	-0.21288934765324	-0.0115614786974443	-0.175422692897977	-0.156800031995579	-0.0754393807078084
KEGG_INTESTINAL_IMMUNE_NETWORK_FOR_IGA_PRODUCTION	-0.46010762296495	-0.316427629027942	0.484470428508343	-0.126104235092562	-0.214754129853602	0.0415156610209825	0.161525044429155	-0.533614770000532	-0.209083442345747	0.277664432732546	0.564236763193725	-0.511416182968096	0.294219667634087	-0.504909745881291	-0.276760853815293	-0.333092260391765	0.241334443375926	-0.635277874687646	0.0438582739487372	0.582302319678285	-0.106488431423042	0.299938631117307	-0.27796122014675	-0.171712918296536	-0.0257843615819462	0.258554591572634	0.479631633941474	-0.56162387676429	-0.481863250997769	-0.434163749160518	-0.295046273051574	-0.247604204364126	0.143743816138205	0.193185011199281	-0.239685253400764	0.320225894971478	-0.0162988706212082	0.424939404904783	-0.579085418838145	0.562439895159123	-0.235760219552612	-0.0486729838498385	0.217467306497698	-0.363419722883562	0.196014066398753	0.486667525145808	-0.551752107735077	-0.621386607413228	0.183970263967514
KEGG_LONG_TERM_POTENTIATION	-0.0920646320468166	-0.358563649774672	-0.202222085268338	0.225400305061584	-0.0339970750731969	-0.308440413869315	-0.25453909761758	-0.235939002933893	0.155829437298396	-0.0927964034171233	-0.00978788122333824	0.0454129318781407	-0.0527869640257189	-0.0624775709811712	0.112420901101433	-0.0446460579518154	-0.132623771214273	-0.272257015530373	0.0611544994703803	0.0185946354101596	-0.235659599261143	-0.0695813555146029	-0.00242032549626928	-0.182094654424656	-0.0231058059031295	-0.231399356673214	-0.123271327809886	-0.191115834813787	-0.204001126239701	-0.285478276073129	-0.00938036087705749	0.133740568705634	0.152271382213599	-0.140547375844568	-0.135102196946784	-0.196461208275004	0.0784857619913027	-0.202777857282912	-0.120629068578819	-0.255699148870356	-0.171915494157576	0.0783927740081355	-0.332343112677981	0.0350341695444844	-0.337202292845812	0.0937462849450453	-0.173432142372113	-0.0378961005299633	0.113508336014463
KEGG_NEUROTROPHIN_SIGNALING_PATHWAY	-0.0289999938682467	-0.205647732219618	-0.185563057899578	0.0923913645313384	-0.12760560274939	-0.353967185399287	-0.194483552163945	-0.299186405356476	-0.0320397922441601	-0.200979214851171	0.136516456398211	0.205239141910005	-0.20955172654913	-0.277348519992241	-0.0435260797173371	-0.318801142024749	-0.270279512759725	-0.277849749404818	0.202340180225692	-0.0269886426134657	-0.250885579136922	-0.00659114424826872	-0.28818153982897	-0.0992153343838713	-0.103454673892567	-0.457583735991506	-0.18960471677477	-0.216655191860806	0.0683809461551223	-0.107366188732041	-0.109197535382057	0.209348570747369	0.184086646745921	-0.388336990899078	-0.130934074830252	-0.257716745194603	-0.0458397377552315	-0.156539551173675	0.0341726735898821	-0.329842614229004	-0.313880837055436	0.0695701184511242	-0.362864416642914	0.29295671775	-0.434084249036604	-0.096928918931672	-0.307423148149032	-0.105841132071655	0.130078181284019
KEGG_LONG_TERM_DEPRESSION	-0.0592459962306304	-0.322251004874586	-0.17363401703289	0.138697016058763	-0.309600185084999	-0.19120097064768	-0.124448259094263	-0.222544027425574	-0.124220049245227	-0.0404621722154557	-0.19883196480989	0.074283288616377	-0.185341399359346	0.138690428629863	0.213646927501476	0.0913724671822301	-0.172554924763475	-0.248159866313818	-0.139481680693217	0.0377588515905811	-0.159703969726395	-0.147750143866741	-0.0831190185887395	-0.236741334860511	0.0159377334039473	0.0315234265656331	-0.268075177638926	-0.336680467759924	0.0358145946297171	-0.181828676596399	-0.171628315246747	0.173239007192168	-0.120254781404634	-0.119508337675776	-0.131954751504692	-0.0610206302129069	-0.039715419691408	0.191145107770934	-0.353502178187509	-0.125181247507846	-0.0839118297286898	0.17151117460776	-0.1305001598741	0.208447243381905	-0.113488399209533	0.134746083342579	-0.121335344878789	-0.0142323137404724	-0.0149569674798582
KEGG_OLFACTORY_TRANSDUCTION	0.457769633796167	0.517944206840484	0.443460381319738	0.101684028105571	0.519747312772317	0.434273698680672	0.451508743280194	0.52485000210526	0.479398246829125	0.397564796383551	0.275644200038245	0.170959955578721	0.490647230949134	0.290351518573792	0.29400494456305	0.448418920398821	0.422202215229758	0.383151941586003	0.524328920051607	0.475806634772837	0.595572853082605	0.473826152582453	0.0862925162390941	0.426450466773607	0.0450305572311523	0.458960029175555	-0.00723751242246491	0.366312790741124	-0.0470482117935143	0.563115021329073	0.31780818808537	0.201789761804712	0.429928567936072	0.492819049382816	0.502925058170792	-0.110878057563999	0.456789973146115	0.383134940652536	-0.136445909310347	0.284154131115779	0.214623484332416	-0.327702382367619	0.395179072066311	0.348150259882485	0.0283394626616926	0.200261917222824	0.449354059481096	0.336623975220041	0.58155226050255
KEGG_REGULATION_OF_ACTIN_CYTOSKELETON	0.0100400082437255	-0.207597194524797	0.0119594802013918	-0.101797466656026	-0.278955219242906	-0.227536930475131	-0.271028730605049	-0.303670380325379	-0.128680619004606	0.0463069878255254	-0.00292860711335283	0.1890801274736	-0.131581246097443	-0.0807248246229302	0.20553503081896	0.11711163393544	-0.107328667096676	-0.310254193804934	0.0392373371839676	0.0802174588154983	-0.174360214879758	0.00768940857345694	-0.360049051157737	-0.0526196981659771	-0.016371560781915	-0.368696387913077	-0.168982912649246	-0.281209779567354	-0.0536119973347935	-0.257962901858667	0.000940873835585859	0.31257851164829	0.0647699393904783	-0.310420040488221	-0.040016456517691	-0.154230099965183	0.115380490201955	-0.0564700692904391	-0.0901433105097263	-0.247121638357214	-0.272318390421137	0.0779339989175588	-0.212905510509511	0.248150870819542	-0.306954916743392	-0.175858803969196	-0.188716563186547	0.042631938450977	-0.0621020653380236
KEGG_INSULIN_SIGNALING_PATHWAY	-0.0234904351407416	-0.143352120839065	-0.202058028444541	-0.0101827879021921	-0.13327720069538	-0.175611206433906	-0.160895856797169	-0.303892673520975	-0.0772425421909712	-0.332577817330503	-0.215419355474483	0.180491986750682	-0.108212002822465	-0.253875664726641	-0.00788707815487927	-0.197688525573847	-0.146056321069439	-0.238687095460829	0.0711219657484323	-0.0351273096875864	-0.240108655657767	-0.245427340834396	-0.164503025171433	-0.0366610188189566	-0.19492223550472	-0.346896217553318	-0.0817739078305782	-0.021823907070632	-0.104430390397239	-0.223570935680863	-0.180034286290814	-0.0539366655708884	0.186377468929818	-0.271288462885918	-0.0736456992480939	-0.219625514061692	0.0325876655428494	-0.166797868017325	-0.0582252189992897	-0.321731555534224	-0.225383223407234	0.0461395887920927	-0.313581009756155	0.104080300617375	-0.346596810914975	-0.183071044901033	-0.213197650233146	-0.118335366483811	0.0713660365967175
KEGG_GNRH_SIGNALING_PATHWAY	0.048971907166819	-0.293469983465909	-0.228228781965716	0.261714545841183	-0.255372566812406	-0.313366064244321	-0.12874839588668	-0.197264134107747	0.068527172717234	-0.209854635059909	0.0542243569020768	0.0659191131989081	-0.0855337580835313	-0.192883601835108	0.0417206439741417	-0.000702421187268015	-0.145949969628392	-0.131183197850981	-0.11549631290235	0.0496969413756412	-0.111470915617688	-0.0652920138650381	-0.0771244625306581	0.0200568510350522	-0.145120391380242	-0.185339291367243	-0.0563369801837405	-0.171082528985359	0.0357438782351351	-0.130096317270977	-0.107713899917134	0.147270550281611	0.111217359292043	-0.0770517953288139	-0.154805585055158	-0.258805423696712	0.0127857147034281	-0.0499811121001559	-0.0486859335152052	-0.26155213619386	0.0101133729448697	0.0120777919695454	-0.319609653610814	0.300163524660761	-0.344743234858349	0.0504660102723304	-0.0865451050310751	-0.0275930504495144	0.0403446672528659
KEGG_PROGESTERONE_MEDIATED_OOCYTE_MATURATION	-0.180064955160746	-0.353942878423266	-0.193127490186639	-0.0250029782576874	-0.17548487790181	-0.311613565799981	-0.147042457563631	-0.369116433430653	-0.106792110627762	-0.245909721954026	0.050153790076847	0.0653291115369621	0.0903694884565725	-0.102027281751618	-0.0784053151655753	-0.123009106018679	-0.149440541610803	-0.347275245950321	0.170424505096098	-0.02820178999304	-0.378272562869283	-0.121813534163051	-0.237595725211823	-0.0957025199830055	-0.117337403138952	-0.34374059058459	-0.0193015586309484	-0.209495293879908	0.140649353414492	-0.0635577784339413	-0.0981474313708187	-0.113320729190347	-0.164329565457985	-0.349213579093493	-0.0542318323488459	-0.258789320966671	-0.179184221580112	-0.195765466310074	0.107983875478194	-0.263059903714527	-0.0988506214432984	0.176523232838125	-0.243658005837574	0.166686680792269	-0.256025843418615	-0.270447633365841	-0.125831666858951	-0.115049327536901	0.0404907169602326
KEGG_MELANOGENESIS	0.0954481271894685	-0.28975232910791	-0.0599289500953362	0.00411984906214075	-0.220530302920658	-0.125438131629801	-0.240025343268487	-0.331749699835434	0.188313414212167	-0.06701692516395	-0.180427420253285	0.161397450250501	-0.126116551310943	0.0702249271555731	-0.0191673913560404	-0.188927128054122	-0.232258165402739	0.0551705526671358	-0.134686360684733	0.02278274108595	-0.261364012311924	-0.299790952263774	-0.183368823523348	-0.0548138215424832	0.0511996180430667	-0.269828108520372	-0.202192678208905	-0.160215233282959	-0.0909448119487824	-0.229490992570001	-0.0451057811592885	0.165022416269777	0.155858049533084	-0.0468940003955944	-0.0954750944614636	0.00145493052744608	-0.226372746775585	-0.147156549126205	-0.0176692921176196	-0.248510145263264	-0.185861224366707	0.141448248247264	-0.333407729430991	0.241158530521221	-0.209129832149567	-0.12349838721351	-0.156844200345012	0.139323465831158	-0.203621632363573
KEGG_ADIPOCYTOKINE_SIGNALING_PATHWAY	0.0222277804769104	-0.0422602303380253	-0.189817902406682	0.169446009100306	-0.136393632553902	-0.0770356315410813	0.018512842840235	-0.199694057902804	-0.0513478814244794	-0.344226316687876	-0.0887640921173533	0.141683579694529	0.0469917317155496	-0.208616563637817	0.076556476675259	-0.157521004869025	-0.0140425788789183	-0.0964268916193837	-0.0276670425854969	0.1624637737694	-0.270431859271092	-0.066765100415974	-0.194458563739528	-0.0781772270026358	0.131334470254735	-0.420180979700172	-0.0242916770763114	-0.110241577896431	-0.238946801803212	-0.143396687557125	-0.114477725514927	-0.0281889108184075	0.137056031153536	-0.10812466623167	0.211611490477418	-0.183535118434704	0.0087382242604408	0.0824199534949566	-0.188541205217039	-0.175611961924435	-0.183007124230679	0.0550470107082429	-0.272458561156585	0.0553671958432649	-0.340793696143467	0.096616005923643	-0.254747674127426	-0.254681088414293	-0.0721808195194207
KEGG_TYPE_II_DIABETES_MELLITUS	0.222115026591268	-0.192427715601841	-0.201935777870205	0.175626661393821	-0.179599264816844	-0.32890700530234	-0.112223294784545	-0.28964443228363	0.0814525574010355	-0.24509512206432	0.0505493231972219	0.154852964421542	-0.11484360039726	0.0252192237377278	0.0804257180166113	-0.208553647866164	-0.281663999987174	-0.156063565411583	0.123007382371129	0.192236294698008	-0.387856265818468	-0.0667684413162637	0.00515237921390371	0.330751007501216	0.0802905523936226	-0.276399093335486	0.111563674504179	-0.105317925183792	-0.276042546214089	-0.358534417584066	-0.284906637325942	0.135427682201317	0.212051005920919	-0.141346683458434	0.019858021807281	-0.200798987077574	0.00586323763996102	-0.113495176109946	-0.210287193968626	-0.206819053571701	-0.178060150859767	0.197524762088827	-0.196176754752288	0.10518930977883	-0.17732134799595	-0.0392464063647342	-0.220774696356503	0.12769756835093	0.19594498619814
KEGG_TYPE_I_DIABETES_MELLITUS	-0.515636077069066	-0.288198185724233	0.504656303393457	-0.262406659445137	0.272185047690438	0.439868080697864	0.478732593676709	-0.506360370758893	-0.0032225415614324	0.477418232673984	0.539585358237042	-0.650778297058126	0.434882389469359	-0.586293015973559	-0.435069266976416	-0.357142493168051	-0.0786835807217725	-0.620215556453653	0.206281062472511	0.39313501288816	0.0436022479734595	0.158742646430684	-0.134794806050519	-0.247940974483205	-0.0914188747803237	0.0407644844626837	0.594972303222215	-0.637501124389437	-0.528277807105254	-0.459912017774609	0.00288437752449178	-0.32746283508976	0.324777418351367	-0.124352363961803	-0.0228420756917715	0.074792174714044	-0.373152016565886	0.431101997549534	-0.736487837100035	0.488966886283355	-0.254233282529212	-0.103969515722954	0.225739684674254	-0.423683624086705	-0.00635291386736928	0.225443782488203	-0.701565111089375	-0.696007447163298	0.498769637337149
KEGG_MATURITY_ONSET_DIABETES_OF_THE_YOUNG	-0.117853591871984	0.0757115466423895	-0.0330265277413432	0.0141205528452834	-0.110909525682653	0.223563857029702	-0.312989331181681	-0.0109941936736486	0.0105990778941323	-0.0312243938501874	-0.0524648940517018	-0.196069695454557	-0.0657004263792297	-0.000875095118528291	0.401163667706464	0.33869182634515	-0.0361454106137939	-0.100657738926424	0.234239181040308	-0.140815941593352	-0.558962043525805	-0.43681927976529	0.304554429238973	0.256300638961517	-0.0574964992981981	0.490942596924893	0.0772825377229909	-0.101019756165453	-0.1508320790775	-0.14414618728471	-0.189975895789202	-0.120692710283555	0.0184029580939974	0.00967852906616912	0.261271164511657	0.244387062861387	-0.301128484673643	-0.176925479620202	-0.520333629236404	-0.346865089322756	0.370123260036996	-0.040536048686192	-0.0236119161429053	-0.307001229446128	0.378931473690504	-0.344064197553746	-0.0760340980630237	-0.0560415534490653	-0.027410697440098
KEGG_ALDOSTERONE_REGULATED_SODIUM_REABSORPTION	0.0990062261740542	-0.328848443036209	-0.334904200798083	-0.0953160654381906	-0.331579612222365	-0.326643763086299	0.279777131935269	-0.184164981864764	-0.22042214934107	-0.230353977243496	0.000419938721338109	0.239867429395268	-0.323652106486688	-0.059177642537337	0.18542660322026	-0.0318248764648835	-0.226485216330121	-0.255820866834638	-0.15463505469281	0.347142423632557	-0.436109965842314	0.18500237326423	-0.182523556416919	-0.184037553609274	0.0655265678077898	0.102555790341215	-0.330429732335053	-0.134362133358855	-0.351663090724066	-0.162324925370414	-0.28904760594039	0.112615390451995	0.166508350774096	0.0403801451159624	-0.201235854358738	0.256807920139794	0.118007848064899	0.139219498663371	-0.240953806890338	0.118644127873346	-0.235600970011225	0.28501132902173	-0.24399904209912	-0.0674892198323462	0.0129571395115174	0.00191444957478876	-0.221209067544084	-0.171348430557931	0.0415230504837955
KEGG_VASOPRESSIN_REGULATED_WATER_REABSORPTION	-0.108078871748477	-0.288257312200168	-0.202470482605641	-0.271355074030042	-0.0320594883544523	-0.339424339124191	-0.251454587912929	-0.354621844270489	-0.0507232701201183	-0.181785576807292	-0.207336881951837	0.253433077436671	-0.20154171066731	-0.0114235121626588	-0.0573018695858153	-0.277918584746475	-0.364315918146026	-0.252651949480112	-0.239142676448857	-0.148508268846907	-0.167462898057898	-0.274797669193519	-0.0550223837728321	-0.278322386150043	-0.143304655406849	-0.230860193763093	-0.115211829607307	-0.265404114938552	-0.205008785409514	-0.246412366891128	-0.0162015899627826	0.0513425712354466	-0.19866161398283	-0.16691996480555	-0.265071003371168	-0.101320621451352	-0.193716032641101	0.071141057049659	0.0774186614330504	-0.331981468260861	0.216144720412675	-0.203669791655693	-0.18363125531811	0.0802792694632703	-0.191085886173393	-0.214203573201776	-0.162120454257242	-0.113733862599876	-0.166782404050054
KEGG_ALZHEIMERS_DISEASE	-0.397909600245329	-0.0037134248992675	-0.41780287644027	-0.273284734310771	0.207765560246477	-0.198112795108247	0.132185610238037	-0.300566647521226	-0.0962901538230546	-0.0820832875530926	-0.186908689630819	-0.081281555512468	-0.0362130201684358	-0.411435642780453	-0.309943075602482	0.0181243224142988	-0.0638127661936496	-0.305963479032885	-0.0372242375796909	-0.324242166316513	-0.268927024707978	-0.272262468798369	-0.203513988334229	-0.163578171853971	-0.260089584690122	0.120896195630776	0.0196771264936267	-0.154375191006302	-0.0639019241625212	-0.134683629607173	0.00702564801996364	-0.323826921672499	-0.0832491043429789	-0.358148171507416	-0.0649081345007592	-0.289675151216251	0.0305476579198352	-0.298171245306777	-0.00386755323237278	-0.210435351978216	-0.179754786721634	-0.21474558115728	-0.161378449375027	-0.227012265317717	-0.480478697047838	0.0217850505385469	-0.330354903339332	-0.251233400552352	-0.0158851803232805
KEGG_PARKINSONS_DISEASE	-0.506588445115822	0.14845432238757	-0.427886628517332	-0.450734400744345	0.241765628282395	-0.0281592596239879	0.244798985712316	-0.282018617318862	-0.155047566160669	-0.105493737181925	-0.214331158009768	-0.0167747599118321	0.065990511379751	-0.417969477005645	-0.418365149683154	0.0219932925035196	-0.134507766099284	-0.320762674956602	-0.121036796147532	-0.405396149091276	-0.423960255005927	-0.352036259915161	-0.291442157193901	-0.150098164137772	-0.304235597940722	0.13969677146454	0.0732234244153624	-0.0806535522564941	0.0483603434043697	0.00503347679579904	0.0538287157656158	-0.391006857626092	-0.187345169512672	-0.541507350881883	-0.0937991572091411	-0.270236690476536	-0.0494894188149086	-0.286204156708853	-0.0925898216345219	-0.189873636093105	-0.248949819843718	-0.261810318346502	0.101797685686804	-0.327004469672595	-0.41431985889626	-0.0528658954802504	-0.422926691891246	-0.319047322068639	0.0667497328666341
KEGG_AMYOTROPHIC_LATERAL_SCLEROSIS_ALS	-0.227025787912348	-0.189081385756892	-0.268629690040088	0.102317066664755	0.131549899956801	-0.241179597939587	0.143761203641612	-0.220428274622573	0.0560897250564404	-0.00781800657900825	-0.227094101423824	0.111527551089735	0.0517267482577419	-0.15905195770861	-0.129480867489904	-0.0610478930974275	-0.041591944044218	-0.275227114500495	-0.0627784329611349	-0.131140263411325	-0.158151354006875	-0.0746606493538748	-0.226749039347453	-0.104101888419892	-0.0479053304924614	-0.253960237448683	-0.0402312618246675	-0.149343886070493	-0.0211740699255457	-0.287497721665085	0.0107575320569143	-0.044682898023621	0.000798911065127278	-0.183454053939108	-0.0998784483464976	-0.111678100330228	-0.207932892546172	-0.320937133091969	-0.0339424130245135	-0.276283579493678	-0.146013121464016	0.200954251704644	-0.21892561652574	0.0732421422253336	-0.418629096654979	0.0171785638300577	0.0028912951508428	-0.050053522712286	0.0234666642906184
KEGG_HUNTINGTONS_DISEASE	-0.397918103277269	0.078696361892119	-0.464787267625283	-0.321009273355529	0.218314020605027	-0.054860304346462	0.0882627904433863	-0.347369857650721	-0.181892417918244	-0.07536083359266	-0.190922087818138	-0.0949603846384092	0.0156409418867758	-0.300087486128523	-0.276399223560288	-0.0836644205870029	-0.214476326597365	-0.325227109925253	-0.140645554978465	-0.335316980964626	-0.398807543726775	-0.250008813693281	-0.252383764966668	-0.215960119289727	-0.244482526505391	0.176383287432926	-0.150027764496376	-0.0445917725586729	-0.00701892777100971	-0.109989268633428	0.0643004481806017	-0.312667923041107	-0.172999506169613	-0.500968542569556	-0.151203718208017	-0.199279633181745	-0.215783492016155	-0.334164160182612	-0.00822249213150089	-0.231306329268182	-0.0115232900107873	-0.25721943474539	-0.0518511324085754	-0.252118085420347	-0.35003695397719	-0.158615638446258	-0.343683678639502	-0.198404445107546	0.021168678223656
KEGG_PRION_DISEASES	-0.105753535554187	0.0490823078314738	0.141570098187528	-0.150433338618247	-0.0283545751602268	-0.213497730930557	0.0331150404287534	-0.216771364553719	-0.300375024462368	0.355708123586139	0.234410715171543	-0.0779970192208478	-0.236002751552733	-0.149494697923943	-0.236522784084334	0.0880707783845268	-0.206663800690258	-0.0871919664690032	-0.0336670771620017	-0.161446819566874	-0.0984950977574018	0.234158914065092	-0.367594656071431	-0.121549578947295	0.276516427572603	-0.0887861462737756	0.300303505402394	-0.439449466467297	-0.395220615656127	-0.17487972305295	0.0102506444114675	0.0427617661981271	-0.0033392994099439	-0.453331405903461	0.0699997969899024	-0.27147638322911	0.0282369646546459	0.278115646093417	-0.225995444112865	-0.0708820123365191	-0.449932670655829	-0.170831183183955	-0.388268534687625	-0.19658422088465	-0.506602682743645	0.00930149506400979	-0.402434883007081	-0.277500133924235	-0.0997968757858458
KEGG_VIBRIO_CHOLERAE_INFECTION	-0.514188196357275	-0.0872763746032917	-0.150270788895094	-0.375847566170062	-0.149404733090317	-0.196573740333652	-0.27526351150563	-0.39441980080265	-0.0252562228230172	-0.123212514993657	-0.321410791063249	-0.0226524817604538	-0.106265084683814	-0.0960546046520787	-0.0111965106990827	-0.254590595740451	-0.104815027933235	-0.135872671335931	-0.198027184870604	-0.276906042377992	-0.286210615204494	-0.236566123262077	0.104714192534801	-0.300963296676552	-0.0587847419603499	-0.151547491208001	-0.242143015281417	-0.29410998604245	-0.231448769201106	-0.284072365922751	-0.0873501178690158	-0.126996853588288	-0.202740545097124	-0.221211173985626	-0.304415295138533	-0.119781909887385	-0.170470235200024	-0.19206273302659	-0.291634833819369	-0.293406377434522	0.0817036483863779	-0.230768983239029	-0.435217748484768	-0.151932886435002	-0.20822100168598	-0.234081532180486	-0.123851800820922	-0.261771520537773	-0.285439152455928
KEGG_EPITHELIAL_CELL_SIGNALING_IN_HELICOBACTER_PYLORI_INFECTION	-0.294341979556386	0.00634954960080306	-0.156434261326003	-0.198176347195386	-0.044938541861692	-0.342886284174669	-0.178177615984114	-0.236328144185629	-0.145707157023931	-0.273143407834215	0.0904198789988861	0.252887214645007	-0.288498993426171	-0.262555760339811	-0.0360251700117784	-0.0595397900076902	-0.0682739896037189	-0.190968525746503	0.183073631928802	-0.0645112746246819	-0.0761991598474067	0.068550045732923	-0.361075762889035	-0.0357435754134857	0.0264150185217657	-0.453379767898856	0.0247228263474527	-0.185494972172542	-0.236237956073509	-0.160616201801376	-0.106919790870255	-0.218191626635672	0.0274282414541956	-0.256866533689965	-0.225544033237443	-0.299965211394356	-0.0698491660187635	-0.17454906535544	-0.0770042147358299	-0.393968283070472	-0.193417985756832	0.160110657920423	-0.481695688575009	0.259048210066759	-0.396998526292991	0.0947026305627932	-0.368514891883405	-0.218381979455159	-0.0166025638839253
KEGG_LEISHMANIA_INFECTION	-0.369486559463315	-0.133998002391353	0.454528310935907	-0.32338239095845	0.150550395316181	0.238596641607427	0.170512527993956	-0.290104996330767	-0.175731222982687	0.397370980885311	0.425354949528065	-0.418537079053565	0.0429599291834697	-0.499119755656385	-0.370994359266001	-0.10831774500703	0.143601577580679	-0.490938223349501	0.0405662117039469	0.252344678889588	-0.249363274513908	0.302167483893792	-0.319611386889495	-0.128126039091549	-0.101618125594663	-0.141446504976884	0.357799096664171	-0.508370289800754	-0.507505868456287	-0.42384388622516	-0.115014261270966	-0.104327161166065	0.334986903815141	-0.125970205537838	-0.108724782286877	-0.149934779457678	0.128174042272904	0.307796760001508	-0.509848811008888	0.274905492242083	-0.24685891109846	0.0307399387990023	-0.196300032701146	-0.237117755323446	-0.362227624901992	0.34014613545006	-0.446898586533447	-0.522365931342654	0.3306093672649
KEGG_PATHWAYS_IN_CANCER	0.0867275980626946	-0.212229806441008	-0.0610852988674975	0.0276281004712598	-0.249981117250684	-0.0948831308515663	-0.221570545054745	-0.242914617948844	-0.147952261116072	-0.0241799268649764	-0.0301881524670559	0.208304427465449	-0.223996652553833	-0.0663001607622801	0.124808639704331	-0.0801082472814909	-0.276625583958913	-0.188889863823944	0.0140001437493213	-0.00286910767474632	-0.303945684297719	-0.0820884140594507	-0.307200010381922	-0.131314304650442	0.086359294912177	-0.41133498152777	-0.16956513620084	-0.254426242275747	-0.131717203242874	-0.284214397949664	-0.0827861815993713	0.175725536770813	0.177114437175167	-0.259916912436934	-0.0241523389034551	-0.0542879797580703	-0.182581394745966	-0.113765293589685	-0.173677885601334	-0.315961261546239	-0.189864759054003	0.132912350444023	-0.304199552796927	0.234791046254153	-0.290823535161446	-0.0494729898937955	-0.0402916725267119	-0.0214533800690231	-0.0789493885490986
KEGG_COLORECTAL_CANCER	-0.242380858655256	-0.355454094921487	-0.181518418594765	0.0765281740300122	-0.239604618843861	-0.258457906739082	-0.295234795316776	-0.378878731617209	-0.26702410345389	-0.254772213830201	0.0126181526643607	0.168450682042033	-0.0668689905560924	-0.0413991221339547	-0.0487087236030329	-0.0424452104311348	-0.381935200887183	-0.266547636108408	0.090851162177745	-0.0838909649128148	-0.330603075955198	-0.0110795465565027	-0.347666804423698	-0.30170180828163	-0.229402830979059	-0.496854156106239	-0.0796522924621103	-0.124754290328508	0.0211096731814436	-0.106184537653581	-0.179495330329314	0.174601894634218	0.0828168573138453	-0.357538886922821	-0.117006365671438	-0.156428213775905	-0.25715691252792	-0.146411726026415	-0.0684323788373865	-0.35753718493115	-0.0921114229174931	0.115788150500643	-0.287484376344241	0.339695269569863	-0.360891423055441	-0.129372367385821	-0.217353643562829	-0.134881505382868	0.164213745559172
KEGG_RENAL_CELL_CARCINOMA	-0.0259710652831555	-0.299978203866123	-0.0830037355440783	-0.0740605254280648	-0.153700270193582	-0.229733769851758	-0.377673875966459	-0.312452476023964	-0.127779671722472	-0.231281235977337	-0.0069322514155703	0.141997747719751	-0.253575590897164	-0.302537195405597	0.0931855013822804	-0.212682137792411	-0.241702915263965	-0.307197241782352	0.106391170082188	-0.171896891035977	-0.307870815187847	-0.00430818598110501	-0.288206532158894	-0.154776490868895	-0.11534646017294	-0.485156180948185	-0.182600850868917	-0.27628538041302	0.00981889272009066	-0.172268883885459	-0.199095418203591	0.216180257936218	0.0618638438539642	-0.39295748432059	0.233375797085077	-0.364090239268081	0.0339552880987437	-0.192759024785753	-0.0357321796839033	-0.355887386374131	-0.128911803689776	0.0187754374499058	-0.394865201401878	0.337231428156124	-0.42080872278846	0.0771972492738935	-0.113378285883087	-0.096116307363646	0.26780283164298
KEGG_PANCREATIC_CANCER	-0.119962030229665	-0.290738968510826	-0.0384484122836348	0.057689540891164	-0.174818680392033	-0.19381759858601	-0.118470840218566	-0.232389660250541	-0.273064548351928	-0.186636910633643	0.0377871285636736	0.275204921561425	-0.127671432119939	-0.345442014357665	-0.0833440790259793	-0.132456386975569	-0.330544774766807	-0.183703945016767	0.224427705591956	-0.0570068802101908	-0.246582984240075	0.0926180566318293	-0.368994910430307	-0.133035580124454	-0.0833555102104546	-0.518645013512524	0.050633120611837	-0.121412637583583	-0.077443074226359	-0.229769157964471	-0.105973345135117	0.0677032126685167	0.131364693624051	-0.396840303765503	-0.0677393649832168	-0.261737590730937	-0.0207297912131806	-0.195198744549802	-0.0652493712627431	-0.371208693719474	-0.223149250387824	0.0420021771814741	-0.349562483963659	0.272025370499143	-0.375844217345072	-0.0409431968555874	-0.285630836781177	-0.151063970505691	0.217317630017029
KEGG_ENDOMETRIAL_CANCER	-0.074799649260572	-0.360144975538758	-0.26867332087615	0.161339846500559	-0.195441665031688	-0.234709522088466	-0.161746929474681	-0.397659908222515	-0.182525010905468	-0.375428449001772	-0.00313214211053424	0.273338884203443	-0.105964242438088	0.0196788822734717	-0.14948506269838	-0.227552973051605	-0.337972405244932	-0.237861449738099	0.0529371325367806	0.0737133135615547	-0.168058456150364	0.0371692052515097	-0.275852449093232	-0.233009852171817	-0.249812708381823	-0.452748632026227	-0.157019376691131	-0.0107780544054262	0.0977324743747955	-0.204572632521435	-0.265847775138057	0.207673923838587	-0.0252431696497779	-0.351017024314015	-0.053663990121092	-0.254380393131505	-0.0377025436167365	-0.080141387867141	-0.00560735452174968	-0.365505001805132	0.0609482392318606	0.0838402303266526	-0.294677263277009	0.273974327723784	-0.288798305322428	-0.230637059701236	-0.0407063059015502	-0.271460777178099	0.111450192465258
KEGG_GLIOMA	0.0673481679801403	-0.32417953829845	-0.192605458559254	0.141868313868339	-0.210284162351878	-0.18019380209911	-0.124128215523678	-0.374215490769398	-0.189336344723264	-0.101963305112963	0.173980485265158	0.198750292933286	-0.139888979379727	-0.0798494050288814	-0.00215757552045837	-0.0915681671745903	-0.182968362943549	-0.130725657437431	0.16578140313617	-0.0439162182933113	-0.208641082799674	-0.0433821457200051	-0.352503436529936	0.0266579725140602	-0.0118928795530303	-0.445621086625556	-0.178366161639591	-0.282545882073457	-0.0161311370486517	-0.274848773288891	-0.0835023378253299	0.207651241126936	0.0557021937490306	-0.252333030124478	-0.110766177262916	-0.228123396349733	0.0624568667075676	-0.163004284375867	0.0703929666240504	-0.315973250804291	-0.290374584298523	0.0908176374875028	-0.299452184816496	0.00597722455843017	-0.336131408628641	-0.15489920409431	-0.171790323040631	-0.0748381291723413	0.0410985438258675
KEGG_PROSTATE_CANCER	0.0748445273313432	-0.32005412325821	-0.271344467414854	0.0749261635956919	-0.190691344738237	-0.281932954390283	-0.276524226625608	-0.35711765071396	-0.276847816414581	-0.208664088070124	-0.161430717759401	0.20505212091224	-0.182144398807653	0.0324205097330539	0.185353325772839	-0.243511299021891	-0.357958873752598	-0.33102655274384	-0.0516232487921485	-0.180811955353569	-0.341846337106585	-0.0825518913123127	-0.269407342468999	-0.192344693970946	-0.013789107011538	-0.436755236104406	-0.18511475260907	-0.251001602312313	0.0601078310948382	-0.246989700009082	-0.214949051393027	0.271832240285405	-0.04450680728376	-0.282044769533999	-0.040349836260256	-0.0927722267760261	-0.144991683337908	-0.0654336219875356	-0.0524948900953133	-0.365375109278383	0.0216987295216669	0.103117682598599	-0.335612745951836	0.178139677781759	-0.242002065779638	-0.146899177123964	0.0742369287986901	-0.022738593313489	-0.0387542504824323
KEGG_THYROID_CANCER	-0.27766438504506	-0.452295380119372	-0.274265045866327	0.185051122164838	-0.174338933901446	-0.0294028099741364	-0.149089322062517	-0.328132629013639	0.0423757567244704	0.015364116926029	-0.119370970425742	-0.0450311330431783	-0.176192939082353	-0.0287438636668573	-0.131794127887059	-0.206810073976473	-0.239257718162788	-0.14873675163091	-0.175692250448242	-0.203005951855399	-0.336657832023896	-0.116225221844551	-0.23787891272676	-0.178159466014394	-0.283903358491674	-0.198239600982454	-0.187582145986021	-0.0522679730063735	0.00476597563801016	-0.135675707757022	0.0699738954544218	0.0959707106361881	0.0891298933971911	-0.312732096414189	0.0208211967510303	0.153180632838041	-0.234768082376122	-0.169081000955937	-0.158569708100562	-0.337987493974854	-0.380162256634349	0.0883040450649589	-0.352256267107401	-0.106019766256494	-0.401894217960226	-0.197833396959031	0.0203509066526775	0.110630280400792	-0.0959724663298726
KEGG_BASAL_CELL_CARCINOMA	0.0953480154371885	-0.428675652692155	-0.0728158780018476	0.0824150363480849	-0.261738452487303	-0.129008423164119	-0.0721746161182999	-0.327920178128243	0.0874749143348794	-0.0817072293849899	-0.271237882765493	0.372375258535419	-0.218295230289975	0.208714286159973	-0.0944852969947109	-0.240329254318649	-0.255503932226846	0.248555567372059	-0.166971184456974	0.0353414527333502	-0.397756111588605	-0.428465774088048	-0.275631763618905	-0.00234174637960449	0.133071634070588	-0.379581076243025	-0.29505235501189	-0.00201324997631541	0.0164359212274808	-0.29128655279578	-0.130843355326314	0.15311952082031	0.181866349604879	-0.113882666121047	-0.219011256138251	0.211698084433026	-0.386726063462874	-0.294583717879348	-0.0708458936962361	-0.372580856247381	-0.0422648896285051	0.194927798639105	-0.390924036582873	0.245586750466179	-0.125874620527602	0.0659003497337029	0.0387516676320777	0.0799265176374839	-0.268711027500761
KEGG_MELANOMA	0.266238629397541	-0.345678476852775	-0.0518807863791893	0.083620190081192	-0.341743893591948	-0.11773248867716	-0.132179858543063	-0.36811195358094	-0.303640532895489	0.0526133290227278	0.0722617586729768	0.262803104961245	-0.387360133426279	0.133115553801403	0.253213194456469	0.295170713905585	-0.28306251043555	-0.296707110323871	0.025879259318689	0.0721071262921658	-0.205553107992523	-0.0714378755255567	-0.427528107659873	-0.162480350447902	0.268130688318556	-0.309784274680046	-0.11403908815957	-0.320663758207887	0.0352992651771889	-0.232041520252338	-0.0699378313063676	0.306883602669569	-0.0232416343520611	-0.26138930903979	-0.193824841574928	0.0473359913101609	0.197689103223098	-0.137196770507241	-0.016253993019013	-0.0719220627233441	-0.193172796286249	0.107158308082001	-0.112032791783143	0.171210902158681	-0.205732863918598	-0.278027222151803	0.00887197362394451	0.265664673823013	-0.189376991849833
KEGG_BLADDER_CANCER	-0.0277143523814959	-0.013228862729855	-0.11859872685433	-0.0659375950900674	0.0268536253496827	-0.169125535965351	-0.069868875225708	-0.214072827679576	-0.155850671517038	0.0767816261951154	0.224588164022815	0.0245621973494096	-0.279563764619224	-0.421284801630153	-0.151642277502328	-0.0455773935469585	-0.16601514267992	-0.161721840117268	0.0974893223016176	-0.189320291599031	-0.168517907840199	-0.0597950713768259	-0.425604022112679	0.158379243388791	-0.118691943590703	-0.294885359207513	0.0929827138136923	-0.136763543148883	-0.0953429336292548	-0.164999750356052	-0.189095775892972	-0.182769262632277	0.17557688262881	-0.431633574125017	0.17214447967004	-0.32767060773715	0.0815464331421084	-0.344697585207664	-0.0365142599652928	-0.412129183683488	-0.298785604235732	0.0568497706846819	-0.343560292391496	0.279390029056535	-0.469788119490272	-0.221817821832326	-0.122566234919376	-0.0975987936129927	0.25547473636996
KEGG_CHRONIC_MYELOID_LEUKEMIA	-0.00440171030987829	-0.25694142687198	-0.232622211913232	0.142065905579796	-0.0168260486445047	-0.249872385407193	-0.240425511820899	-0.346616800326746	-0.207412364735899	-0.242432151649564	-0.040738099482893	0.264627000109547	-0.0868912525490987	-0.248624079665609	0.129927134361254	-0.172438319946523	-0.321026437146031	-0.241125455131386	0.216067837313917	-0.0778542037654637	-0.310826781974745	0.0910473722877756	-0.322318898197296	-0.166455828337789	-0.0768553898524564	-0.479158364116628	-0.179942093123574	-0.142795894334895	-0.197352632588084	-0.183471447027221	-0.154904630241688	0.0101673487272912	0.142389439596719	-0.395489856722114	0.0176208510513564	-0.221940724177773	-0.17262721681422	-0.143060817200311	0.0846986547307524	-0.380250043488697	-0.202806931574524	-0.023948360809312	-0.227957506236717	0.205939492584838	-0.386588526879054	-0.158980376336886	-0.190169883309327	-0.183884788335708	0.126698833839901
KEGG_ACUTE_MYELOID_LEUKEMIA	0.00254821170088471	-0.205558708678305	-0.205133825594969	0.283228733682669	-0.0382133377767694	-0.373040536859541	-0.112804579661144	-0.328050194345279	-0.196753235265768	-0.329904350986324	0.113236800347675	0.25263656802809	-0.0431597357907107	-0.259969304191547	-0.198490366093943	-0.21407114838551	-0.20546856061169	-0.346273364517214	0.0915238994211212	0.211311746563573	-0.152175611747107	0.0324899230228282	-0.335102194592468	-0.241370202431276	-0.185090454971307	-0.420162945809787	0.150440404988338	-0.218432753851503	-0.139982969709816	-0.20361892589402	-0.225370018054692	-0.0337083746406645	0.226748587073112	-0.232708230207809	-0.0195514084665468	-0.156109043348077	-0.10939375709871	-0.128382145592818	-0.121046754459509	-0.148887947237372	-0.365298156765659	0.112781108349167	-0.137428611843731	0.217274468717354	-0.429213487733875	0.0811615398573688	-0.272608575182019	-0.277145793600665	0.292409693470647
KEGG_SMALL_CELL_LUNG_CANCER	0.141154010194496	-0.117159773089733	-0.0407653116874669	-0.0649954519751658	-0.12938560826833	-0.180354488625644	-0.296833867247431	-0.0657692269410748	-0.373578837951153	-0.04636421324328	0.0741027977776314	0.156726911139697	-0.209243179279305	-0.178137148102948	0.170639713139041	-0.22448319624597	-0.409609277918771	-0.174865514978525	0.166282243776377	-0.139601828906356	-0.368760821119023	0.0644035893649734	-0.353084388276142	-0.106092029178124	0.0923813355934528	-0.507861916864326	-0.267782102138109	-0.330179349293774	-0.186716590123708	-0.227596084210535	0.0163280831528586	0.182589937833766	0.22265071404872	-0.317803648964352	0.106536730182097	-0.106952556235854	-0.250549714615296	0.00931057713905048	-0.180096438768796	-0.369935332675532	-0.222603863614698	0.184014631530456	-0.254862652588902	0.208829597372797	-0.375821150216456	-0.210252006637823	-0.0651381663411474	-0.00885700185734012	0.0057551085789493
KEGG_NON_SMALL_CELL_LUNG_CANCER	-0.102926106243982	-0.352243217538376	-0.104755435301839	0.0210816940010565	-0.164294601626713	-0.310309100028684	-0.147539643303349	-0.369546682145706	-0.255843521250236	-0.324610041834976	0.0400440237880191	0.112631924356018	-0.166096331645252	-0.254788443050734	-0.189154404277878	-0.258636546045602	-0.308329091228874	-0.19599842393565	0.244147028442044	-0.0943199900465876	-0.107376414030799	0.00677783534080026	-0.204567313335186	-0.198335186376267	-0.119674051911279	-0.389678177291813	-0.121571570360446	-0.0543556042831797	-0.0841523408342642	-0.241338214396375	-0.274552543910929	0.0480646270083113	0.0263360155438419	-0.28254076133565	-0.110774680189195	-0.262236051869512	0.0913870914465499	-0.112741975724695	0.0735128554541878	-0.326524276078057	-0.118875355956265	0.033626221371831	-0.243370551968497	0.147842497668047	-0.301989642089726	-0.232182368154626	-0.147597760299457	-0.260793475648307	0.130021634797653
KEGG_ASTHMA	-0.431310960128573	-0.275788399389628	0.582727296352515	-0.326878044607974	0.0705111473077278	0.269665400866805	0.396294480787523	-0.59531374381215	0.201485737389451	0.285821259388677	0.517339506936821	-0.602587653140215	0.575333881295938	-0.605676903495173	-0.328797624767271	-0.342238755683624	-0.0248473728029288	-0.601496866220629	-0.217829322462539	0.46276194302423	-0.311969979393556	0.311747878176308	0.0207745139322447	-0.128439739228098	-0.110831224865888	0.2548256252391	0.615763188991025	-0.591871104392164	-0.408277587181031	-0.471770939598826	-0.100368426083911	0.218470813274208	0.461536495559421	0.0338808044667148	-0.192991481870982	0.226412837049336	-0.14630098243139	0.454621852319691	-0.581420102412156	0.559447205124611	-0.33723912927854	-0.157293178034242	0.0422278473226912	-0.385197875888293	0.182900751780189	0.312289267156911	-0.698412196322706	-0.470212352234121	0.480084024694502
KEGG_AUTOIMMUNE_THYROID_DISEASE	-0.344581980288287	-0.0338927573782972	0.525983570350165	-0.0767940916463439	0.150497195414873	0.440177456613531	0.392236611532445	-0.354786905929478	0.302290939877498	0.507256538071926	0.520795527867187	-0.579025311758673	0.423608625107204	-0.471819671469729	-0.218482414662145	-0.272261142167819	-0.0450695672469904	-0.51566809119383	0.219155879599299	0.46989780171113	0.227580228429181	0.419885672155855	-0.359007212681286	-0.203094810974868	-0.128095168762261	0.270045518124391	0.531506917602006	-0.458536421161439	-0.404478641134746	-0.198333746456507	0.215208692935849	-0.174784019101489	0.299511283188916	0.32846836786251	0.0752051647717375	0.0622228628817644	-0.0706346719692602	0.46945942330783	-0.622851257788031	0.367456734383543	-0.244607151555778	-0.223642248122282	0.247979705621823	-0.306604787188085	-0.208073834854687	0.289454542026903	-0.543901026267328	-0.541733780083533	0.429374884138763
KEGG_ALLOGRAFT_REJECTION	-0.561514946016609	-0.348032507736868	0.61947370502622	-0.0963020604986269	0.120719914891966	0.409178277906089	0.488340721495475	-0.546389077556267	0.279135118064421	0.567136018959078	0.629992060084371	-0.708847518442366	0.549489965078355	-0.619349540903631	-0.438481325975081	-0.53153499742527	-0.133336464602715	-0.68618453609702	0.129116321961375	0.583935358567187	0.21674537264245	0.364888438487378	-0.133693472590827	-0.362490582949077	-0.231848610757853	0.0942774616584202	0.695409418746832	-0.674260551020589	-0.55098446563945	-0.561305180165171	0.14219876842724	-0.441669041548346	0.38344061188361	0.262905284370027	-0.253467538378505	0.176631923124422	-0.414272327371275	0.496282138620507	-0.733124900732444	0.566472268798177	-0.264704904198985	-0.217159414924939	0.298656682262353	-0.520612091417953	0.0566493251180374	0.36158828353852	-0.749576418851341	-0.718973334066259	0.499210618066526
KEGG_GRAFT_VERSUS_HOST_DISEASE	-0.52145909695802	-0.141871052880018	0.680600911676213	-0.0948048972923665	0.284639895507149	0.569930973763862	0.490719264621589	-0.427677541235752	0.231476194369077	0.572430764849978	0.521525891046571	-0.730067564377711	0.628212519366749	-0.418688637527338	-0.522628636929862	-0.472892200404136	-0.0456454139704654	-0.646499705152849	0.317126334674964	0.439810046741718	0.296089912794932	0.320546465067282	-0.177746348069392	-0.313614549496718	0.146426587799923	0.139465639479662	0.605034587103318	-0.714348373098664	-0.566969746422258	-0.521093227144597	0.159499042741265	-0.485051096393206	0.244307333996643	0.0303067116575825	0.289919367852857	0.234687818139137	-0.24874768823183	0.46900596537491	-0.7496194303164	0.530843097684914	-0.474361170925438	-0.23013945556101	0.111386028882346	-0.43347059673134	-0.379483413528631	0.373396401795226	-0.725362407439332	-0.743334619922214	0.564228004013448
KEGG_VIRAL_MYOCARDITIS	-0.320105358089127	-0.293426033386311	0.318647175115514	-0.175833637304872	0.00805904461819043	0.284860801162794	0.36410067233192	-0.406483168276586	-0.0961580596667247	0.282000717960715	0.375215848446626	-0.370522092487689	0.216362392453451	-0.413497323359868	-0.278777135183586	-0.267403306764425	-0.155182030720942	-0.55978537163224	-0.109008278584438	0.449880062023514	-0.100622453245883	0.219915347715179	-0.374056380429612	-0.320222921142657	-0.198580794141241	-0.089013276688621	0.41628506979252	-0.475591573673276	-0.423766248871807	-0.44686470671755	0.166639395103228	0.174100457843412	0.121734563495238	0.0680983420913101	-0.194013158013956	-0.0443433763451737	-0.147305108214376	0.300260925493273	-0.418312447194419	0.255328239430583	-0.325996673337717	-0.111173985628255	0.024571232178439	-0.22919923266801	-0.166610047024892	0.0141464781881676	-0.53882385462336	-0.182024432105118	0.343304432221621
[truncated: 242 more columns]
