# Supplementary material for: Transcriptome profiling revealed multiple circadian rhythm-related genes associated with common gynecological cancers
Source: Front Oncol. 2025 Jan 29;15:1422122. doi: 10.3389/fonc.2025.1422122 (PMC11813765; doi:10.3389/fonc.2025.1422122)
Supplement: Supplementary file 1 [file DataSheet1.zip › Supplement Table/Supplement Table 6.xlsx]

## Sheet: 01.APOBEC3B_CESC
ID	Description	setSize	enrichmentScore	NES	pvalue	p.adjust	qvalues	rank	leading_edge	core_enrichment
KEGG_OLFACTORY_TRANSDUCTION	KEGG_OLFACTORY_TRANSDUCTION	383	0.712127	2.38042	1e-10	9.2e-09	7.42105e-09	643	tags=2%, list=3%, signal=2%	51806/810/9635/22802/5613/817
KEGG_RIBOSOME	KEGG_RIBOSOME	87	-0.840789	-2.85507	1e-10	9.2e-09	7.42105e-09	2003	tags=80%, list=10%, signal=73%	6209/4736/6202/6138/6201/6143/6232/6234/6152/6210/6189/6156/6135/6122/6173/6224/6207/6233/6175/6128/200916/6155/6176/6125/6141/6218/6228/6194/6187/11224/6170/6144/6124/6206/6204/6129/25873/51065/9349/6229/6164/6203/6223/6147/6205/6158/6130/6157/6222/6227/6188/6193/6217/6230/3921/6142/6136/6169/6160/23521/6154/6161/6181/6132/6159/6167/6133/6137/9045/6168
KEGG_FOCAL_ADHESION	KEGG_FOCAL_ADHESION	197	-0.509872	-1.94014	7.12108e-09	4.36759e-07	3.52306e-07	3205	tags=41%, list=16%, signal=35%	60/5880/857/572/7094/3679/71/7422/3680/2324/7060/1302/3688/7423/1280/8515/3791/50509/10319/87/3381/5156/9475/1499/1286/9564/7791/80310/1311/5228/7450/330/55742/6464/1301/7408/329/3913/3690/2321/53358/5881/7424/1293/83660/3911/3915/5155/284217/7059/5159/10398/5829/2534/25759/3910/5578/56034/29780/7410/894/1281/7057/3675/1277/1290/3672/3678/7448/1288/1278/5154/2318/1282/1292/1291/1289/1284/595/3912…
KEGG_CELL_CYCLE	KEGG_CELL_CYCLE	124	0.636381	1.93886	1.16419e-07	5.35527e-06	4.31975e-06	3194	tags=55%, list=16%, signal=47%	27127/1031/2810/1030/1029/4174/1870/4171/4088/1032/10274/1026/5111/9126/8318/4998/9088/9700/9134/7465/3065/4609/2932/10735/983/8243/890/4173/2033/5885/7029/4172/4176/1647/1017/4175/8317/1019/11200/5925/10971/51434/9978/7272/545/51343/9133/9232/5934/701/4193/7534/7533/5933/1869/10393/7027/7157/891/5347/8556/23594/9184/4085/8697/1387/995/990
KEGG_ECM_RECEPTOR_INTERACTION	KEGG_ECM_RECEPTOR_INTERACTION	84	-0.622136	-2.10009	2.40961e-07	8.86738e-06	7.15275e-06	2981	tags=50%, list=14%, signal=43%	3679/3680/7060/1302/3688/1280/8515/50509/1605/10319/3381/1286/1311/7450/1301/3913/3690/375790/1293/3911/3915/284217/7059/3910/1281/7057/3675/1277/1290/3672/3678/7448/1288/1278/6383/1282/1292/1291/1289/1284/3912/2335
KEGG_METABOLISM_OF_XENOBIOTICS_BY_CYTOCHROME_P450	KEGG_METABOLISM_OF_XENOBIOTICS_BY_CYTOCHROME_P450	68	0.676774	1.90336	1.4546e-05	0.000446077	0.000359822	2704	tags=35%, list=13%, signal=31%	131/218/29785/126/1646/1645/1562/222/2938/2941/54577/8644/27294/1571/128/2052/54578/2950/2944/2947/2946/1572/2954/4258
KEGG_DNA_REPLICATION	KEGG_DNA_REPLICATION	36	0.761199	1.93064	4.08417e-05	0.00107355	0.000865968	2763	tags=64%, list=13%, signal=55%	4174/6118/4171/5111/5984/5422/5427/5557/5985/23649/10535/6117/4173/4172/4176/4175/5983/5558/3978/54107/5982/10714/1763
KEGG_OOCYTE_MEIOSIS	KEGG_OOCYTE_MEIOSIS	111	0.577617	1.74062	0.000110079	0.00253181	0.00204225	3175	tags=34%, list=15%, signal=29%	51806/810/27127/5613/10734/817/9126/9088/9700/9134/63928/9748/26271/983/8243/5525/6197/1017/5500/5594/387778/10971/51434/9978/9133/9232/7534/7533/10393/5566/5534/891/5347/4085/8697/5528/995/801
KEGG_SPLICEOSOME	KEGG_SPLICEOSOME	125	0.560073	1.71076	0.000183073	0.00374282	0.0030191	5708	tags=62%, list=28%, signal=45%	3306/3310/6429/22938/84844/5093/6434/4116/10286/3303/5356/220988/10291/57461/23350/9410/51729/988/6430/84950/10713/8683/6634/23450/55119/10285/4670/153527/51362/8175/10084/8559/6427/84321/10450/22985/1659/10262/3304/9785/9775/6628/58517/10569/6428/25949/57187/9939/9416/9128/1655/9879/3190/3183/11157/144983/22916/10946/6432/10772/10189/11017/23451/55660/56949/10523/9716/6627/25766/27316/84991/2302…
KEGG_DRUG_METABOLISM_CYTOCHROME_P450	KEGG_DRUG_METABOLISM_CYTOCHROME_P450	70	0.61866	1.73783	0.000431325	0.00793639	0.00640178	2704	tags=31%, list=13%, signal=27%	131/218/126/4128/1562/222/2938/2329/2941/2328/54577/1571/128/1553/54578/2327/2950/2944/2947/2946/2954/4258
KEGG_RETINOL_METABOLISM	KEGG_RETINOL_METABOLISM	64	0.613989	1.71459	0.00108552	0.0181578	0.0146468	1805	tags=20%, list=9%, signal=19%	131/126/9249/1562/54577/157506/10170/128/10901/1553/8608/54578/317749
KEGG_MISMATCH_REPAIR	KEGG_MISMATCH_REPAIR	23	0.761729	1.76922	0.00126146	0.0193424	0.0156023	3554	tags=61%, list=17%, signal=50%	6118/5111/5984/5985/6117/9156/5983/2956/3978/4436/5982/10714/4292/5981
KEGG_COMPLEMENT_AND_COAGULATION_CASCADES	KEGG_COMPLEMENT_AND_COAGULATION_CASCADES	69	-0.519261	-1.72629	0.00149487	0.0211581	0.0170669	2203	tags=33%, list=11%, signal=30%	2244/2266/2162/1604/2/2243/720/7450/710/2149/721/716/717/715/966/5104/725/629/7035/3426/2152/5265/718
KEGG_T_CELL_RECEPTOR_SIGNALING_PATHWAY	KEGG_T_CELL_RECEPTOR_SIGNALING_PATHWAY	107	0.526753	1.58651	0.00161088	0.0211716	0.0170778	5625	tags=57%, list=27%, signal=42%	10451/4690/3725/8440/4792/8915/63928/5295/1739/5291/4790/2932/8517/5290/2353/5062/6655/8503/916/998/5594/1019/5603/925/4793/23624/9020/10892/5788/926/10125/1493/4772/5534/1326/7535/5777/2885/29851/4775/5894/208/5170/919/10298/5058/917/920/5604/3845/6654/5588/940/5609/959/5595/3932/5970/915/4773/5133
KEGG_CYTOKINE_CYTOKINE_RECEPTOR_INTERACTION	KEGG_CYTOKINE_CYTOKINE_RECEPTOR_INTERACTION	261	-0.347337	-1.35232	0.00228099	0.0279802	0.0225698	3199	tags=26%, list=16%, signal=23%	83729/6362/338376/3577/6355/7422/4254/93/2324/60401/9180/11009/7423/8740/1441/8794/3791/6359/5473/8600/5156/6369/6354/8741/5008/8795/8742/414062/1437/6348/1440/7850/4050/2321/7424/8744/51330/3624/3606/5155/5196/5159/94/7046/658/7048/7124/3625/970/23529/55504/56034/3589/6364/8793/2057/6347/3976/5154/3576/3553/4982/7042/650/6374/2921/3569/2919/2920
KEGG_PROTEASOME	KEGG_PROTEASOME	43	0.636714	1.65715	0.00293377	0.0337383	0.0272146	5008	tags=51%, list=24%, signal=39%	5700/5708/5687/5713/5699/5717/5698/5701/5690/5709/5706/5720/5696/23198/5721/5684/10213/5685/5714/10197/5718/5693
KEGG_P53_SIGNALING_PATHWAY	KEGG_P53_SIGNALING_PATHWAY	66	0.575976	1.61984	0.00439948	0.0476179	0.0384103	2756	tags=42%, list=13%, signal=37%	5268/64065/2810/5366/1029/63970/7161/3732/6241/1026/9134/836/983/51512/1643/1647/1017/1019/11200/8493/637/545/9133/4193/7157/355/891/51246

## Sheet: 02.CDA_CESC
ID	Description	setSize	enrichmentScore	NES	pvalue	p.adjust	qvalues	rank	leading_edge	core_enrichment
KEGG_ECM_RECEPTOR_INTERACTION	KEGG_ECM_RECEPTOR_INTERACTION	84	0.808934	2.61781	1e-10	9.2e-09	7.05263e-09	2236	tags=54%, list=11%, signal=48%	2335/1289/3678/3918/1292/1290/1284/6696/7057/1277/1282/3675/1278/50509/3912/1291/1281/1293/10319/3909/3694/1288/3371/7058/3910/7448/3914/3693/6383/960/284217/3672/3688/948/3673/3915/7450/3690/375790/3381/6385/1301/1311/22801/1101
KEGG_FOCAL_ADHESION	KEGG_FOCAL_ADHESION	197	0.642954	2.35831	1e-10	9.2e-09	7.05263e-09	2241	tags=40%, list=11%, signal=36%	2335/1289/3678/595/857/3918/1292/1290/1284/6696/7057/1277/1282/3675/1278/87/7424/50509/3912/1291/29780/1281/2318/1293/10319/3909/3694/1288/5159/858/3371/5880/5155/7058/3910/1956/5829/5154/2316/10398/330/7448/3914/894/3693/329/5228/3480/284217/3672/5293/6464/2317/53358/3688/2534/7414/7791/60/4233/3673/4638/3915/7450/3690/5156/3381/2321/7409/1301/1311/7408/5595/29895/22801/3265/1101/83660
KEGG_COMPLEMENT_AND_COAGULATION_CASCADES	KEGG_COMPLEMENT_AND_COAGULATION_CASCADES	69	0.696319	2.18082	6.88146e-08	4.22063e-06	3.23549e-06	2765	tags=45%, list=13%, signal=39%	5054/2152/7056/966/5328/716/710/715/5327/718/717/7035/5265/2243/2244/5329/1604/629/2149/623/7450/2162/2266/2159/3426/1675/712/5345/713/5104/719
KEGG_CYTOKINE_CYTOKINE_RECEPTOR_INTERACTION	KEGG_CYTOKINE_CYTOKINE_RECEPTOR_INTERACTION	261	0.49687	1.86447	1.31216e-07	6.03595e-06	4.6271e-06	2547	tags=28%, list=12%, signal=25%	3552/8744/970/6372/2919/3624/1440/3553/3576/51330/650/3589/3606/53833/7424/3569/23529/6362/6374/2920/5159/1437/5155/7042/1956/7040/5473/5154/7124/11009/3554/6348/7046/8793/958/9180/7850/10344/2921/3575/6357/6366/6369/6364/56832/3976/7043/6367/3579/58985/4982/3566/4233/94/1271/1441/7132/3556/5156/2321/3595/5196/338376/4804/943/7048/51561/4055/6354/60401/414062/80301/8600
KEGG_DNA_REPLICATION	KEGG_DNA_REPLICATION	36	-0.757137	-2.08267	2.37121e-07	8.72607e-06	6.68932e-06	2972	tags=75%, list=14%, signal=64%	6119/5427/2237/6117/5557/5426/5981/3978/5558/54107/4176/4173/5982/5422/1763/5983/10714/10535/23649/5985/4174/4175/5111/4172/5984/6118/4171
KEGG_SPLICEOSOME	KEGG_SPLICEOSOME	125	-0.548289	-1.87687	1.69127e-06	5.18656e-05	3.97597e-05	6992	tags=68%, list=34%, signal=45%	11325/10946/10907/10594/11338/8896/10285/3303/3305/6634/23350/4116/55110/9416/6627/153527/55696/3178/10465/6626/25949/23020/57819/6431/3183/29896/10084/10915/6430/6625/9939/10291/3304/8559/51729/11157/55660/22985/23451/3190/84844/9128/9984/10189/57461/988/10713/51340/25804/1665/10569/57187/83443/51691/11017/1655/4686/22916/144983/151903/3192/7919/9879/9129/4670/10523/6426/9410/84950/6428/51362/55…
KEGG_PATHWAYS_IN_CANCER	KEGG_PATHWAYS_IN_CANCER	322	0.410306	1.57961	7.40242e-05	0.00194578	0.00149162	1989	tags=23%, list=10%, signal=21%	4312/2335/595/4318/1021/7039/3918/3576/650/1284/1282/4313/3675/7424/3569/11211/3912/4609/10319/3909/7481/1288/5159/5880/7476/5155/7042/3910/1956/7040/5154/330/2535/3914/23624/2034/329/7046/5228/3480/284217/54361/2113/5743/5293/1855/3688/3728/6608/5468/5899/7043/7472/83439/2737/2247/7475/1030/4233/1026/3673/6513/8324/1441/3915/3091/9915/7474/2256/7480/5336/5156/5914/80326/8322
KEGG_MISMATCH_REPAIR	KEGG_MISMATCH_REPAIR	23	-0.742535	-1.8292	0.000121197	0.00278752	0.00213689	3338	tags=70%, list=16%, signal=58%	4437/6119/6117/2956/5981/3978/4436/4292/9156/5982/5983/10714/5985/5111/5984/6118
KEGG_HYPERTROPHIC_CARDIOMYOPATHY_HCM	KEGG_HYPERTROPHIC_CARDIOMYOPATHY_HCM	83	0.560896	1.8115	0.000145071	0.00296589	0.00227363	3757	tags=45%, list=18%, signal=37%	3678/3675/3569/3694/7042/7040/27092/7124/3693/7169/7137/3672/3688/7043/51422/60/3673/7168/3690/7134/4000/22801/3685/784/7170/3908/7139/5565/4633/488/7171/71/1674/3655/4634/786/70
KEGG_REGULATION_OF_AUTOPHAGY	KEGG_REGULATION_OF_AUTOPHAGY	34	-0.675861	-1.82669	0.000324507	0.00597094	0.00457726	6071	tags=53%, list=29%, signal=37%	11345/8678/10533/8408/5289/11337/115201/25989/84938/5563/9140/30849/5562/23192/64422/9474/9706/84971
KEGG_AXON_GUIDANCE	KEGG_AXON_GUIDANCE	128	0.481785	1.66513	0.000544736	0.00911194	0.00698513	2377	tags=30%, list=12%, signal=26%	3897/29984/1969/2049/2048/7869/1948/22885/5880/8482/59277/1944/63928/10512/10371/1947/25791/10501/84448/8829/1949/3688/1942/2043/1072/2041/2534/5361/4233/54437/10505/64221/2770/5595/10509/3265/56896/9723
KEGG_ARRHYTHMOGENIC_RIGHT_VENTRICULAR_CARDIOMYOPATHY_ARVC	KEGG_ARRHYTHMOGENIC_RIGHT_VENTRICULAR_CARDIOMYOPATHY_ARVC	74	0.551323	1.74915	0.000656815	0.00972153	0.00745243	2866	tags=34%, list=14%, signal=29%	3678/3675/87/3694/27092/1000/2697/3693/3672/3688/3728/1824/83439/1832/60/3673/3690/5318/4000/22801/1829/81/3685/784/3908
KEGG_DILATED_CARDIOMYOPATHY	KEGG_DILATED_CARDIOMYOPATHY	90	0.514239	1.69258	0.000686847	0.00972153	0.00745243	3757	tags=40%, list=18%, signal=33%	3678/3675/3694/7042/7040/27092/7124/113/3693/7169/7137/3672/3688/7043/60/3673/7168/3690/7134/4000/22801/3685/784/107/7170/3908/7139/4633/488/7171/71/1674/3655/4634/786/70
KEGG_HEMATOPOIETIC_CELL_LINEAGE	KEGG_HEMATOPOIETIC_CELL_LINEAGE	85	0.528511	1.71805	0.00118608	0.0155575	0.0119262	2098	tags=28%, list=10%, signal=25%	3552/3678/1440/3553/3589/3675/966/3569/1437/4311/7124/3554/960/7850/3672/3575/1604/948/3566/3673/1441/3690/929/7066
KEGG_CELL_CYCLE	KEGG_CELL_CYCLE	124	-0.465623	-1.59423	0.00126827	0.0155575	0.0119262	4614	tags=61%, list=22%, signal=48%	25/5591/2932/1017/699/7027/6500/1875/23594/1387/5934/9184/9088/472/902/7533/10393/2033/25847/6502/246184/1019/4089/891/8697/11200/5000/9232/545/1111/5885/4998/9126/5933/10735/29945/983/1032/7272/890/4999/701/29882/3066/9133/3065/10926/1870/1029/8243/23595/4176/4173/51343/10274/995/8318/9134/8317/1027/8555/993/4174/8556/4085/4175/1869/7157/7465/10912/5111/4172/7029/4171/27127/1031
KEGG_NOD_LIKE_RECEPTOR_SIGNALING_PATHWAY	KEGG_NOD_LIKE_RECEPTOR_SIGNALING_PATHWAY	61	0.55458	1.69989	0.00166784	0.0191802	0.0147034	2438	tags=31%, list=12%, signal=28%	2919/3553/3576/3606/3569/2920/330/7124/29108/329/59082/64127/6357/7128/6300/5595/4210/114548/6354
KEGG_NUCLEOTIDE_EXCISION_REPAIR	KEGG_NUCLEOTIDE_EXCISION_REPAIR	44	-0.585829	-1.66871	0.00237491	0.0257049	0.0197052	2972	tags=41%, list=14%, signal=35%	6119/5427/7508/1069/6117/5426/5981/3978/5886/54107/7507/5982/5983/10714/5985/5111/5984/6118
KEGG_BASE_EXCISION_REPAIR	KEGG_BASE_EXCISION_REPAIR	33	-0.605274	-1.62785	0.00319678	0.0317384	0.0243303	5772	tags=70%, list=28%, signal=50%	5424/27343/143/3146/3980/328/55247/7515/79661/5427/2237/4595/7374/8930/5426/3978/10039/54107/10038/10714/142/4968/5111
KEGG_DRUG_METABOLISM_OTHER_ENZYMES	KEGG_DRUG_METABOLISM_OTHER_ENZYMES	51	0.574706	1.7206	0.00328614	0.0317384	0.0243303	1521	tags=14%, list=7%, signal=13%	978/7378/7498/8824/3614/1066/1890
KEGG_REGULATION_OF_ACTIN_CYTOSKELETON	KEGG_REGULATION_OF_ACTIN_CYTOSKELETON	211	0.389269	1.43606	0.00344982	0.0317384	0.0243303	3303	tags=29%, list=16%, signal=25%	2335/3678/4478/3675/87/3694/6237/5159/5880/5155/1956/5829/5154/4628/10398/50649/10095/22800/3693/2768/3672/5293/3688/2149/1072/2264/7414/2247/60/3673/623/4638/3690/5216/2256/5156/929/7409/5595/29895/22801/3265/9138/4627/10094/3687/81/2250/103910/3685/26999/5604/55970/1950/5499/58498/9564/7114/5879/4633/3689/3985
KEGG_RNA_DEGRADATION	KEGG_RNA_DEGRADATION	54	-0.523979	-1.55123	0.00392495	0.03439	0.026363	8289	tags=85%, list=40%, signal=51%	3329/1656/4849/4848/51010/87178/22803/118460/27257/51013/80349/5073/10438/23019/4850/23644/219988/56915/9652/57819/10914/2027/11157/64895/3313/11340/29883/25804/23016/2026/23404/51691/57472/84186/196513/54464/5394/5393/28960/25904/167227/55802/246175/51690/9337/27258

## Sheet: 03.HELLS_CESC
ID	Description	setSize	enrichmentScore	NES	pvalue	p.adjust	qvalues	rank	leading_edge	core_enrichment
KEGG_COMPLEMENT_AND_COAGULATION_CASCADES	KEGG_COMPLEMENT_AND_COAGULATION_CASCADES	69	-0.729483	-2.72034	1e-10	6.06667e-09	4.35088e-09	1776	tags=42%, list=9%, signal=39%	5327/5328/7035/2162/1675/2/7450/629/2266/2152/2149/2244/966/2243/3075/3426/718/5329/7056/719/717/715/716/714/710/5265/5054/713/712
KEGG_RIBOSOME	KEGG_RIBOSOME	87	-0.863694	-3.32898	1e-10	6.06667e-09	4.35088e-09	1973	tags=83%, list=10%, signal=75%	6125/6191/6122/6230/6124/6165/6128/6194/6130/6156/6147/51065/6228/6202/9349/6176/6129/6218/6235/6164/6143/6232/23521/6222/6207/6201/6188/6205/6210/6170/6206/6203/3921/6136/6209/6166/6233/6135/51121/6187/6234/6152/6133/6155/6132/6224/2197/6193/6154/6227/6161/6173/9045/6223/6141/6217/7311/6168/6158/6159/6144/6160/6157/6204/6142/11224/6167/25873/6137/6181/6231/6169
KEGG_SYSTEMIC_LUPUS_ERYTHEMATOSUS	KEGG_SYSTEMIC_LUPUS_ERYTHEMATOSUS	54	-0.764057	-2.70992	1e-10	6.06667e-09	4.35088e-09	2401	tags=50%, list=12%, signal=44%	3108/3122/720/3127/3109/3586/3117/3115/3112/3458/7124/3119/2213/87/942/958/2209/3123/718/717/715/716/2212/714/2214/713/712
KEGG_ECM_RECEPTOR_INTERACTION	KEGG_ECM_RECEPTOR_INTERACTION	84	-0.611862	-2.36283	1.7061e-09	7.76273e-08	5.56726e-08	1866	tags=40%, list=9%, signal=37%	10319/3690/3914/948/375790/1311/3381/50509/3910/3675/3371/3918/3672/7450/7448/284217/1301/3694/6383/1281/7057/1293/1282/7058/1284/1290/1277/1278/1291/3678/1292/1289/6696/2335
KEGG_AUTOIMMUNE_THYROID_DISEASE	KEGG_AUTOIMMUNE_THYROID_DISEASE	50	-0.721155	-2.52433	3.27297e-09	1.13763e-07	8.15879e-08	2401	tags=42%, list=12%, signal=37%	3108/3122/3127/3109/3586/3117/3115/1081/3105/3112/3133/1493/3134/3119/3106/5551/942/958/3107/3123/3002
KEGG_HEMATOPOIETIC_CELL_LINEAGE	KEGG_HEMATOPOIETIC_CELL_LINEAGE	85	-0.587149	-2.27625	3.75041e-09	1.13763e-07	8.15879e-08	2878	tags=49%, list=14%, signal=43%	945/912/1441/3581/947/933/1435/3122/3684/3127/7066/916/3563/3690/930/948/290/951/914/952/7124/3675/3672/924/1440/4311/3575/920/1436/3559/3589/966/1437/7850/915/2209/3123/3552/3553/3678/3569/929
KEGG_FOCAL_ADHESION	KEGG_FOCAL_ADHESION	197	-0.435402	-1.85622	1.00742e-08	2.61928e-07	1.87849e-07	2640	tags=38%, list=13%, signal=33%	572/23533/7408/3915/2321/5293/58498/1288/2317/329/4638/53358/22801/3912/71/10319/3690/3914/5154/7423/1311/25759/2318/896/3381/6464/2316/50509/3910/64098/3675/3371/3918/3672/60/87/7450/2534/7448/330/5159/284217/5228/1301/3265/3694/7409/103910/1281/7057/5155/10627/858/1293/1282/7058/1284/1290/5880/29780/7791/7424/894/1277/1278/1291/3678/10398/595/857/1292/1289/6696/2335
KEGG_GRAFT_VERSUS_HOST_DISEASE	KEGG_GRAFT_VERSUS_HOST_DISEASE	37	-0.748702	-2.45756	2.3453e-08	5.33555e-07	3.82654e-07	3736	tags=86%, list=18%, signal=71%	3824/356/3802/940/941/3821/3804/3812/3113/3811/3108/3122/3127/3109/3117/3115/3105/3112/3133/3458/7124/3134/3119/3106/5551/942/3107/3123/3552/3002/3553/3569
KEGG_CELL_ADHESION_MOLECULES_CAMS	KEGG_CELL_ADHESION_MOLECULES_CAMS	128	-0.468552	-1.87831	9.32581e-08	1.88589e-06	1.35251e-06	2745	tags=38%, list=13%, signal=33%	257194/947/933/7122/3108/3122/3384/9074/3684/3127/1002/3109/29851/3683/7412/5797/3117/6402/3115/3105/3112/914/3133/3383/1493/3134/5133/3119/3106/29126/5175/942/958/920/6383/6404/3107/6614/80381/9076/1462/3123/80380/1000/5817/3689/1001/3897
KEGG_CELL_CYCLE	KEGG_CELL_CYCLE	124	0.584216	1.71046	4.68627e-07	8.52901e-06	6.11681e-06	4361	tags=56%, list=21%, signal=44%	9126/1031/9134/10274/27127/983/8317/701/9700/4171/8243/5111/5885/7465/10735/4175/1027/9184/1869/4173/5925/890/1870/4088/1017/8556/4172/5934/7027/4998/1111/5933/4085/5591/2033/1387/990/8555/7272/9133/4174/8318/4089/3065/7029/6502/1019/545/25/4999/472/23594/993/995/1028/10926/8697/29945/699/1032/9088/10971/5347/11200/51433/7157/4193/2932/4176
KEGG_TYPE_I_DIABETES_MELLITUS	KEGG_TYPE_I_DIABETES_MELLITUS	41	-0.690673	-2.32673	8.98326e-07	1.48632e-05	1.06596e-05	2401	tags=59%, list=12%, signal=52%	3108/3122/3127/4049/3109/5798/3117/3115/3105/3112/3133/1363/3458/7124/3134/3119/3106/5551/942/3107/3123/3552/3002/3553
KEGG_DNA_REPLICATION	KEGG_DNA_REPLICATION	36	0.73604	1.90025	1.19208e-06	1.80799e-05	1.29665e-05	2302	tags=61%, list=11%, signal=54%	1763/4171/5985/5422/5111/5427/5426/3978/4175/10714/4173/5983/4172/5984/5557/5981/6117/4174/5558/2237/6118/54107
KEGG_ALLOGRAFT_REJECTION	KEGG_ALLOGRAFT_REJECTION	35	-0.705146	-2.29026	1.34075e-06	1.87705e-05	1.34618e-05	2401	tags=60%, list=12%, signal=53%	3108/3122/3127/3109/3586/3117/3115/3105/3112/3133/3458/7124/3134/3119/3106/5551/942/958/3107/3123/3002
KEGG_ANTIGEN_PROCESSING_AND_PRESENTATION	KEGG_ANTIGEN_PROCESSING_AND_PRESENTATION	80	-0.529644	-1.99781	1.93663e-06	2.51762e-05	1.80558e-05	3406	tags=48%, list=17%, signal=40%	811/3821/3804/3812/3822/6890/5720/3113/10437/3309/3811/3108/3122/3127/6892/4049/6891/3109/567/3308/3117/3115/3105/5641/3112/5721/3133/972/3134/8625/3119/3106/920/3107/3310/3123/1508/1514
KEGG_LEISHMANIA_INFECTION	KEGG_LEISHMANIA_INFECTION	69	-0.530992	-1.98014	4.21061e-06	5.10887e-05	3.66397e-05	2777	tags=46%, list=13%, signal=40%	2215/7040/4793/3108/3122/3684/3127/6300/3109/3586/653361/3117/3115/7099/3112/3458/7124/5743/4689/3119/5600/4688/7042/2209/3123/718/3689/1535/2212/3552/3553/2214
KEGG_OXIDATIVE_PHOSPHORYLATION	KEGG_OXIDATIVE_PHOSPHORYLATION	101	-0.476342	-1.84266	5.36827e-06	6.09594e-05	4.37187e-05	3138	tags=48%, list=15%, signal=40%	1349/1337/1537/374291/1351/7388/4709/29796/51382/4731/10312/4707/4715/245972/4706/4697/529/10063/4702/9114/4694/4724/1345/1347/4701/4718/7381/1350/533/4716/4729/4695/126328/56901/9296/4708/4728/1329/4696/4713/4726/84701/1327/1340/8992/4725/1346/27089
KEGG_ASTHMA	KEGG_ASTHMA	28	-0.713911	-2.17978	5.69401e-06	6.09594e-05	4.37187e-05	2401	tags=57%, list=12%, signal=51%	6037/3113/3108/3122/3127/3109/3586/3117/3115/3112/7124/3119/958/6356/3123/2207
KEGG_PARKINSONS_DISEASE	KEGG_PARKINSONS_DISEASE	99	-0.450559	-1.75345	1.45235e-05	0.000146849	0.000105317	3138	tags=45%, list=15%, signal=39%	1349/1337/1537/374291/1351/7388/4709/29796/4731/4707/4715/9246/4706/293/4697/7054/4702/4694/4724/11315/1345/1347/7416/4701/4718/65018/7381/1350/4716/4729/4695/56901/4708/4728/1329/4696/4713/4726/84701/1327/7345/1340/4725/1346/27089
KEGG_OOCYTE_MEIOSIS	KEGG_OOCYTE_MEIOSIS	111	0.563873	1.6456	2.64498e-05	0.000253362	0.000181705	6445	tags=56%, list=31%, signal=39%	9126/9985/51806/9134/27127/983/3710/9748/9700/26271/8243/1017/5613/817/4085/112/5594/6197/9133/115/8945/109/5500/5532/818/995/8697/29945/699/9088/10971/5347/5519/367/816/10734/51433/5501/5525/10393/5534/5566/286151/51434/387778/3480/5528/245711/805/6790/63928/810/23291/5533/64682/5516/29882/996/5241/7533/808/5604
KEGG_METABOLISM_OF_XENOBIOTICS_BY_CYTOCHROME_P450	KEGG_METABOLISM_OF_XENOBIOTICS_BY_CYTOCHROME_P450	68	0.587604	1.63911	0.000100063	0.00091057	0.00065304	2411	tags=21%, list=12%, signal=18%	126/2938/131/218/29785/1562/1646/8644/119391/27294/128/2941/4257/2052
KEGG_PHOSPHATIDYLINOSITOL_SIGNALING_SYSTEM	KEGG_PHOSPHATIDYLINOSITOL_SIGNALING_SYSTEM	76	0.57516	1.62443	0.00011851	0.00102709	0.000736605	6918	tags=67%, list=34%, signal=45%	51806/3710/51196/8503/3632/5291/5290/1040/5297/5728/3706/8395/3633/8871/8867/5286/27124/8394/3707/160851/3612/8526/200576/5332/4952/56623/8396/5287/5335/5295/1606/5305/8525/3636/23236/79837/5289/64768/8760/805/810/84812/8527/3628/808/5582/3613/5298/801/113026/3705
KEGG_VIRAL_MYOCARDITIS	KEGG_VIRAL_MYOCARDITIS	68	-0.487377	-1.81922	0.000134182	0.00111005	0.000796102	2401	tags=38%, list=12%, signal=34%	3108/3122/3127/71/3109/3683/3117/3115/3105/3112/3133/3383/3134/60/3119/3106/2534/5551/942/958/3107/3123/3689/5880/595/857
KEGG_PROTEASOME	KEGG_PROTEASOME	43	-0.5683	-1.92003	0.000142002	0.00112367	0.00080587	2801	tags=53%, list=14%, signal=46%	10213/5701/9861/5720/5690/5719/5704/5693/5686/5714/5689/5710/5699/5696/5692/5694/5688/5721/3458/5695/5698/5691/51371
KEGG_NOD_LIKE_RECEPTOR_SIGNALING_PATHWAY	KEGG_NOD_LIKE_RECEPTOR_SIGNALING_PATHWAY	61	-0.493756	-1.82077	0.000171174	0.00129807	0.000930949	1338	tags=46%, list=6%, signal=43%	7128/4210/4793/7184/329/8767/6300/114548/7205/838/59082/9051/2919/7124/834/5600/330/6354/6356/29108/6352/3606/2920/6357/3553/6355/6347/3569
KEGG_CHEMOKINE_SIGNALING_PATHWAY	KEGG_CHEMOKINE_SIGNALING_PATHWAY	184	-0.340397	-1.44772	0.000239677	0.00174485	0.00125136	2235	tags=27%, list=11%, signal=24%	53358/2771/6369/5473/729230/6846/10344/54331/3055/6387/6366/2921/25759/6368/5196/653361/6361/2783/2793/6464/1234/2833/94235/6374/2919/6367/3718/7454/3265/2791/1230/6354/7409/6364/4283/414062/6356/6352/6351/2920/10563/5880/3627/6357/6355/6347/6348/6373/6362
KEGG_INTESTINAL_IMMUNE_NETWORK_FOR_IGA_PRODUCTION	KEGG_INTESTINAL_IMMUNE_NETWORK_FOR_IGA_PRODUCTION	46	-0.529299	-1.8161	0.000280913	0.00196639	0.00141025	2866	tags=52%, list=14%, signal=45%	6370/940/941/3113/23495/7040/3601/3108/3122/3127/6387/3109/29851/3586/3117/3115/3112/3119/10673/942/958/608/3123/3569
KEGG_CYTOSOLIC_DNA_SENSING_PATHWAY	KEGG_CYTOSOLIC_DNA_SENSING_PATHWAY	53	-0.484355	-1.70686	0.000636558	0.00429087	0.00307732	1109	tags=19%, list=5%, signal=18%	81030/834/29108/6352/3606/6351/9447/3627/3553/3569
KEGG_SPLICEOSOME	KEGG_SPLICEOSOME	125	0.505541	1.48119	0.000711394	0.00457474	0.0032809	5060	tags=47%, list=25%, signal=36%	7919/10772/55119/10285/6434/58517/5093/6427/57187/10915/10523/6430/51362/6426/23451/23350/6431/9879/51729/9716/220988/1655/6429/144983/27316/84321/84950/1665/22916/23450/11325/6432/10291/3190/3192/10713/9128/22985/988/3306/55660/25766/4686/11338/1659/29896/9984/6428/8683/10594/23020/8559/9785/4670/9416/84991/10286/3178/22938
KEGG_TOLL_LIKE_RECEPTOR_SIGNALING_PATHWAY	KEGG_TOLL_LIKE_RECEPTOR_SIGNALING_PATHWAY	102	-0.391894	-1.52856	0.000735153	0.00457474	0.0032809	752	tags=16%, list=4%, signal=15%	5600/942/958/1513/3929/4283/6352/6351/3627/3553/23643/6348/6373/3569/929/6696
KEGG_PRION_DISEASES	KEGG_PRION_DISEASES	35	-0.55985	-1.81835	0.000754079	0.00457474	0.0032809	790	tags=29%, list=4%, signal=28%	5605/5621/2534/6352/3552/3553/714/3569/713/712
KEGG_INOSITOL_PHOSPHATE_METABOLISM	KEGG_INOSITOL_PHOSPHATE_METABOLISM	54	0.588195	1.6	0.000970671	0.00569878	0.00408703	6918	tags=74%, list=34%, signal=49%	51196/4329/3632/5291/5290/5297/5728/3706/8395/9562/3633/8871/8867/5286/27124/8394/3707/55586/253430/3612/200576/5332/4952/56623/8396/5287/5335/5305/3636/23236/79837/5289/64768/84812/51477/3628/3613/5298/113026/3705
KEGG_DRUG_METABOLISM_OTHER_ENZYMES	KEGG_DRUG_METABOLISM_OTHER_ENZYMES	51	-0.481999	-1.70222	0.00103167	0.00586762	0.00420812	853	tags=12%, list=4%, signal=11%	3614/1066/1890/7498/7378/978
KEGG_UBIQUITIN_MEDIATED_PROTEOLYSIS	KEGG_UBIQUITIN_MEDIATED_PROTEOLYSIS	129	0.496862	1.45885	0.00129992	0.00716927	0.00514164	6277	tags=61%, list=30%, signal=43%	10401/4591/672/7428/55120/8924/4281/51366/7337/10277/8453/8945/331/6502/8925/10055/90293/1643/8554/57448/9354/22954/867/23759/8065/25898/89910/8451/64750/4214/10054/83737/8697/9063/29945/55958/9690/8452/10075/26272/26259/55070/378884/8450/51433/8916/11059/4193/7189/55236/55294/7321/7334/23295/11060/3093/7323/10393/7326/55284/4734/11065/51434/9320/7319/92912/868/51343/65264/51588/57154/7327/23291/…
KEGG_LEUKOCYTE_TRANSENDOTHELIAL_MIGRATION	KEGG_LEUKOCYTE_TRANSENDOTHELIAL_MIGRATION	115	-0.375267	-1.4696	0.00141333	0.00756549	0.0054258	2630	tags=32%, list=13%, signal=28%	23533/7122/7408/5293/58498/9074/3684/2771/71/6300/6387/399/3683/7412/5336/653361/6494/3383/4689/60/1536/87/5600/5175/4688/7409/103910/9076/10627/4478/3689/5880/1535/4313/7070/10398/4318
KEGG_MISMATCH_REPAIR	KEGG_MISMATCH_REPAIR	23	0.674545	1.59508	0.00184035	0.00956979	0.00686324	4491	tags=70%, list=22%, signal=54%	5985/5111/3978/10714/5983/4436/5984/9156/5981/6117/2956/6118/4292/27030/5424/4437
KEGG_NUCLEOTIDE_EXCISION_REPAIR	KEGG_NUCLEOTIDE_EXCISION_REPAIR	44	0.593361	1.58059	0.00328504	0.0166077	0.0119107	5401	tags=59%, list=26%, signal=44%	5985/5111/5427/5426/3978/10714/5983/5984/5981/6117/6118/2967/1643/54107/7508/8451/8450/5424/2074/5886/4331/2071/7507/5887/2968/2072
KEGG_PROGESTERONE_MEDIATED_OOCYTE_MATURATION	KEGG_PROGESTERONE_MEDIATED_OOCYTE_MATURATION	85	0.514418	1.46449	0.00388271	0.0190987	0.0136972	6445	tags=54%, list=31%, signal=37%	983/8503/890/1017/5613/5599/4085/5291/5290/112/5594/6197/9133/115/109/5894/993/995/673/208/8697/3845/29945/699/9088/5347/51433/5295/10393/5603/3320/5566/207/51434/387778/3480/245711/994/51343/64682/29882/996/5602/5241/5601/5604
KEGG_PATHOGENIC_ESCHERICHIA_COLI_INFECTION	KEGG_PATHOGENIC_ESCHERICHIA_COLI_INFECTION	55	-0.422704	-1.51534	0.00647434	0.0310087	0.0222387	2126	tags=35%, list=10%, signal=31%	10382/71/7846/81873/10094/10109/7099/7280/60/2534/7454/10093/3875/9076/7277/10095/84617/23643/929
KEGG_HOMOLOGOUS_RECOMBINATION	KEGG_HOMOLOGOUS_RECOMBINATION	26	0.646817	1.56906	0.00669653	0.0312505	0.0224121	5036	tags=69%, list=24%, signal=52%	10714/8438/4683/7516/6117/641/6118/675/7156/5888/7517/5893/146956/25788/5424/5890/5892/5889
KEGG_BASE_EXCISION_REPAIR	KEGG_BASE_EXCISION_REPAIR	33	0.590233	1.49951	0.009838	0.044592	0.0319804	5556	tags=64%, list=27%, signal=47%	5111/7374/5427/5426/3978/10714/10038/55247/2237/142/54107/8930/7515/4595/6996/3146/5424/27343/143/328/4968
KEGG_PRIMARY_IMMUNODEFICIENCY	KEGG_PRIMARY_IMMUNODEFICIENCY	35	-0.467274	-1.51767	0.0100455	0.044592	0.0319804	2154	tags=40%, list=10%, signal=36%	6891/916/29851/930/695/8625/3718/958/3575/100/920/973/915/3561
KEGG_PROSTATE_CANCER	KEGG_PROSTATE_CANCER	89	0.492119	1.40992	0.0103095	0.0446746	0.0320396	4615	tags=45%, list=22%, signal=35%	2263/9134/2064/1027/1869/8503/5925/1870/1017/6934/1147/2033/5291/596/4790/5290/1387/5728/5594/148327/6655/5894/5170/1385/4893/6654/4824/673/2260/208/2475/3845/3551/2308/367/7157/4193/2932/5295/51176
KEGG_DRUG_METABOLISM_CYTOCHROME_P450	KEGG_DRUG_METABOLISM_CYTOCHROME_P450	70	0.513329	1.43653	0.0112806	0.0471248	0.0337969	4719	tags=24%, list=23%, signal=19%	126/2938/131/218/1562/2328/119391/4128/128/2941/4257/1565/4129/1553/2329/54577/2330
KEGG_BASAL_TRANSCRIPTION_FACTORS	KEGG_BASAL_TRANSCRIPTION_FACTORS	35	0.594659	1.52387	0.0113928	0.0471248	0.0337969	4303	tags=46%, list=21%, signal=36%	51616/2969/6873/2957/6872/54457/6877/6878/6874/2967/9569/27097/6875/2960/10629/6908
KEGG_ALDOSTERONE_REGULATED_SODIUM_REABSORPTION	KEGG_ALDOSTERONE_REGULATED_SODIUM_REABSORPTION	42	0.55119	1.45149	0.0122251	0.0494437	0.0354599	3661	tags=36%, list=18%, signal=29%	6337/6338/8503/4306/5291/3291/5290/481/5594/6340/5170/6446/3643/3845/476
KEGG_NATURAL_KILLER_CELL_MEDIATED_CYTOTOXICITY	KEGG_NATURAL_KILLER_CELL_MEDIATED_CYTOTOXICITY	131	-0.326803	-1.3085	0.0125441	0.0496311	0.0355943	1802	tags=25%, list=9%, signal=23%	919/5293/3384/100507436/53358/4068/3683/5605/25759/5336/353091/3105/6464/3133/3937/3458/3383/7124/962/3106/2534/3265/5551/7409/3107/1437/3689/5880/3002/10870/2207/7305/2214

## Sheet: 04.RHOB_CESC
ID	Description	setSize	enrichmentScore	NES	pvalue	p.adjust	qvalues	rank	leading_edge	core_enrichment
KEGG_OLFACTORY_TRANSDUCTION	KEGG_OLFACTORY_TRANSDUCTION	383	-0.631928	-2.39968	1e-10	1.84e-08	1.52632e-08	46	tags=2%, list=0%, signal=2%	818/817/5566/51806/22802/9635/810
KEGG_FOCAL_ADHESION	KEGG_FOCAL_ADHESION	197	0.496188	1.68291	1.47475e-05	0.000935415	0.000775945	4363	tags=43%, list=21%, signal=34%	7057/3912/3371/1288/56034/3915/7424/10398/1284/5881/3909/1282/3725/1289/7410/1292/1291/3688/3672/3678/55742/3913/5155/5154/2335/25759/3911/2534/7408/5500/1290/284217/5829/3910/9564/3675/87/83660/71/595/2321/1302/7060/9475/5578/1499/10000/3479/7058/3918/7414/3791/5747/7423/7448/3480/8515/1101/1278/2324/3690/894/81/10298/1277/3611/6464/7059/10319/80310/3685/1280/5728/4638/22801/3381/2064/330/5923/5…
KEGG_AUTOIMMUNE_THYROID_DISEASE	KEGG_AUTOIMMUNE_THYROID_DISEASE	50	-0.704399	-2.01999	1.52513e-05	0.000935415	0.000775945	3695	tags=48%, list=18%, signal=39%	3105/3107/3119/3586/940/941/959/3109/5551/1493/3134/3002/3122/958/356/3123/3117/3133/3127/942/3111/3115/3118/3113
KEGG_PRIMARY_IMMUNODEFICIENCY	KEGG_PRIMARY_IMMUNODEFICIENCY	35	-0.749103	-2.00408	0.000105779	0.00486586	0.00403632	2502	tags=54%, list=12%, signal=48%	959/3718/3932/930/29851/925/64421/958/8517/695/5788/6890/7535/916/6891/915/973/3561/920
KEGG_SYSTEMIC_LUPUS_ERYTHEMATOSUS	KEGG_SYSTEMIC_LUPUS_ERYTHEMATOSUS	54	-0.645271	-1.88035	0.000163549	0.00566707	0.00470095	2887	tags=46%, list=14%, signal=40%	940/733/941/959/3109/3458/2213/6737/2212/3122/717/958/2209/3123/3117/3127/942/3111/3115/3118/3113/2214/712/714/713
KEGG_ASTHMA	KEGG_ASTHMA	28	-0.776476	-2.01464	0.000189147	0.00566707	0.00470095	2502	tags=57%, list=12%, signal=50%	3119/3586/959/2205/3109/6356/3122/958/3123/3117/3127/3111/3115/3118/3113/2207
KEGG_ECM_RECEPTOR_INTERACTION	KEGG_ECM_RECEPTOR_INTERACTION	84	0.562992	1.70999	0.000240542	0.00566707	0.00470095	3790	tags=48%, list=18%, signal=39%	7057/3912/3371/1288/3915/1284/6383/3909/1282/1289/1292/1291/3688/3672/3678/3913/9900/2335/3911/1290/284217/3910/3675/1302/7060/7058/3918/1605/7448/8515/1101/1278/3690/1277/7059/9672/10319/3685/1280/22801
KEGG_ALLOGRAFT_REJECTION	KEGG_ALLOGRAFT_REJECTION	35	-0.731467	-1.95689	0.000246395	0.00566707	0.00470095	3695	tags=69%, list=18%, signal=56%	3105/3107/3119/3586/940/941/959/3109/5551/3458/3134/3002/3122/958/356/3123/3117/3133/3127/942/3111/3115/3118/3113
KEGG_RIBOSOME	KEGG_RIBOSOME	87	0.533127	1.63257	0.000623014	0.0118435	0.00982445	6828	tags=66%, list=33%, signal=44%	51065/200916/6124/51187/6167/6133/6217/6154/6205/6160/6181/9349/9045/6203/6164/6201/6218/6159/6207/23521/6157/6168/6193/3921/6223/6169/6143/6229/6233/6176/6147/6141/6137/6194/6155/6136/6206/2197/6222/6138/6191/6161/6230/6166/6152/6165/6122/6129/6128/6227/6158/6130/6123/6188/6231/6144/6224
KEGG_PURINE_METABOLISM	KEGG_PURINE_METABOLISM	153	0.478736	1.57453	0.000657347	0.0118435	0.00982445	3776	tags=31%, list=18%, signal=25%	4833/5144/4907/5150/4882/9060/5139/5169/954/956/2766/8622/1716/955/5167/5152/203/56953/10606/10846/5142/5198/377841/5141/53343/471/4830/5441/5138/5158/27115/8654/4832/8382/124583/5438/108/9061/87178/56985/5471/56655/29922/5136/122481/4881/3704
KEGG_CHEMOKINE_SIGNALING_PATHWAY	KEGG_CHEMOKINE_SIGNALING_PATHWAY	184	-0.438945	-1.5355	0.000708038	0.0118435	0.00982445	3354	tags=41%, list=16%, signal=34%	6773/109/94235/58191/6351/2268/6348/7409/6355/2792/5473/2773/998/1237/5294/6368/5293/2885/5595/5613/1233/6366/6369/3718/5579/1524/3551/6356/23533/2932/2793/5291/4793/6846/653361/6772/5566/3055/4790/2783/6372/5580/1794/113/2185/5330/2770/729230/6367/1236/8517/55970/10663/7454/6357/3579/6376/6352/3717/4067/5879/2870/56288/6361/10563/1230/1234/7074/2833/10451/6362/4283/6373/6363/3627
KEGG_ANTIGEN_PROCESSING_AND_PRESENTATION	KEGG_ANTIGEN_PROCESSING_AND_PRESENTATION	80	-0.538332	-1.66338	0.000823439	0.0126261	0.0104736	2223	tags=29%, list=11%, signal=26%	3109/5721/3134/5720/3306/925/4049/5641/3122/972/3123/3117/3133/6890/3127/6891/3111/3115/3310/1520/3118/920/3113
KEGG_NATURAL_KILLER_CELL_MEDIATED_CYTOTOXICITY	KEGG_NATURAL_KILLER_CELL_MEDIATED_CYTOTOXICITY	131	-0.459708	-1.54258	0.00149659	0.0211824	0.0175713	2693	tags=30%, list=13%, signal=26%	5294/5293/2885/259197/5595/5551/3458/3459/5579/369/3932/23533/135250/3002/5605/4068/8797/637/5291/919/5777/6452/3937/2185/154064/356/3133/7535/5879/962/6850/3683/10870/2207/10451/2214/7305/3689/8743
KEGG_HYPERTROPHIC_CARDIOMYOPATHY_HCM	KEGG_HYPERTROPHIC_CARDIOMYOPATHY_HCM	83	0.541328	1.64203	0.00207561	0.0272794	0.0226288	4197	tags=37%, list=20%, signal=30%	7168/3569/27092/7169/7042/7134/5563/3688/3672/3678/6443/3675/7137/71/59285/782/3479/7043/1605/8515/6444/3690/1756/5562/1636/3685/6445/22801/51422/70/3679
KEGG_TOLL_LIKE_RECEPTOR_SIGNALING_PATHWAY	KEGG_TOLL_LIKE_RECEPTOR_SIGNALING_PATHWAY	102	-0.494425	-1.58016	0.0024702	0.0303011	0.0251354	2023	tags=40%, list=10%, signal=36%	1513/941/5294/5293/4615/5595/8737/3551/1326/23533/5605/5291/51135/5602/5609/3665/6772/7098/7187/4790/51311/958/5603/51284/148022/8517/23643/6352/942/5879/54472/7100/3654/9641/6696/929/7097/4283/6373/3627/3663
KEGG_CYTOSOLIC_DNA_SENSING_PATHWAY	KEGG_CYTOSOLIC_DNA_SENSING_PATHWAY	53	-0.582796	-1.69392	0.00366229	0.0397041	0.0329354	3733	tags=42%, list=18%, signal=34%	10623/29110/10622/6351/3606/11035/103/55703/8737/3551/171568/4793/3665/4790/23586/8517/6352/81030/9641/834/3627/9447
KEGG_DILATED_CARDIOMYOPATHY	KEGG_DILATED_CARDIOMYOPATHY	90	0.502859	1.54667	0.00366832	0.0397041	0.0329354	2886	tags=28%, list=14%, signal=24%	7168/27092/7169/7042/7134/2778/3688/3672/3678/6443/3675/7137/71/5567/59285/782/3479/7043/1605/8515/108/153/6444/3690/1756

## Sheet: 05.SLC15A3_CESC
ID	Description	setSize	enrichmentScore	NES	pvalue	p.adjust	qvalues	rank	leading_edge	core_enrichment
KEGG_ALLOGRAFT_REJECTION	KEGG_ALLOGRAFT_REJECTION	35	0.919883	2.45056	1e-10	1.22667e-09	9.33333e-10	1266	tags=80%, list=6%, signal=75%	3123/3115/3117/3127/3113/3118/3122/3002/3119/5551/3108/3134/3111/958/3106/3133/3107/3109/942/3105/3458/356/3112/3135/940/959/941/7124
KEGG_ANTIGEN_PROCESSING_AND_PRESENTATION	KEGG_ANTIGEN_PROCESSING_AND_PRESENTATION	80	0.875561	2.6514	1e-10	1.22667e-09	9.33333e-10	1224	tags=51%, list=6%, signal=48%	3123/3115/972/3117/3127/3113/3118/3122/925/3119/920/6890/3108/3134/3111/3106/1520/3133/3107/3109/567/6891/5721/3105/4261/1514/3112/5720/3135/6892/926/3805/4049/1508/3310/10437/5641/8625/3303/3824/3822
KEGG_AUTOIMMUNE_THYROID_DISEASE	KEGG_AUTOIMMUNE_THYROID_DISEASE	50	0.925421	2.62345	1e-10	1.22667e-09	9.33333e-10	487	tags=48%, list=2%, signal=47%	3123/3115/3117/3127/3113/3118/3122/3002/3119/5551/3108/3134/3111/958/3106/3133/3107/3109/942/1493/3105/356/3112/3135
KEGG_CELL_ADHESION_MOLECULES_CAMS	KEGG_CELL_ADHESION_MOLECULES_CAMS	128	0.718964	2.37154	1e-10	1.22667e-09	9.33333e-10	1245	tags=38%, list=6%, signal=36%	3123/3115/3117/3127/3113/914/3118/3122/925/3689/3119/920/3108/3134/3111/3683/958/3106/6404/29126/6614/3133/3107/3109/5788/942/1493/5133/923/6402/3105/3383/80380/6693/29851/3112/9076/3135/3684/7412/926/3695/3385/5175/940/6382/959/941/6403
KEGG_CHEMOKINE_SIGNALING_PATHWAY	KEGG_CHEMOKINE_SIGNALING_PATHWAY	184	0.650334	2.2338	1e-10	1.22667e-09	9.33333e-10	1676	tags=34%, list=8%, signal=32%	3627/4283/6373/6352/6363/10563/6362/6351/6772/1234/2833/7454/6366/10663/5880/6348/6357/6355/1230/3055/3718/6376/6846/1236/7409/2793/6773/1794/5330/3717/653361/6347/2268/57580/5293/729230/7852/2185/58191/414062/3702/4067/5579/23533/6367/94235/6361/3265/6375/6356/9844/54331/1233/10235/5294/6368/4793/1524/6387/1237/1445/408/6370
KEGG_CYTOKINE_CYTOKINE_RECEPTOR_INTERACTION	KEGG_CYTOKINE_CYTOKINE_RECEPTOR_INTERACTION	261	0.637317	2.28435	1e-10	1.22667e-09	9.33333e-10	1731	tags=34%, list=8%, signal=32%	3627/4283/6373/6352/6363/10563/3561/6362/4050/6351/1436/53833/939/1234/958/2833/8743/10673/6366/7133/10663/3560/3587/6348/3594/6357/6355/1230/3601/3458/356/6376/1435/6846/7293/1236/8764/50615/3559/8784/608/80301/1439/2323/3575/8742/6347/729230/7852/3604/4049/58191/3566/3600/970/414062/3595/6367/3563/6361/8807/3606/8744/6375/6356/4804/8740/959/1233/7124/1441/943/116379/944/6368/7132/355/3581/1524/…
KEGG_GRAFT_VERSUS_HOST_DISEASE	KEGG_GRAFT_VERSUS_HOST_DISEASE	37	0.908634	2.47325	1e-10	1.22667e-09	9.33333e-10	1266	tags=73%, list=6%, signal=69%	3123/3115/3117/3127/3113/3118/3122/3002/3119/5551/3108/3134/3111/3106/3133/3107/3109/942/3105/3458/356/3112/3135/940/3824/941/7124
KEGG_HEMATOPOIETIC_CELL_LINEAGE	KEGG_HEMATOPOIETIC_CELL_LINEAGE	85	0.758752	2.33852	1e-10	1.22667e-09	9.33333e-10	1589	tags=44%, list=8%, signal=40%	3123/915/3127/914/3122/916/929/925/924/920/1436/951/2209/921/917/1435/3559/952/2323/3684/3575/926/909/911/3566/930/931/3563/913/945/7124/912/910/1441/3581/933/3574
KEGG_INTESTINAL_IMMUNE_NETWORK_FOR_IGA_PRODUCTION	KEGG_INTESTINAL_IMMUNE_NETWORK_FOR_IGA_PRODUCTION	46	0.868252	2.43221	1e-10	1.22667e-09	9.33333e-10	1873	tags=67%, list=9%, signal=61%	3123/3115/3117/3127/3113/3118/3122/3119/3108/3111/958/10673/3109/942/3601/29851/3112/608/7852/3600/3695/9020/940/959/941/6387/7040/23495/6370/3676/3586
KEGG_NATURAL_KILLER_CELL_MEDIATED_CYTOTOXICITY	KEGG_NATURAL_KILLER_CELL_MEDIATED_CYTOTOXICITY	131	0.69123	2.28278	1e-10	1.22667e-09	9.33333e-10	1957	tags=37%, list=10%, signal=34%	7305/2214/10870/2207/3002/3689/962/5551/3683/3106/8743/3133/3107/5880/7535/3937/3105/3458/3932/919/356/4068/3383/7409/3135/4277/5293/51744/5777/2185/3805/5579/23533/259197/3265/3824/3822/7124/5294/355/5605/4773/3821/100507436/369/2534/9437/22914/353091
KEGG_PRIMARY_IMMUNODEFICIENCY	KEGG_PRIMARY_IMMUNODEFICIENCY	35	0.887738	2.36493	1e-10	1.22667e-09	9.33333e-10	1182	tags=66%, list=6%, signal=62%	915/3561/916/925/920/6890/958/973/5788/6891/7535/3932/4261/3718/29851/100/695/3575/926/930/29760/8625/959
KEGG_RIBOSOME	KEGG_RIBOSOME	87	0.751359	2.31319	1e-10	1.22667e-09	9.33333e-10	4001	tags=77%, list=19%, signal=62%	6158/11224/6234/6209/6142/6141/7311/6181/6203/6223/6166/25873/2197/6173/6193/6205/6235/6232/6231/23521/6210/6188/6157/6170/6159/6169/6176/3921/6161/6187/6132/6155/6227/6164/6143/6167/6136/6217/6224/200916/6204/6134/6171/51121/6147/6233/6206/6156/6144/6135/6207/6130/6175/6218/6229/6137/6194/9045/6160/6228/6191/6202/6189/6168/4736/6152/6230
KEGG_SYSTEMIC_LUPUS_ERYTHEMATOSUS	KEGG_SYSTEMIC_LUPUS_ERYTHEMATOSUS	54	0.887158	2.54117	1e-10	1.22667e-09	9.33333e-10	1398	tags=59%, list=7%, signal=55%	713/712/714/3123/3115/3117/3127/2214/3113/3118/3122/3119/3108/3111/717/958/3109/715/942/716/2209/3458/2212/718/3112/6737/2213/940/959/941/7124/733
KEGG_TYPE_I_DIABETES_MELLITUS	KEGG_TYPE_I_DIABETES_MELLITUS	41	0.865875	2.39097	1e-10	1.22667e-09	9.33333e-10	1266	tags=66%, list=6%, signal=62%	3123/3115/3117/3127/3113/3118/3122/3002/3119/5551/3108/3134/3111/3106/3133/3107/3109/942/3105/3458/356/3112/3135/4049/940/941/7124
KEGG_VIRAL_MYOCARDITIS	KEGG_VIRAL_MYOCARDITIS	68	0.789895	2.36066	1e-10	1.22667e-09	9.33333e-10	487	tags=37%, list=2%, signal=36%	3123/3115/3117/3127/3113/3118/3122/3689/3119/5551/3108/3134/3111/3683/958/3106/3133/3107/3109/5880/942/3105/3383/3112/3135
KEGG_ASTHMA	KEGG_ASTHMA	28	0.912378	2.34266	1.09193e-10	1.25572e-09	9.55441e-10	1266	tags=61%, list=6%, signal=57%	3123/3115/3117/3127/3113/3118/3122/2207/3119/3108/3111/958/3109/3112/6356/959/7124
KEGG_LEISHMANIA_INFECTION	KEGG_LEISHMANIA_INFECTION	69	0.772921	2.30379	1.63544e-10	1.77013e-09	1.34684e-09	852	tags=41%, list=4%, signal=39%	3123/3115/3117/3127/2214/3113/3118/3122/3689/3119/3108/6772/3111/3109/4689/2209/3458/2212/718/3112/7097/3717/3684/653361/5777/4688/5579/1535
KEGG_CYTOSOLIC_DNA_SENSING_PATHWAY	KEGG_CYTOSOLIC_DNA_SENSING_PATHWAY	53	0.805385	2.30245	4.64437e-10	4.74758e-09	3.61229e-09	1479	tags=28%, list=7%, signal=26%	3627/9447/6352/6351/834/3665/81030/23586/29108/9641/3606/3661/103/90865/4793
KEGG_TOLL_LIKE_RECEPTOR_SIGNALING_PATHWAY	KEGG_TOLL_LIKE_RECEPTOR_SIGNALING_PATHWAY	102	0.692125	2.19579	6.84522e-10	6.62906e-09	5.04385e-09	1566	tags=29%, list=8%, signal=27%	3627/4283/6373/6352/929/6351/6772/958/3665/23643/942/6348/7097/6696/3663/5293/51311/7098/23533/51284/9641/3661/7099/941/7124/7096/5294/1513/54472/5605
KEGG_OLFACTORY_TRANSDUCTION	KEGG_OLFACTORY_TRANSDUCTION	383	0.464422	1.70607	5.16466e-07	4.75149e-06	3.61526e-06	970	tags=1%, list=5%, signal=1%	810/9635/51806/22802
KEGG_T_CELL_RECEPTOR_SIGNALING_PATHWAY	KEGG_T_CELL_RECEPTOR_SIGNALING_PATHWAY	107	0.623084	1.98455	8.76251e-07	7.67763e-06	5.84168e-06	1712	tags=33%, list=8%, signal=30%	915/916/925/920/5788/1493/7535/5133/3937/3458/3932/919/917/7409/29851/926/4794/84433/5293/5777/10125/3702/9402/5588/23533/3265/9020/940/959/7124/5294/4793/5605/4773/2534
KEGG_PROTEASOME	KEGG_PROTEASOME	43	0.75662	2.09669	4.18454e-06	3.4998e-05	2.66289e-05	3170	tags=56%, list=15%, signal=47%	5698/5699/5696/5721/3458/5720/5691/5686/5685/5695/5690/5702/5692/5689/5684/5705/5688/5719/51371/5694/5714/5710/5701/5687
KEGG_COMPLEMENT_AND_COAGULATION_CASCADES	KEGG_COMPLEMENT_AND_COAGULATION_CASCADES	69	0.668397	1.99224	9.93113e-06	7.9449e-05	6.04504e-05	1746	tags=30%, list=8%, signal=28%	713/712/714/710/717/719/715/716/718/1675/629/7056/5265/3075/2/728/5329/733/2161/623/5328
KEGG_JAK_STAT_SIGNALING_PATHWAY	KEGG_JAK_STAT_SIGNALING_PATHWAY	155	0.522572	1.75482	3.40605e-05	0.00026113	0.000198686	1925	tags=26%, list=9%, signal=24%	3561/6772/53833/3560/3587/3594/3601/3458/3718/50615/6776/3559/6773/8651/1439/3717/3575/894/5293/1154/5777/6775/3566/3600/3595/23533/3563/4609/896/10379/5294/1441/116379/5292/7297/3581/3574/282618/3588/3586/5008
KEGG_LYSOSOME	KEGG_LYSOSOME	121	0.549818	1.7894	4.8104e-05	0.000354046	0.000269383	2281	tags=31%, list=11%, signal=28%	7805/1521/54/27074/1520/1514/1509/2760/10312/1212/1512/53/1508/1777/1075/968/5660/3988/5641/1522/10577/4125/6556/3373/1519/51172/57192/1513/5476/2517/410/84572/3425/6609/23659/4669/9114/967
KEGG_B_CELL_RECEPTOR_SIGNALING_PATHWAY	KEGG_B_CELL_RECEPTOR_SIGNALING_PATHWAY	75	0.600644	1.81051	0.000221572	0.00156804	0.00119308	1667	tags=39%, list=8%, signal=36%	8519/973/5880/7409/974/971/695/3635/4794/84433/5293/5777/27071/118788/4067/5579/23533/930/2213/3265/29760/11025/5294/975/4793/5605/933/4773/25780
KEGG_PRION_DISEASES	KEGG_PRION_DISEASES	35	0.710922	1.89389	0.000287721	0.00196077	0.00149189	2367	tags=37%, list=11%, signal=33%	713/712/714/6352/3303/733/5621/6647/5605/2534/4851/581/4685
KEGG_ECM_RECEPTOR_INTERACTION	KEGG_ECM_RECEPTOR_INTERACTION	84	-0.508369	-1.65602	0.000443026	0.00282199	0.00214717	4541	tags=51%, list=22%, signal=40%	3673/3672/3913/3674/1311/1302/8515/3909/284217/948/1280/3678/7060/7057/3161/1605/2335/1293/7059/3911/50509/1289/3910/3679/1284/3693/1301/1278/6383/7058/3685/1282/3339/3371/3918/9900/3696/1277/1281/1290/3912/3688/3915
KEGG_BASAL_CELL_CARCINOMA	KEGG_BASAL_CELL_CARCINOMA	55	-0.578243	-1.76062	0.000444771	0.00282199	0.00214717	3464	tags=45%, list=17%, signal=38%	2735/324/2932/2736/7483/7474/5727/1856/8323/8322/6934/7855/8321/1857/7976/6608/27148/7481/1499/650/8313/6469/8324/652/8325
KEGG_OXIDATIVE_PHOSPHORYLATION	KEGG_OXIDATIVE_PHOSPHORYLATION	101	0.539614	1.70925	0.000499406	0.00306302	0.00233056	3858	tags=56%, list=19%, signal=46%	10312/374291/4713/4696/126328/8992/4728/9296/4695/1340/27089/4708/1351/1346/1329/4726/4716/1349/64077/4701/29796/4722/1537/4718/4694/1337/9114/4704/4702/1347/4723/7384/529/4700/9377/4714/84701/4712/4715/526/1327/533/4725/6390/155066/4717/4706/4731/4707/537/4724/4697/10063/1345/4709/1350/527
KEGG_RIG_I_LIKE_RECEPTOR_SIGNALING_PATHWAY	KEGG_RIG_I_LIKE_RECEPTOR_SIGNALING_PATHWAY	69	0.593636	1.76941	0.000612423	0.00363503	0.00276578	2859	tags=30%, list=14%, signal=26%	3627/9636/3665/64135/23586/79132/843/7186/9641/3661/7124/4793/5300/1540/8717/4790/5600/4792/9755/3593/55593
KEGG_PARKINSONS_DISEASE	KEGG_PARKINSONS_DISEASE	99	0.537721	1.69524	0.000699638	0.00402292	0.00306092	3791	tags=52%, list=18%, signal=42%	9246/7318/374291/4713/4696/4728/4695/1340/27089/4708/1351/1346/1329/4726/4716/1349/4701/29796/4722/1537/4718/293/7314/4694/1337/4704/4702/1347/4723/7384/4700/9377/4714/84701/4712/4715/1327/4725/6390/4717/4706/4731/4707/292/11315/4724/7332/4697/1345/4709/1350
KEGG_LEUKOCYTE_TRANSENDOTHELIAL_MIGRATION	KEGG_LEUKOCYTE_TRANSENDOTHELIAL_MIGRATION	115	0.512979	1.64786	0.00115408	0.00643485	0.00489608	1051	tags=22%, list=5%, signal=21%	1536/3689/3683/4318/5880/4689/3383/7409/9076/3684/7412/653361/5293/7852/2185/4688/399/3702/5579/23533/1535/83593/5175/4478/6494
KEGG_TGF_BETA_SIGNALING_PATHWAY	KEGG_TGF_BETA_SIGNALING_PATHWAY	85	-0.496811	-1.62224	0.00124828	0.00675542	0.00514	4238	tags=48%, list=21%, signal=38%	4087/1311/9372/9241/1387/93/9765/659/4086/653/7060/7057/654/64750/5519/7059/92/657/10637/4091/7046/9475/5934/656/1875/5594/6093/7048/4090/7042/7058/2033/90/650/3624/4093/658/4052/652/3400/3625
KEGG_WNT_SIGNALING_PATHWAY	KEGG_WNT_SIGNALING_PATHWAY	150	-0.402153	-1.45639	0.00473283	0.0248812	0.0189313	3651	tags=41%, list=18%, signal=34%	5534/23291/1459/4087/144165/85409/1387/57216/5578/23236/4775/3725/5467/324/5527/2932/81839/1452/7483/51701/59343/7474/6477/5519/1856/5599/1457/4776/79718/5530/8323/1488/8322/6934/6885/7855/9475/23002/8321/6907/23500/85407/1857/64321/166336/7976/4041/6093/5881/2033/10725/7481/1454/1499/8313/11197/22943/4040/5332/8324/8325
KEGG_FC_GAMMA_R_MEDIATED_PHAGOCYTOSIS	KEGG_FC_GAMMA_R_MEDIATED_PHAGOCYTOSIS	92	0.486215	1.51309	0.00522966	0.0267294	0.0203376	1668	tags=25%, list=8%, signal=23%	2214/7454/5788/5880/2209/3055/2212/7409/1794/653361/3635/5293/4067/5579/23533/2213/10095/81873/8877/5294/10094/6199/10093
KEGG_ALZHEIMERS_DISEASE	KEGG_ALZHEIMERS_DISEASE	145	0.442728	1.4755	0.00772804	0.0384313	0.0292412	3812	tags=48%, list=19%, signal=40%	348/810/5330/2906/51806/374291/4713/489/4696/4728/7124/572/4695/7132/1340/355/27089/4708/3028/1351/1346/1329/840/4726/4716/1349/4701/29796/4722/1537/4718/4694/1337/4704/4702/1347/823/4723/4311/7384/5533/4700/9377/4714/84701/4712/4715/1327/1020/637/4035/4725/6390/5664/4717/778/4706/4731/5595/4707/8772/55851/4724/3709/4697/1345/4709/808/1350/6263
KEGG_NEUROACTIVE_LIGAND_RECEPTOR_INTERACTION	KEGG_NEUROACTIVE_LIGAND_RECEPTOR_INTERACTION	271	0.388388	1.39313	0.00796735	0.0385788	0.0293534	1841	tags=10%, list=9%, signal=9%	3001/719/2359/53637/10161/8698/5031/53829/2357/5724/2568/2906/27334/5027/140/286530/5029/706/728/2564/5026/154/5032/1143/623/2151/9294
KEGG_NOD_LIKE_RECEPTOR_SIGNALING_PATHWAY	KEGG_NOD_LIKE_RECEPTOR_SIGNALING_PATHWAY	61	0.543777	1.60008	0.00863131	0.0407221	0.0309842	2547	tags=41%, list=12%, signal=36%	6352/834/9051/6357/6355/330/29108/6347/3606/84674/6356/7124/64170/22861/114548/4793/7205/838/58484/329/6354/4790/5600/4792/7128
KEGG_PATHWAYS_IN_CANCER	KEGG_PATHWAYS_IN_CANCER	322	-0.321805	-1.26446	0.0100424	0.0461953	0.0351486	3913	tags=34%, list=19%, signal=28%	1387/5468/207/3909/10342/2475/284217/4893/5914/5578/2257/2735/673/3725/2249/5467/324/6655/2932/8030/2248/26281/9063/25/2736/3320/7483/7474/4286/405/5727/2308/2335/1027/1856/2254/3911/4254/5599/54583/5291/5290/26060/3910/8323/8817/1488/5747/1284/8322/999/6934/7046/2263/9134/112399/5335/7855/5228/867/868/3066/2122/1398/8321/1857/5594/4436/3480/3091/7175/7976/2353/5155/1871/7048/5881/6608/7042/7428/…

## Sheet: 06.UPP1_CESC
ID	Description	setSize	enrichmentScore	NES	pvalue	p.adjust	qvalues	rank	leading_edge	core_enrichment
KEGG_CYTOKINE_CYTOKINE_RECEPTOR_INTERACTION	KEGG_CYTOKINE_CYTOKINE_RECEPTOR_INTERACTION	261	0.537355	2.11564	1e-10	9.2e-09	7.63158e-09	1754	tags=27%, list=9%, signal=25%	53833/3552/3576/3553/8744/650/3627/1956/7040/2919/6373/6362/6364/970/3606/1440/51330/3624/9180/3566/3589/7424/3556/11009/1437/27242/3595/3569/6348/6347/6372/7124/7132/2920/5154/338376/3575/7850/6357/6366/3601/58985/10344/4233/4283/6355/8743/958/4804/23529/6367/56832/3579/6351/3459/84957/85480/8797/3559/10563/8795/50604/5008/6354/1436/7042/7046/6352/8718/414062/6361
KEGG_OLFACTORY_TRANSDUCTION	KEGG_OLFACTORY_TRANSDUCTION	383	0.537741	2.21811	1e-10	9.2e-09	7.63158e-09	1012	tags=1%, list=5%, signal=1%	9635/810/22802/51806/1258
KEGG_FOCAL_ADHESION	KEGG_FOCAL_ADHESION	197	0.483203	1.81077	1.89441e-06	0.00011619	9.63822e-05	1995	tags=29%, list=10%, signal=26%	857/3918/3914/858/3655/3678/3675/1956/3694/3909/5228/3673/1289/2335/595/5880/3691/7424/3371/5879/87/2316/3265/7057/1288/6696/2317/60/5154/7791/2318/1292/4233/894/5829/5293/330/103910/29780/1290/50509/6464/9564/1291/10627/7058/1277/824/329/1281/3910/1282/1278/3725/7422/1284/1293
KEGG_ECM_RECEPTOR_INTERACTION	KEGG_ECM_RECEPTOR_INTERACTION	84	0.59388	1.97679	7.33616e-06	0.000337463	0.000279932	2063	tags=38%, list=10%, signal=34%	3918/3914/3655/960/3678/6382/3675/3694/3909/3673/1289/2335/3691/3371/6385/7057/1288/6696/1292/375790/1290/50509/1291/7058/1277/1281/3910/1282/1278/1284/1293/961
KEGG_NOD_LIKE_RECEPTOR_SIGNALING_PATHWAY	KEGG_NOD_LIKE_RECEPTOR_SIGNALING_PATHWAY	61	0.652488	2.0633	3.03587e-05	0.0011172	0.00092674	2069	tags=46%, list=10%, signal=41%	3576/3553/2919/3606/7128/5600/3569/834/29108/4792/6347/7124/2920/84674/6357/64127/6355/330/7205/4793/6300/6354/329/59082/6352/4210/114548/22861
KEGG_HEMATOPOIETIC_CELL_LINEAGE	KEGG_HEMATOPOIETIC_CELL_LINEAGE	85	0.570212	1.89805	5.54552e-05	0.00170063	0.0014107	885	tags=21%, list=4%, signal=20%	3552/3553/3655/960/3678/3675/3673/1440/3566/3589/1437/966/3569/7124/4311/929/3575/7850
KEGG_CYTOSOLIC_DNA_SENSING_PATHWAY	KEGG_CYTOSOLIC_DNA_SENSING_PATHWAY	53	0.637073	1.96626	0.000123096	0.00323568	0.00268406	1664	tags=30%, list=8%, signal=28%	3553/9447/3627/3606/3569/834/29108/4792/23586/90865/6351/4793/3665/81030/10622/6352
KEGG_BLADDER_CANCER	KEGG_BLADDER_CANCER	41	0.659771	1.93328	0.000279327	0.00642452	0.00532927	901	tags=37%, list=4%, signal=35%	4312/3576/4318/1890/4609/1956/1026/5228/1029/595/7424/3265/7057/2261/1613
KEGG_TOLL_LIKE_RECEPTOR_SIGNALING_PATHWAY	KEGG_TOLL_LIKE_RECEPTOR_SIGNALING_PATHWAY	102	0.505973	1.75546	0.00032954	0.00673727	0.0055887	1902	tags=29%, list=9%, signal=27%	3576/3553/3627/6373/5600/3569/5879/6348/4792/7124/6696/929/148022/23643/7097/4283/942/5293/958/3663/54472/6351/3665/6300/5606/6772/6352/3725/3929/1326
KEGG_COMPLEMENT_AND_COAGULATION_CASCADES	KEGG_COMPLEMENT_AND_COAGULATION_CASCADES	69	0.553584	1.77394	0.000491584	0.00904514	0.00750312	1007	tags=26%, list=5%, signal=25%	7056/5054/5328/5327/2152/5329/623/966/715/713/716/712/3075/2161/714/1675/710/719
KEGG_PRION_DISEASES	KEGG_PRION_DISEASES	35	0.667267	1.87922	0.0008146	0.013626	0.0113031	1867	tags=34%, list=9%, signal=31%	3552/3553/5621/713/712/3569/714/3303/4851/6352/4685/1958
KEGG_VALINE_LEUCINE_AND_ISOLEUCINE_DEGRADATION	KEGG_VALINE_LEUCINE_AND_ISOLEUCINE_DEGRADATION	43	-0.616491	-1.68223	0.00113004	0.0173273	0.0143733	4842	tags=63%, list=24%, signal=48%	35/5096/3158/38/5019/1629/587/3155/1892/84693/10449/549/219/224/501/223/27034/36/64087/3033/34/56922/5095/594/217/4329/3712
KEGG_PATHWAYS_IN_CANCER	KEGG_PATHWAYS_IN_CANCER	322	0.348802	1.40275	0.00182784	0.0233591	0.0193768	1962	tags=23%, list=10%, signal=21%	4312/3918/3914/3576/4318/3655/6513/650/3675/4609/1956/1026/7040/7039/3909/7477/5228/3673/2335/1029/1030/1021/595/5880/3728/7424/80326/7476/3569/5879/4792/3265/1288/2737/5899/5154/4088/2261/54361/1613/5743/23624/112399/5898/4233/5293/330/2950/6256/5371/7483/8326/6688/6776/598/5467/54205/4313/329/1436/7042/7046/6772/3091/3910/1282/4791/3725/2256/83593/637/7422/1284
KEGG_JAK_STAT_SIGNALING_PATHWAY	KEGG_JAK_STAT_SIGNALING_PATHWAY	155	0.415312	1.53843	0.00188944	0.0233591	0.0193768	1641	tags=21%, list=8%, signal=19%	53833/4609/1440/5292/9180/3566/3589/595/11009/1437/3595/9021/3569/8835/338376/3575/23624/3601/58985/894/5293/23529/56832/3459/85480/3559/6776/50604/598/5008/8651/6772
KEGG_LYSINE_DEGRADATION	KEGG_LYSINE_DEGRADATION	39	-0.605151	-1.62519	0.00198067	0.0233591	0.0193768	2586	tags=62%, list=13%, signal=54%	132949/79813/2639/38/1892/55753/55217/83852/9739/219/224/23067/501/223/51268/6419/64324/10919/55870/29072/9869/3033/51166/217
KEGG_PROTEASOME	KEGG_PROTEASOME	43	0.612126	1.80422	0.00208218	0.0233591	0.0193768	3288	tags=58%, list=16%, signal=49%	5695/5688/5691/5701/5714/51371/5698/10213/5721/5690/5687/3458/5684/5719/5685/5717/5708/5686/5704/5718/5706/5689/5694/5709/5707
KEGG_DRUG_METABOLISM_OTHER_ENZYMES	KEGG_DRUG_METABOLISM_OTHER_ENZYMES	51	0.560997	1.71677	0.00215817	0.0233591	0.0193768	1645	tags=16%, list=8%, signal=14%	7378/978/1890/7498/1806/8824/3614/54578
KEGG_CHEMOKINE_SIGNALING_PATHWAY	KEGG_CHEMOKINE_SIGNALING_PATHWAY	184	0.381549	1.43424	0.0028152	0.0287776	0.0238716	2154	tags=24%, list=10%, signal=22%	3576/3627/2919/6373/6362/6364/5880/2770/5879/6348/4792/6347/3265/6372/2920/6357/6366/10344/4283/5829/6355/5293/55970/6367/3579/6351/6464/2185/4793/113/9564/10563/6354/2783/6772/6352/653361/4067/414062/6361/5331/1230/2869/7074/3718
KEGG_P53_SIGNALING_PATHWAY	KEGG_P53_SIGNALING_PATHWAY	66	0.510641	1.63344	0.00340162	0.032942	0.0273261	1568	tags=30%, list=8%, signal=28%	5268/2810/5054/1026/64065/1029/1021/595/1647/3732/3486/5366/7057/63970/894/83667/8795/54205/9540/51246
KEGG_ASCORBATE_AND_ALDARATE_METABOLISM	KEGG_ASCORBATE_AND_ALDARATE_METABOLISM	25	-0.646118	-1.59811	0.00532479	0.0489881	0.0406365	2847	tags=28%, list=14%, signal=24%	7364/219/224/501/223/7358/217
