# Supplementary material for: Transcriptome profiling revealed multiple circadian rhythm-related genes associated with common gynecological cancers
Source: Front Oncol. 2025 Jan 29;15:1422122. doi: 10.3389/fonc.2025.1422122 (PMC11813765; doi:10.3389/fonc.2025.1422122)
Supplement: Supplementary file 1 [file DataSheet1.zip › Supplement Table/Supplement Table 7.xlsx]

## Sheet: 07.APOBEC3B_OV
ID	Description	setSize	enrichmentScore	NES	pvalue	p.adjust	qvalues	rank	leading_edge	core_enrichment
KEGG_CELL_CYCLE	KEGG_CELL_CYCLE	124	0.676854	1.98318	1e-10	9.2e-09	6.68421e-09	2571	tags=54%, list=12%, signal=48%	991/1869/898/9133/7272/890/5347/1029/994/9232/699/983/8318/4171/9700/9088/4174/995/891/701/1031/4998/990/10459/1017/1032/2810/1870/7533/1026/5111/4172/27127/4173/4176/4175/8317/9978/4085/8243/7531/3065/6502/1111/11200/23594/993/5933/23595/9134/9184/896/1019/1028/7027/5885/7040/10274/29882/10926/5591/10971/7029/9126/10735/51529/246184
KEGG_RIBOSOME	KEGG_RIBOSOME	87	-0.922999	-3.46209	1e-10	9.2e-09	6.68421e-09	748	tags=85%, list=4%, signal=82%	6166/6138/7311/6152/6165/11224/6143/6133/6189/6155/6122/6227/3921/6147/6201/6194/6207/6124/6130/4736/6167/6206/6181/6156/6202/6154/6222/6191/6146/6157/6132/6228/6139/6232/6176/6224/6203/6128/6129/6173/6160/6209/6210/9045/6230/6223/6142/9349/6170/6161/6233/6235/6134/6175/6188/6187/25873/6144/6169/6125/6136/6159/6234/6135/6218/6141/6205/6164/6193/6158/6137/6229/6168/23521
KEGG_ANTIGEN_PROCESSING_AND_PRESENTATION	KEGG_ANTIGEN_PROCESSING_AND_PRESENTATION	80	0.711514	2.00704	3.24209e-10	1.98848e-08	1.44472e-08	4239	tags=52%, list=21%, signal=42%	3127/3118/6890/1514/3105/3106/3134/5641/1520/3107/567/3109/5993/925/3117/3112/3133/3111/3108/3122/3306/3312/3115/1508/3119/5721/3135/4800/10437/3303/3123/3309/4261/926/4802/6892/6891/10197/3310/3326/920/3113
KEGG_AUTOIMMUNE_THYROID_DISEASE	KEGG_AUTOIMMUNE_THYROID_DISEASE	50	0.762873	2.03	3.07766e-08	1.41572e-06	1.02859e-06	2352	tags=42%, list=11%, signal=37%	3127/3118/3105/3106/3134/3002/3107/3109/3117/3112/3133/3111/3108/942/3122/3115/5551/3119/3135/3123/958
KEGG_DNA_REPLICATION	KEGG_DNA_REPLICATION	36	0.766775	1.95813	4.02998e-07	1.48303e-05	1.07749e-05	2371	tags=69%, list=12%, signal=62%	4171/5984/4174/5557/5111/4172/54107/4173/4176/2237/4175/23649/1763/10535/6117/5982/5558/10714/6119/5985/6118/5426/5981/5427/5422
KEGG_PROTEASOME	KEGG_PROTEASOME	43	0.737116	1.92467	6.16048e-07	1.66304e-05	1.20827e-05	3395	tags=67%, list=16%, signal=56%	5708/5698/5704/5690/5714/5691/5702/5717/5709/5685/5688/5694/5719/5710/5721/5692/5689/5696/5695/10213/5700/9861/5701/23198/5687/5713/5684/5705/5686
KEGG_ALLOGRAFT_REJECTION	KEGG_ALLOGRAFT_REJECTION	35	0.772099	1.95389	6.32678e-07	1.66304e-05	1.20827e-05	2534	tags=63%, list=12%, signal=55%	3127/3118/3105/3106/3134/3002/3107/3109/3117/3112/3133/3111/3108/942/3122/3115/5551/3119/3135/3123/958/7124
KEGG_GRAFT_VERSUS_HOST_DISEASE	KEGG_GRAFT_VERSUS_HOST_DISEASE	37	0.74443	1.90463	5.09303e-06	0.00011714	8.51072e-05	2534	tags=57%, list=12%, signal=50%	3127/3118/3105/3106/3134/3002/3107/3109/3117/3112/3133/3111/3108/942/3122/3115/5551/3119/3135/3123/7124
KEGG_TYPE_I_DIABETES_MELLITUS	KEGG_TYPE_I_DIABETES_MELLITUS	41	0.709265	1.84844	1.50738e-05	0.000308174	0.000223903	2534	tags=51%, list=12%, signal=45%	3127/3118/3105/3106/3134/3002/3107/3109/3117/3112/3133/3111/3108/942/3122/3115/5551/3119/3135/3123/7124
KEGG_ASTHMA	KEGG_ASTHMA	28	0.762116	1.87163	2.07383e-05	0.000381586	0.000277239	2534	tags=50%, list=12%, signal=44%	3127/3118/2207/3109/3117/3112/3111/3108/3122/3115/3119/3123/958/7124
KEGG_INTESTINAL_IMMUNE_NETWORK_FOR_IGA_PRODUCTION	KEGG_INTESTINAL_IMMUNE_NETWORK_FOR_IGA_PRODUCTION	46	0.688857	1.80787	2.45289e-05	0.000410302	0.000298103	4260	tags=61%, list=21%, signal=48%	3127/3118/56477/5284/3109/3117/3112/3111/3108/942/3122/10673/3115/3119/7040/6370/6387/3123/958/8741/115650/7852/3676/3569/3600/29851/3113/2826
KEGG_WNT_SIGNALING_PATHWAY	KEGG_WNT_SIGNALING_PATHWAY	150	-0.391386	-1.61296	8.01936e-05	0.00122964	0.000893385	1936	tags=25%, list=9%, signal=23%	64321/5578/144165/27123/57216/23236/5516/1387/7483/9475/51176/10725/54361/83439/7976/8313/1459/8323/7482/5530/5518/85409/7475/11211/85407/6423/4040/4041/7481/5613/7476/4316/80326/6424/894/4609/595
KEGG_BASAL_CELL_CARCINOMA	KEGG_BASAL_CELL_CARCINOMA	55	-0.546974	-1.8961	9.50191e-05	0.00134489	0.00097712	3600	tags=53%, list=17%, signal=44%	8643/81029/8322/1855/324/7474/51684/8321/6469/5727/2735/650/7483/51176/54361/83439/7976/27148/8313/8323/2736/7482/6608/7475/11211/652/7481/7476/80326
KEGG_SPLICEOSOME	KEGG_SPLICEOSOME	125	0.535909	1.57019	0.000103033	0.00135414	0.000983846	5875	tags=58%, list=29%, signal=41%	84844/9410/10189/51645/6631/10946/988/8449/9416/9128/57819/6637/3306/10291/3312/10594/6632/23020/6636/25804/6434/8559/10286/10450/6634/6627/10262/3303/4116/6428/4686/1665/6429/10713/9939/9129/10465/9343/27258/5356/57461/22916/6628/1659/51362/10084/83443/22827/84321/8683/6426/10285/84991/3310/3190/9775/8896/23658/5093/6432/1655/84950/10992/51340/56259/153527/4670/11157/9092/9984/11017/56949
KEGG_PRIMARY_IMMUNODEFICIENCY	KEGG_PRIMARY_IMMUNODEFICIENCY	35	0.699294	1.76965	0.000162906	0.00196273	0.00142601	4064	tags=63%, list=20%, signal=51%	6890/3561/5993/925/973/916/915/930/3932/5788/7374/958/4261/64421/3575/926/695/115650/6891/3718/29851/920
KEGG_SYSTEMIC_LUPUS_ERYTHEMATOSUS	KEGG_SYSTEMIC_LUPUS_ERYTHEMATOSUS	54	0.636588	1.70906	0.000170672	0.00196273	0.00142601	2534	tags=48%, list=12%, signal=42%	3127/3118/714/713/712/2214/717/3109/2212/3117/3112/720/3111/3108/942/3122/3115/3119/6632/6737/6634/81/3123/958/2209/7124
KEGG_PYRIMIDINE_METABOLISM	KEGG_PYRIMIDINE_METABOLISM	97	0.559994	1.60733	0.000193592	0.00208108	0.00151199	3393	tags=38%, list=16%, signal=32%	6241/7298/7083/7378/5557/1890/129607/6240/1633/54107/23649/1503/4860/1854/10623/7296/5558/10714/5430/5426/5437/87178/5427/83549/5422/318/7372/51728/957/1841/171568/50808/9533/5431/10587/5424/56953
KEGG_OOCYTE_MEIOSIS	KEGG_OOCYTE_MEIOSIS	111	0.544203	1.5857	0.000203584	0.00208108	0.00151199	2705	tags=31%, list=13%, signal=27%	991/898/9133/5347/6790/9232/699/983/9700/9088/995/891/10459/1017/26271/7533/27127/51806/5528/9978/4085/8243/7531/9134/286151/29882/10971/5499/5567/9126/51529/5604/246184/801
KEGG_CELL_ADHESION_MOLECULES_CAMS	KEGG_CELL_ADHESION_MOLECULES_CAMS	128	0.533486	1.56453	0.000216431	0.00209596	0.00152281	4239	tags=48%, list=21%, signal=38%	3127/3118/9071/3105/3685/3106/6614/6382/3134/9074/9672/3107/3109/925/914/3655/965/3117/3112/6385/6404/3133/3111/3108/942/3122/3115/3119/3689/1365/3135/137075/3680/23705/923/6402/5788/80380/4359/3123/958/57555/3384/3684/214/29126/3683/926/23114/5133/1493/3676/5817/5792/80381/5175/29851/920/3688/4756/3113
KEGG_LYSOSOME	KEGG_LYSOSOME	121	0.538715	1.57652	0.00022887	0.00210561	0.00152982	5994	tags=57%, list=29%, signal=41%	27074/2629/1514/54/1515/4668/7805/5641/162/1520/1075/5476/55353/2717/53/533/4758/1509/2799/8722/4669/968/1508/1510/5538/6556/51606/3373/4864/3482/8905/8763/26088/9374/3073/5660/79158/2990/23659/1211/1213/3074/1777/410/1522/23457/950/1497/1512/411/23431/2581/3988/9114/10312/8907/535/1200/3920/2720/527/10239/1521/10053/967/6609/23545/10947/9179
KEGG_FOCAL_ADHESION	KEGG_FOCAL_ADHESION	197	-0.341999	-1.40477	0.000309659	0.00265231	0.00192702	2427	tags=26%, list=12%, signal=24%	23396/5296/7059/1101/5063/3696/5829/10398/3479/80310/5578/29780/858/25759/9475/2318/7057/596/2909/5728/1290/22801/7058/3480/3908/2317/3912/3911/1292/5156/394/5295/5154/3675/1291/1293/3914/7424/3673/1277/4233/1289/857/1281/824/1278/3918/1311/3909/3691/894/595
KEGG_LEISHMANIA_INFECTION	KEGG_LEISHMANIA_INFECTION	69	0.597628	1.65453	0.000317124	0.00265231	0.00192702	4639	tags=58%, list=23%, signal=45%	3127/6772/3118/2214/5603/4793/3109/2212/3117/3112/3111/3108/3122/3115/3119/4688/3689/65108/1432/7040/7097/10454/3123/2209/3654/3684/3459/7124/2002/4689/653361/6885/3717/3676/3460/5600/3688/3113/718/51135
KEGG_MISMATCH_REPAIR	KEGG_MISMATCH_REPAIR	23	0.74357	1.75786	0.000538872	0.00431098	0.00313212	3379	tags=65%, list=16%, signal=55%	5984/9156/5111/2956/4436/6117/5982/10714/6119/5985/6118/5981/5983/4292/5424
KEGG_DRUG_METABOLISM_CYTOCHROME_P450	KEGG_DRUG_METABOLISM_CYTOCHROME_P450	70	-0.478659	-1.69372	0.000616452	0.00472613	0.00343374	4499	tags=41%, list=22%, signal=32%	1571/221357/79799/10720/2326/130/4258/2941/1577/2940/2950/119391/2946/2948/125/220/222/2938/4259/221/2947/2949/316/4129/4257/1544/373156/218/7364
KEGG_PROGESTERONE_MEDIATED_OOCYTE_MATURATION	KEGG_PROGESTERONE_MEDIATED_OOCYTE_MATURATION	85	0.548546	1.55777	0.000728487	0.00536167	0.00389549	4039	tags=44%, list=20%, signal=35%	9133/890/5347/994/699/983/9088/995/891/10459/1017/5603/4085/3845/993/5139/369/208/1432/29882/5567/5290/51529/5604/246184/8503/5291/2771/996/23533/207/10393/112/51434/8697/3326/5600
KEGG_CITRATE_CYCLE_TCA_CYCLE	KEGG_CITRATE_CYCLE_TCA_CYCLE	30	0.687333	1.71406	0.000797959	0.00539384	0.00391887	5511	tags=77%, list=27%, signal=56%	5105/3418/5106/50/6389/5091/5160/4967/3419/55753/6390/8802/1431/3420/2271/3417/48/1737/4190/1743/47/5162/6392
KEGG_BIOSYNTHESIS_OF_UNSATURATED_FATTY_ACIDS	KEGG_BIOSYNTHESIS_OF_UNSATURATED_FATTY_ACIDS	20	0.765948	1.75884	0.000807212	0.00539384	0.00391887	983	tags=40%, list=5%, signal=38%	9415/641371/6319/122970/3992/60481/11332/10965
KEGG_NATURAL_KILLER_CELL_MEDIATED_CYTOTOXICITY	KEGG_NATURAL_KILLER_CELL_MEDIATED_CYTOTOXICITY	131	0.517077	1.5239	0.000820802	0.00539384	0.00391887	5186	tags=39%, list=25%, signal=29%	8743/4277/2214/3105/3106/4893/3002/3845/7305/962/3107/2207/5058/7409/369/3133/5551/836/3689/3135/3932/3937/10870/5290/3384/3459/7124/5604/3683/8503/100507436/5291/4776/23533/10451/80328/63928/3265/6850/3460/5894/8794/4068/3383/919/6464/5880/637/353091/2885/7535
KEGG_CHEMOKINE_SIGNALING_PATHWAY	KEGG_CHEMOKINE_SIGNALING_PATHWAY	184	0.478972	1.43631	0.00109996	0.0069694	0.00506358	5477	tags=46%, list=27%, signal=34%	3627/6772/6373/10563/56477/6355/4283/59345/6352/4893/4793/3845/6354/5058/7409/57580/3055/408/6357/6773/409/9844/208/3576/7074/5908/1398/1230/6370/5567/6387/4067/5290/6362/6375/5604/2782/8503/2833/653361/5291/58191/2771/6347/23533/2268/2793/6846/207/3717/56288/7852/94235/10451/112/10235/3265/7454/2932/3718/1445/6774/6351/10663/2826/10681/998/387/2870/1234/5894/6363/6464/5880/1794/1237/1147/6348/63…
KEGG_VIRAL_MYOCARDITIS	KEGG_VIRAL_MYOCARDITIS	68	0.582181	1.6086	0.00113631	0.0069694	0.00506358	2717	tags=44%, list=13%, signal=38%	3127/3118/3105/3106/3134/3107/3109/1604/3117/3112/3133/3111/3108/1981/942/3122/3115/5551/836/3119/3689/1525/3135/3123/6443/958/60/1982/3683/4627
KEGG_HEDGEHOG_SIGNALING_PATHWAY	KEGG_HEDGEHOG_SIGNALING_PATHWAY	56	-0.489977	-1.72098	0.00125422	0.0074444	0.00540869	3600	tags=46%, list=17%, signal=38%	8643/81029/8945/2619/5566/7474/51684/3549/6469/5727/2735/650/7483/54361/1456/27148/2736/7482/6608/7475/654/652/7481/5613/7476/80326
KEGG_PYRUVATE_METABOLISM	KEGG_PYRUVATE_METABOLISM	40	0.625937	1.61994	0.00219736	0.0126348	0.00917974	5456	tags=62%, list=27%, signal=46%	5105/2739/39/5106/5315/3029/5091/197257/5160/97/55902/231/3948/4199/4200/98/31/1737/4190/9380/84532/10873/32/38/5162
KEGG_TGF_BETA_SIGNALING_PATHWAY	KEGG_TGF_BETA_SIGNALING_PATHWAY	85	-0.407301	-1.51555	0.00246112	0.0137226	0.00997009	2344	tags=29%, list=11%, signal=26%	92/4090/4092/7059/7043/3398/3624/650/5516/1387/9475/7057/3625/7044/7058/1634/5518/654/652/1311/10468/7042/658/3400/4609
KEGG_PARKINSONS_DISEASE	KEGG_PARKINSONS_DISEASE	99	0.521284	1.49848	0.00259445	0.0140406	0.0102011	6262	tags=60%, list=30%, signal=42%	7345/9246/4700/170712/1347/292/7317/4711/6389/7419/4726/7314/7386/7326/118424/4712/836/29796/51465/4710/4725/4729/1329/1339/4722/6390/1349/4718/65018/341947/7384/9377/4702/1537/4716/4714/1337/7332/2861/4715/11315/54205/317/1340/4719/4720/4707/374291/4706/4695/27429/6392/4728/4709/6391/7388/5481/6622/4704
KEGG_UBIQUITIN_MEDIATED_PROTEOLYSIS	KEGG_UBIQUITIN_MEDIATED_PROTEOLYSIS	129	0.495931	1.45566	0.00372693	0.019593	0.0142352	7057	tags=53%, list=34%, signal=35%	991/11065/9246/8651/9978/27338/7317/6502/7319/7334/10054/7326/672/118424/9820/51465/29882/3093/10055/51529/246184/4591/90293/1643/83737/26272/57154/8450/996/10273/8453/65264/10401/10393/51434/8697/7332/378884/23759/54926/55284/868/7322/7324/23327/92912/10075/55236/51343/22954/10477/9817/51588/7329/997/11060/8451/4734/29945/55958/7189/9616/55120/9354/9039/8881/64750/51366
KEGG_RIG_I_LIKE_RECEPTOR_SIGNALING_PATHWAY	KEGG_RIG_I_LIKE_RECEPTOR_SIGNALING_PATHWAY	69	0.55126	1.52616	0.00389301	0.0198976	0.0144565	2534	tags=22%, list=12%, signal=19%	3627/9636/3665/5603/64135/23586/4793/79132/9474/7186/3576/1432/55593/29110/7124
KEGG_AMINO_SUGAR_AND_NUCLEOTIDE_SUGAR_METABOLISM	KEGG_AMINO_SUGAR_AND_NUCLEOTIDE_SUGAR_METABOLISM	42	0.593669	1.54903	0.00635107	0.0315837	0.0229469	6786	tags=69%, list=33%, signal=46%	5973/5372/3101/51005/1727/5238/2582/55577/80896/7358/10020/55276/29925/2592/3073/3074/2584/2585/54187/10007/2762/4351/2645/5373/2821/7360/3098/8790/1118
KEGG_HUNTINGTONS_DISEASE	KEGG_HUNTINGTONS_DISEASE	160	0.458207	1.36282	0.00718984	0.034814	0.0252939	5879	tags=48%, list=29%, signal=34%	7802/4700/170712/1347/292/3065/4711/10488/6389/7419/4726/1173/55081/7386/4712/836/5430/29796/5437/4710/4725/9519/4729/1329/10126/1339/4722/10540/6390/1349/4718/2033/5431/341947/163/7384/3066/3064/9377/4702/1211/1639/1537/5440/1213/4716/4714/1337/4715/6667/54205/2876/5436/25942/317/1175/1340/5433/4719/4720/5978/161/5438/5468/4707/374291/4706/4695/6392/23186/4728/9001/6908/4709/3092/6391
KEGG_METABOLISM_OF_XENOBIOTICS_BY_CYTOCHROME_P450	KEGG_METABOLISM_OF_XENOBIOTICS_BY_CYTOCHROME_P450	68	-0.417592	-1.47916	0.00741531	0.0349851	0.0254182	3992	tags=43%, list=19%, signal=34%	1571/221357/79799/10720/130/4258/2941/1577/2940/1572/2950/119391/2052/2946/2948/125/220/29785/222/2938/4259/221/2947/2949/4257/1544/373156/218/7364
KEGG_TOLL_LIKE_RECEPTOR_SIGNALING_PATHWAY	KEGG_TOLL_LIKE_RECEPTOR_SIGNALING_PATHWAY	102	0.491453	1.42135	0.00794142	0.0365305	0.026541	4120	tags=30%, list=20%, signal=24%	3627/6772/6373/3665/4283/5603/6352/6696/942/929/208/3576/1432/7097/10454/5290/958/3654/29110/7124/5604/8503/5291/23533/6885/207/3569/54472/5600/9641/6351
KEGG_ECM_RECEPTOR_INTERACTION	KEGG_ECM_RECEPTOR_INTERACTION	84	-0.37925	-1.42135	0.00946187	0.042463	0.0308513	1185	tags=25%, list=6%, signal=24%	1290/22801/7058/3908/3912/3911/3339/1292/3675/1291/1293/3914/3673/1277/1289/1281/1278/3918/1311/3909/3691
KEGG_BASE_EXCISION_REPAIR	KEGG_BASE_EXCISION_REPAIR	33	0.613876	1.54875	0.0100168	0.0438831	0.031883	2790	tags=48%, list=14%, signal=42%	5111/54107/2237/23583/55247/10714/4595/27301/5423/8930/5426/6996/5427/7374/10038/142
KEGG_T_CELL_RECEPTOR_SIGNALING_PATHWAY	KEGG_T_CELL_RECEPTOR_SIGNALING_PATHWAY	107	0.487566	1.41007	0.0113534	0.0485822	0.0352971	5186	tags=46%, list=25%, signal=34%	5603/4794/4893/4793/3845/10298/925/5058/7409/916/915/1019/5062/208/1739/3932/1432/4690/3937/5788/5290/7124/5604/8503/926/5291/4776/23533/917/6885/5133/1493/207/8915/10451/63928/3265/2932/5600/29851/920/998/387/5894/919/868/1147/2885/7535

## Sheet: 08.CDA_OV
ID	Description	setSize	enrichmentScore	NES	pvalue	p.adjust	qvalues	rank	leading_edge	core_enrichment
KEGG_FOCAL_ADHESION	KEGG_FOCAL_ADHESION	197	0.618776	1.82182	1.19638e-09	2.20134e-07	1.52381e-07	2875	tags=37%, list=14%, signal=32%	1311/1292/1289/2335/1277/1281/595/7058/1291/894/2534/3912/3371/1278/5156/1293/2318/1290/7060/10398/7057/3678/6714/5154/5228/25759/5159/80310/1301/2324/5880/1280/87/1302/3725/22801/7148/3679/7791/3680/9564/5579/7450/56034/3910/896/3911/3479/284217/7448/2316/1282/55742/7414/394/4638/7059/3908/857/824/1284/5295/3693/5582/60/1956/3672/5602/5923/8515/10319/7424/29895
KEGG_WNT_SIGNALING_PATHWAY	KEGG_WNT_SIGNALING_PATHWAY	150	0.641458	1.85204	4.08486e-09	3.75807e-07	2.60141e-07	3061	tags=39%, list=15%, signal=34%	6423/7481/83439/85409/6422/11211/7475/6424/595/894/2535/51176/8324/54361/4776/8321/8061/4316/80326/81029/6425/7477/85407/5880/11197/27123/7474/3725/144165/7483/5567/27121/4088/5579/8326/6932/896/64840/4772/4773/5332/166336/5566/63928/5533/6934/8313/7476/89780/5467/5582/23500/5602/8945/7473/57680/22943/8323/8325
KEGG_MELANOGENESIS	KEGG_MELANOGENESIS	101	0.695302	1.96938	7.12799e-09	4.37183e-07	3.02627e-07	3822	tags=52%, list=19%, signal=43%	7481/83439/51806/11211/7475/2535/51176/8324/54361/90993/8321/80326/81029/3845/7477/111/5443/434/7474/1906/7483/5567/5579/8326/6932/2775/114/107/3815/5332/5566/2778/196883/6934/7476/89780/801/5582/115/7473/805/1910/8323/8325/4254/7855/816/7482/64764/4157/5330/113/7480
KEGG_BASAL_CELL_CARCINOMA	KEGG_BASAL_CELL_CARCINOMA	55	0.766077	1.99897	1.87414e-08	8.62103e-07	5.96765e-07	2400	tags=51%, list=12%, signal=45%	7481/83439/11211/7475/652/2535/51176/8324/54361/2737/8321/80326/81029/7477/2736/6608/7474/7483/2735/8326/6932/650/51684/6934/8643/8313/7476/89780
KEGG_ECM_RECEPTOR_INTERACTION	KEGG_ECM_RECEPTOR_INTERACTION	84	0.703443	1.95108	2.95359e-08	9.35938e-07	6.47875e-07	2780	tags=48%, list=14%, signal=41%	1311/1292/1289/2335/1277/1281/6383/7058/1291/6382/3912/3371/1278/1293/1290/7060/7057/3678/9900/1301/1280/948/1302/22801/7148/3679/3680/7450/3910/3911/284217/7448/1282/7059/3908/1284/3693/3672/8515/10319
KEGG_CYTOKINE_CYTOKINE_RECEPTOR_INTERACTION	KEGG_CYTOKINE_CYTOKINE_RECEPTOR_INTERACTION	261	0.564943	1.68761	3.05197e-08	9.35938e-07	6.47875e-07	4535	tags=43%, list=22%, signal=34%	655/9547/1271/7043/6366/4804/6387/3625/5156/6362/51330/3624/5154/6374/6372/3569/2919/3976/3554/5159/7040/8744/2324/6363/10913/55504/7048/4050/8809/2920/3566/1896/970/2057/958/3586/8742/94/8784/3576/3563/7850/56034/650/6352/6357/115650/3815/3589/1439/10344/7133/268/1441/6348/943/80301/7292/355/6370/6361/1236/7046/27242/6347/8793/1956/6356/6351/5197/3559/944/7293/7424/6358/27190/4055/7852/4254/5156…
KEGG_PARKINSONS_DISEASE	KEGG_PARKINSONS_DISEASE	99	-0.570624	-2.10265	9.32952e-08	2.45233e-06	1.69755e-06	3477	tags=55%, list=17%, signal=46%	1339/11315/4695/4715/374291/4728/4712/5481/1340/291/7318/9377/170712/7417/9246/4709/1347/7384/4700/440567/4726/6391/4697/4708/7381/4705/4694/4713/4724/4722/4702/4719/4729/6390/1349/54205/4698/1327/4701/4706/1329/7385/2861/292/6389/6392/1351/4720/29796/1537/341947/4711/7386/4723
KEGG_HEDGEHOG_SIGNALING_PATHWAY	KEGG_HEDGEHOG_SIGNALING_PATHWAY	56	0.74449	1.95446	1.81095e-07	4.16518e-06	2.88322e-06	2808	tags=48%, list=14%, signal=42%	655/7481/7475/652/54361/2619/2737/80326/81029/7477/2736/7546/6608/654/7474/7483/5567/2735/650/5566/51684/8643/51715/7476/89780/8945/7473
KEGG_MAPK_SIGNALING_PATHWAY	KEGG_MAPK_SIGNALING_PATHWAY	266	0.539085	1.61093	8.45343e-07	1.72826e-05	1.19633e-05	3173	tags=30%, list=15%, signal=26%	5320/7043/9965/3164/1847/8817/5156/2353/2318/2261/2248/9254/1843/4776/5154/2260/27092/3845/8822/3554/5159/7040/1848/7048/5880/4908/8912/4803/1852/3725/5600/11184/4616/3306/1846/6196/2252/929/5567/994/7850/2254/6300/6237/5579/773/8913/4217/9448/775/4773/5566/22808/3315/2316/63928/4909/5533/1647/5322/5924/10235/355/1844/3727/7046/4915/5582/1956/4208/5801/5602/5923/2247/2246/7786/3310/10125/26281/40…
KEGG_RIBOSOME	KEGG_RIBOSOME	87	-0.553042	-2.01069	1.47687e-06	2.49599e-05	1.72778e-05	3798	tags=49%, list=18%, signal=40%	6168/6164/6209/6155/6167/6157/6229/7311/6235/51187/6146/6122/6207/6223/6134/2197/11224/6138/6142/6132/6135/6169/6152/6156/6222/4736/6202/3921/6130/6204/6159/25873/6165/6171/6189/6232/6188/6133/6194/6144/6234/6147/6139
KEGG_PATHWAYS_IN_CANCER	KEGG_PATHWAYS_IN_CANCER	322	0.519799	1.56735	1.49217e-06	2.49599e-05	1.72778e-05	3388	tags=32%, list=16%, signal=27%	7481/83439/4313/11211/7475/7043/2335/652/595/9965/3912/2535/51176/8324/8817/54361/861/5156/6258/2353/2261/2248/2737/7039/8321/5154/2260/80326/5228/3569/5979/81029/3845/8822/7477/5159/2736/7040/7048/5880/6608/7474/3725/2252/1021/6513/7483/3576/2735/2113/2254/4088/1026/5579/8326/6932/3910/5468/3911/4312/650/5335/3479/284217/4824/6688/3815/1282/1441/51684/112399/355/3908/6934/8643/8313/1284/7476/897…
KEGG_TGF_BETA_SIGNALING_PATHWAY	KEGG_TGF_BETA_SIGNALING_PATHWAY	85	0.656481	1.81927	2.98126e-06	4.57127e-05	3.16432e-05	2417	tags=34%, list=12%, signal=30%	655/1311/7043/3397/652/3399/1634/7058/3625/7060/7057/7044/3624/7040/7048/4052/4092/654/3398/9241/8646/94/4088/4091/4093/650/268/7059/7046
KEGG_OXIDATIVE_PHOSPHORYLATION	KEGG_OXIDATIVE_PHOSPHORYLATION	101	-0.513663	-1.89909	3.4762e-06	4.92016e-05	3.40583e-05	3229	tags=51%, list=16%, signal=44%	27068/10312/533/1339/4695/4715/374291/537/4728/4712/534/1340/9377/170712/4709/1347/7384/4700/440567/4726/6391/4697/4708/523/7381/4705/4694/4713/1352/4724/4722/4702/4719/4729/6390/1349/4698/1327/4701/4706/1329/7385/6389/6392/1351/4720/29796/1537/341947/4711/7386/4723
KEGG_VASCULAR_SMOOTH_MUSCLE_CONTRACTION	KEGG_VASCULAR_SMOOTH_MUSCLE_CONTRACTION	112	0.614788	1.7527	4.52591e-06	5.94834e-05	4.11756e-05	2916	tags=37%, list=14%, signal=32%	51806/5320/59/10267/10266/72/10398/4629/800/10268/3709/111/4882/5567/5579/1909/147/94274/10203/114/136/3779/775/3708/5739/107/5332/5566/2778/5583/196883/5322/4638/140465/801/5582/5592/4660/115/146/805
KEGG_DILATED_CARDIOMYOPATHY	KEGG_DILATED_CARDIOMYOPATHY	90	0.640579	1.79259	7.28594e-06	8.93742e-05	6.18666e-05	3423	tags=44%, list=17%, signal=37%	1674/7043/9254/7134/7169/3678/27092/7040/7168/111/5350/6444/7137/22801/3679/5567/3680/70/114/3479/775/107/4624/5566/4634/2778/196883/3908/7139/3693/60/3672/4000/8515/115/7171/8516/59285/6442/784
KEGG_GAP_JUNCTION	KEGG_GAP_JUNCTION	87	0.642516	1.78446	1.72955e-05	0.000198898	0.000137681	2776	tags=34%, list=13%, signal=30%	347733/5156/10382/7280/6714/5154/7846/3845/5159/80310/3709/111/2697/84617/1902/7277/5567/5579/56034/114/3708/107/5332/5566/2778/196883/5582/5592/1956/115
KEGG_CITRATE_CYCLE_TCA_CYCLE	KEGG_CITRATE_CYCLE_TCA_CYCLE	30	-0.710312	-2.04805	1.88304e-05	0.000203811	0.000141082	2262	tags=57%, list=11%, signal=51%	8801/1738/5160/8803/3419/6391/1431/8802/6390/4967/2271/3420/6389/1737/6392/4191/50
KEGG_HUNTINGTONS_DISEASE	KEGG_HUNTINGTONS_DISEASE	160	-0.411852	-1.5928	2.55085e-05	0.000260754	0.000180499	2207	tags=39%, list=11%, signal=35%	4695/4715/374291/4728/4712/5481/6648/1340/291/2033/9377/170712/7417/4709/1213/1347/7384/4700/27019/27113/440567/5978/4726/5331/5436/6391/4697/4708/5437/7381/4705/4694/4713/10126/4724/4722/4702/4719/4729/6390/1349/54205/4698/1327/4701/4706/6875/841/1329/7385/292/6389/6392/1351/4720/29796/5431/1537/341947/148327/4711/7386/4723
KEGG_HYPERTROPHIC_CARDIOMYOPATHY_HCM	KEGG_HYPERTROPHIC_CARDIOMYOPATHY_HCM	83	0.606367	1.67912	9.18817e-05	0.000889801	0.000615938	3423	tags=39%, list=17%, signal=32%	1674/7043/9254/7134/7169/3678/3569/27092/7040/7168/6444/7137/22801/3679/3680/70/3479/775/4624/4634/3908/7139/3693/60/3672/4000/8515/7171/8516/59285/6442/784
KEGG_TERPENOID_BACKBONE_BIOSYNTHESIS	KEGG_TERPENOID_BACKBONE_BIOSYNTHESIS	15	-0.801251	-2.02817	0.000148772	0.0013687	0.000947442	1979	tags=67%, list=10%, signal=60%	23590/38/4597/79947/3156/3422/3157/10654/3158/2224
KEGG_CALCIUM_SIGNALING_PATHWAY	KEGG_CALCIUM_SIGNALING_PATHWAY	177	0.527317	1.54561	0.000213063	0.00186684	0.00129226	4958	tags=48%, list=24%, signal=37%	51806/5156/7134/489/5159/3709/5350/8912/7125/22953/2149/5567/2906/113026/5579/1909/5153/8877/147/773/2769/3274/8913/114/136/5025/5335/775/3708/5136/107/4842/3706/5332/3362/5566/63928/2778/5533/196883/4638/9630/5724/5027/6261/4923/801/5582/1956/4846/115/146/805/2774/1910/7220/10800/3707/624/5336/155/816/6869/5023/185/5330/113/154/623/2903/5534/3357/8911/487/85366/776/5026/5532/6547/56413/6915/108/…
KEGG_DNA_REPLICATION	KEGG_DNA_REPLICATION	36	-0.618305	-1.87155	0.000557346	0.00466144	0.00322674	4800	tags=58%, list=23%, signal=45%	5111/5424/5982/1763/3978/4173/4172/6119/5984/2237/4176/6117/6118/10714/4171/5425/23649/5981/5983/54107/4174
KEGG_GNRH_SIGNALING_PATHWAY	KEGG_GNRH_SIGNALING_PATHWAY	101	0.571781	1.61951	0.000595524	0.0047642	0.00329787	2916	tags=28%, list=14%, signal=24%	4313/51806/5320/4323/6714/3845/3709/111/3725/5600/1839/5567/6300/5579/114/775/3708/107/5332/5566/2778/196883/5322/801/1956/5602/115/805
KEGG_AXON_GUIDANCE	KEGG_AXON_GUIDANCE	128	0.54024	1.55145	0.000674556	0.00517159	0.00357988	2887	tags=38%, list=14%, signal=33%	3897/2534/6387/1949/6586/4776/10512/2050/1947/1943/3845/2049/10501/6405/5880/8482/57556/5362/1969/9353/25791/223117/10371/8829/4772/4773/84448/2048/5361/3984/63928/9037/6585/5533/29984/22885/6091/56920/10154/5998/219699/6092/54910/2043/54437/1946/1808/1948/57689
KEGG_COMPLEMENT_AND_COAGULATION_CASCADES	KEGG_COMPLEMENT_AND_COAGULATION_CASCADES	69	0.603348	1.64175	0.00102161	0.00735378	0.00509043	2483	tags=33%, list=12%, signal=29%	5327/730/5054/2152/1675/2162/7056/5328/2159/5329/3075/2/2149/728/7450/5345/716/7035/715/712/710/5265/713
KEGG_PRION_DISEASES	KEGG_PRION_DISEASES	35	0.69397	1.70431	0.00103912	0.00735378	0.00509043	2483	tags=37%, list=12%, signal=33%	730/2534/1958/3569/4684/5567/4851/5621/6352/5566/712/6647/713
KEGG_CELL_ADHESION_MOLECULES_CAMS	KEGG_CELL_ADHESION_MOLECULES_CAMS	128	0.524818	1.50716	0.00169224	0.0110492	0.0076485	1836	tags=25%, list=9%, signal=23%	9074/9080/3897/1001/6383/5010/933/6382/1462/4099/57863/9379/7122/83700/926/57502/4684/23705/57555/6403/7412/958/3384/58494/1000/1272/3680/8506/1003/90952/925/6402
KEGG_ANTIGEN_PROCESSING_AND_PRESENTATION	KEGG_ANTIGEN_PROCESSING_AND_PRESENTATION	80	-0.431307	-1.5561	0.00172771	0.0110492	0.0076485	3260	tags=31%, list=16%, signal=26%	972/5994/821/3108/3127/1520/3309/567/3119/3303/3111/6892/3122/3117/3123/3304/3109/6891/4261/3113/3118/3112/3312/5993/6890
KEGG_PORPHYRIN_AND_CHLOROPHYLL_METABOLISM	KEGG_PORPHYRIN_AND_CHLOROPHYLL_METABOLISM	40	-0.567342	-1.76622	0.00174146	0.0110492	0.0076485	2294	tags=20%, list=11%, signal=18%	124454/3145/1352/2235/5498/2495/7364/1356
KEGG_STEROID_BIOSYNTHESIS	KEGG_STEROID_BIOSYNTHESIS	17	-0.7285	-1.85248	0.00376766	0.0231083	0.015996	3688	tags=65%, list=18%, signal=53%	10682/6309/51478/4047/50814/1595/6713/6307/2222/1717/1718
KEGG_LEUKOCYTE_TRANSENDOTHELIAL_MIGRATION	KEGG_LEUKOCYTE_TRANSENDOTHELIAL_MIGRATION	115	0.516061	1.4758	0.00493302	0.0278067	0.0192483	4368	tags=40%, list=21%, signal=32%	9074/9080/4313/5010/6387/7122/10398/83700/5880/87/7412/58494/5600/7070/1003/9564/6300/5579/90952/4688/5335/5175/7414/394/5295/5582/60/4689/29895/7852/58498/9075/5336/81/7408/7430/9076/7409/9475/11069/3689/9073/24146/83593/5829/23533
KEGG_JAK_STAT_SIGNALING_PATHWAY	KEGG_JAK_STAT_SIGNALING_PATHWAY	155	0.492032	1.42705	0.00500711	0.0278067	0.0192483	4989	tags=34%, list=24%, signal=26%	1271/595/10253/894/81848/10252/8651/5292/3569/3976/3566/3718/200734/2057/9021/3586/161742/3598/3563/8835/896/3589/1439/1441/9655/5295/3559/10379/51561/2690/53832/3588/3575/3572/6777/3952/5008/3587/3459/6776/5617/3953/23533/11009/163702/122809/10000/5781/282618/1387/867/1489/3590
KEGG_REGULATION_OF_ACTIN_CYTOSKELETON	KEGG_REGULATION_OF_ACTIN_CYTOSKELETON	211	0.472503	1.39829	0.00503676	0.0278067	0.0192483	4646	tags=38%, list=23%, signal=30%	2335/9965/8817/5156/2261/2248/10398/3678/5154/2260/3845/8822/2245/5159/80310/4628/5880/8936/87/10788/2149/22801/3679/2252/929/3680/9564/2254/6237/56034/3984/22808/9459/7414/7454/4638/7114/5295/3693/60/1956/3672/8515/2247/2246/29895/55740/8395/26281/624/58498/8516/1445/81/10298/7430/5155/54434/50649/7409/3674/9475/23396/3687/623/10095/3689/4659/5829/8396/23533/3071/3645/2768/85366/4478/2253/3690/5…
KEGG_MISMATCH_REPAIR	KEGG_MISMATCH_REPAIR	23	-0.637782	-1.76777	0.00513819	0.0278067	0.0192483	4800	tags=61%, list=23%, signal=47%	5111/5424/5982/3978/9156/6119/5984/5395/6117/6118/10714/5425/5981/5983
KEGG_ALZHEIMERS_DISEASE	KEGG_ALZHEIMERS_DISEASE	145	-0.341851	-1.31561	0.00534443	0.0280964	0.0194489	2277	tags=31%, list=11%, signal=28%	3710/9377/170712/823/4709/6868/1347/7384/4700/440567/4726/5331/6391/4697/4708/7381/4705/4694/4713/4724/4722/4702/4719/4729/6390/1349/54205/4698/1327/4701/4706/841/1329/7385/6389/6392/1351/4720/29796/51107/1537/341947/4711/7386/4723
KEGG_GLYCOSAMINOGLYCAN_BIOSYNTHESIS_CHONDROITIN_SULFATE	KEGG_GLYCOSAMINOGLYCAN_BIOSYNTHESIS_CHONDROITIN_SULFATE	22	0.706624	1.63053	0.00586075	0.029955	0.0207354	3488	tags=68%, list=17%, signal=57%	51363/79586/9469/50515/29940/113189/22856/64131/56548/55454/27087/55790/55501/337876/54480
KEGG_CHEMOKINE_SIGNALING_PATHWAY	KEGG_CHEMOKINE_SIGNALING_PATHWAY	184	0.473895	1.38967	0.00647439	0.032197	0.0222874	3814	tags=34%, list=19%, signal=28%	9547/6366/6387/6362/2786/6374/6372/2919/3845/25759/2791/57580/6363/111/5880/2920/3718/2784/54331/5567/3576/2869/9564/5579/114/6352/6357/107/2268/5332/10344/5566/51764/3055/6348/7454/196883/94235/10235/6370/6361/1236/6347/5295/6356/9844/6351/5197/115/4793/6358/7852/408/1445/5196/2921/6367/2793/7409/6777/9475/5330/113
KEGG_TASTE_TRANSDUCTION	KEGG_TASTE_TRANSDUCTION	51	0.595781	1.54392	0.00690226	0.0325697	0.0225454	3160	tags=27%, list=15%, signal=23%	2784/83756/5567/773/114/5136/5566/51764/6340/2778/196883/29850/40/6338
KEGG_MELANOMA	KEGG_MELANOMA	71	0.558356	1.51909	0.00690335	0.0325697	0.0225454	3086	tags=31%, list=15%, signal=26%	595/9965/8817/5156/2248/5154/2260/3845/8822/5159/80310/2252/1021/2254/1026/56034/3479/5295/1956/2247/2246/26281
KEGG_PEROXISOME	KEGG_PEROXISOME	78	-0.414051	-1.47372	0.00741153	0.034093	0.0235999	3255	tags=38%, list=16%, signal=33%	5828/8540/83594/51703/11001/6648/8800/5193/8443/5192/25824/5189/5824/847/2053/1384/6342/51/26061/10455/10478/8799/5190/373156/1962/7498/11264/390916/3155/10654
KEGG_GLYOXYLATE_AND_DICARBOXYLATE_METABOLISM	KEGG_GLYOXYLATE_AND_DICARBOXYLATE_METABOLISM	16	-0.682427	-1.73988	0.00958029	0.0423393	0.0293081	2364	tags=38%, list=11%, signal=33%	9380/10797/1431/441024/4191/50
KEGG_NEUROACTIVE_LIGAND_RECEPTOR_INTERACTION	KEGG_NEUROACTIVE_LIGAND_RECEPTOR_INTERACTION	271	0.446648	1.33426	0.0096644	0.0423393	0.0293081	5682	tags=38%, list=28%, signal=28%	2901/150/2550/187/9294/1901/5745/22953/1902/5734/2149/728/2906/1394/53637/1909/1241/147/152/8811/3274/10203/136/5025/2900/2847/5739/1144/3362/8698/2357/5724/5027/3001/4923/1146/151/5732/146/10161/1511/1910/10800/719/624/4987/64106/155/55879/2690/2846/6869/9568/53829/5023/286530/185/4157/3952/154/623/2151/2358/5031/2903/3357/7434/2569/2563/1140/5617/3354/1137/10316/3953/554/9934/5026/9002/27334/56…
KEGG_RIG_I_LIKE_RECEPTOR_SIGNALING_PATHWAY	KEGG_RIG_I_LIKE_RECEPTOR_SIGNALING_PATHWAY	69	-0.420078	-1.48798	0.010094	0.0431929	0.029899	2416	tags=19%, list=12%, signal=17%	57506/843/9636/4790/5300/3665/23586/841/7186/5970/7706/64135/3627
KEGG_ARRHYTHMOGENIC_RIGHT_VENTRICULAR_CARDIOMYOPATHY_ARVC	KEGG_ARRHYTHMOGENIC_RIGHT_VENTRICULAR_CARDIOMYOPATHY_ARVC	74	0.547476	1.49919	0.011161	0.0466731	0.032308	3612	tags=38%, list=18%, signal=31%	1674/83439/51176/9254/3678/27092/87/2697/6444/22801/3679/1000/3680/6932/775/3908/6934/3693/60/3672/4000/8515/8516/59285/81/6442/784/3674

## Sheet: 09.HELLS_OV
ID	Description	setSize	enrichmentScore	NES	pvalue	p.adjust	qvalues	rank	leading_edge	core_enrichment
KEGG_ALLOGRAFT_REJECTION	KEGG_ALLOGRAFT_REJECTION	35	-0.881364	-2.77494	1e-10	9.63158e-10	6.37119e-10	1364	tags=60%, list=7%, signal=56%	5551/3592/3002/3586/3134/942/3109/3105/3133/3111/3107/3108/3115/3106/3127/3117/3119/3118/3122/3123/3113
KEGG_ANTIGEN_PROCESSING_AND_PRESENTATION	KEGG_ANTIGEN_PROCESSING_AND_PRESENTATION	80	-0.725467	-2.69414	1e-10	9.63158e-10	6.37119e-10	1215	tags=34%, list=6%, signal=32%	3312/3303/5720/6892/1514/1508/920/3134/6890/3109/3105/3133/3111/1520/3107/567/3108/3115/3106/3127/3117/3119/972/3118/3122/3123/3113
KEGG_ASTHMA	KEGG_ASTHMA	28	-0.915955	-2.77138	1e-10	9.63158e-10	6.37119e-10	754	tags=54%, list=4%, signal=52%	3586/2205/6356/3109/3111/2207/3108/3115/3127/3117/3119/3118/3122/3123/3113
KEGG_AUTOIMMUNE_THYROID_DISEASE	KEGG_AUTOIMMUNE_THYROID_DISEASE	50	-0.887573	-3.06118	1e-10	9.63158e-10	6.37119e-10	816	tags=38%, list=4%, signal=37%	3002/3586/3134/942/3109/3105/3133/3111/3107/3108/3115/3106/3127/3117/3119/3118/3122/3123/3113
KEGG_CELL_CYCLE	KEGG_CELL_CYCLE	124	0.701178	2.176	1e-10	9.63158e-10	6.37119e-10	3574	tags=60%, list=17%, signal=50%	701/4175/8317/4173/983/4172/4176/4171/699/9700/5111/993/1869/9232/5347/4998/7272/9133/1111/6502/890/9126/891/990/991/9088/8318/995/23594/1017/994/5933/8243/5591/1870/7465/4174/1031/2810/1871/9184/9134/25/7029/3066/7027/10926/27127/4193/10274/4085/4999/2033/1029/11200/4088/51434/23595/898/29882/10971/545/3065/10459/7157/1874/7532/64682/1019/1387/5885/8881/2932/51343/10735
KEGG_COMPLEMENT_AND_COAGULATION_CASCADES	KEGG_COMPLEMENT_AND_COAGULATION_CASCADES	69	-0.741656	-2.73021	1e-10	9.63158e-10	6.37119e-10	1381	tags=35%, list=7%, signal=33%	5329/7056/5328/717/3075/728/721/2/716/720/710/629/5054/966/2162/1675/719/1604/712/714/5265/713/5104/718
KEGG_CYTOKINE_CYTOKINE_RECEPTOR_INTERACTION	KEGG_CYTOKINE_CYTOKINE_RECEPTOR_INTERACTION	261	-0.516486	-2.26205	1e-10	9.63158e-10	6.37119e-10	3109	tags=38%, list=15%, signal=33%	3588/3579/116379/7293/356/1236/23765/50615/1441/7423/6364/6372/6367/5156/7424/6366/5155/10344/6376/6357/4055/958/355/3559/6362/7042/3594/3624/94/3574/8794/6361/3570/10663/1439/1489/3460/970/7850/729230/6369/5008/939/608/8764/1234/2921/3600/3575/7132/3592/3597/3560/56477/1230/7133/7048/3569/6846/2833/51330/3586/3587/3976/3625/3566/1435/2919/3576/8744/7040/9180/10673/8741/10563/6356/6355/3601/8784/…
KEGG_DNA_REPLICATION	KEGG_DNA_REPLICATION	36	0.861308	2.24023	1e-10	9.63158e-10	6.37119e-10	735	tags=64%, list=4%, signal=62%	4175/4173/4172/4176/4171/1763/5111/5984/2237/3978/5424/5426/5427/5557/10535/5983/5985/4174/23649/5982/5422/10714/5558
KEGG_GRAFT_VERSUS_HOST_DISEASE	KEGG_GRAFT_VERSUS_HOST_DISEASE	37	-0.89016	-2.83363	1e-10	9.63158e-10	6.37119e-10	861	tags=54%, list=4%, signal=52%	3569/3002/3134/942/3109/3105/3553/3133/3111/3107/3108/3115/3106/3127/3117/3119/3118/3122/3123/3113
KEGG_INTESTINAL_IMMUNE_NETWORK_FOR_IGA_PRODUCTION	KEGG_INTESTINAL_IMMUNE_NETWORK_FOR_IGA_PRODUCTION	46	-0.788774	-2.65538	1e-10	9.63158e-10	6.37119e-10	1442	tags=48%, list=7%, signal=45%	608/3600/56477/3569/5284/3586/7040/10673/942/8741/3601/3109/3111/3108/3115/3127/3117/3119/3118/3122/3123/3113
KEGG_LEISHMANIA_INFECTION	KEGG_LEISHMANIA_INFECTION	69	-0.761346	-2.8027	1e-10	9.63158e-10	6.37119e-10	2165	tags=52%, list=11%, signal=47%	7042/5970/4688/3654/4790/3460/3684/3592/4615/7099/5595/653361/3586/2209/7097/7040/4689/3109/3553/2212/1535/3459/3111/2353/3689/3108/2214/3115/3127/3117/3119/3118/3122/3123/3113/718
KEGG_LYSOSOME	KEGG_LYSOSOME	121	-0.592671	-2.35403	1e-10	9.63158e-10	6.37119e-10	3238	tags=53%, list=16%, signal=45%	55353/51606/50617/1211/3423/9741/2799/162/968/3988/1174/1511/4125/4668/4074/2760/5641/527/22901/26503/54/5538/950/3073/10053/4669/9114/1200/175/1777/2548/84572/6609/57192/3074/1512/4126/1514/285362/5660/1519/1508/3425/2720/10577/410/2629/427/3920/1203/2517/1212/1522/1521/537/5476/1509/4758/967/8722/533/1520/1513/7805
KEGG_OXIDATIVE_PHOSPHORYLATION	KEGG_OXIDATIVE_PHOSPHORYLATION	101	-0.613123	-2.34007	1e-10	9.63158e-10	6.37119e-10	3250	tags=55%, list=16%, signal=47%	155066/51606/4696/50617/1346/9550/1340/64077/1337/4717/4711/1349/4725/1351/528/527/7385/9167/6391/4724/7386/9296/1327/170712/9114/4728/4708/4706/4701/4695/1347/374291/1329/7381/4718/1350/27068/529/6392/126328/4716/4697/4694/9377/27089/1345/29796/6390/4713/245973/525/537/4715/533/8992/1537
KEGG_RIBOSOME	KEGG_RIBOSOME	87	-0.851464	-3.1926	1e-10	9.63158e-10	6.37119e-10	2348	tags=84%, list=11%, signal=75%	6129/6201/51121/6218/6228/6217/6193/6170/6205/6175/6166/6187/6191/6165/6158/6160/9349/6135/6154/6167/6130/6141/7311/6224/6210/6233/11224/6125/6152/6230/6194/2197/6143/6139/6176/6169/6122/9045/6203/23521/6164/6209/3921/6227/6181/6171/6206/6168/6138/6234/6136/6207/6202/6144/6137/6232/6134/6235/6156/6204/6161/6159/4736/6155/6142/6157/25873/6188/6189/6222/6133/6147/6132
KEGG_SPLICEOSOME	KEGG_SPLICEOSOME	125	0.651742	2.02698	1e-10	9.63158e-10	6.37119e-10	3464	tags=56%, list=17%, signal=47%	58517/7919/220988/4670/10915/23350/3192/6426/9984/3178/55119/9879/6636/23020/23450/6625/23451/22985/57187/6626/6434/6427/10772/6628/27316/55110/9129/10523/26121/6627/22916/84991/6429/10189/8175/988/10285/144983/11338/9785/6432/9092/6430/6632/55660/4686/3190/56259/27339/10946/9416/57461/6428/3306/4116/84950/6637/9128/10713/51691/22938/10594/9716/6431/10992/11325/6635/23658/10262/8449
KEGG_SYSTEMIC_LUPUS_ERYTHEMATOSUS	KEGG_SYSTEMIC_LUPUS_ERYTHEMATOSUS	54	-0.76675	-2.65097	1e-10	9.63158e-10	6.37119e-10	1218	tags=46%, list=6%, signal=44%	717/721/3586/2209/716/720/942/2213/3109/2212/3111/3108/2214/712/3115/3127/714/3117/713/3119/3118/3122/3123/3113/718
KEGG_TOLL_LIKE_RECEPTOR_SIGNALING_PATHWAY	KEGG_TOLL_LIKE_RECEPTOR_SIGNALING_PATHWAY	102	-0.622882	-2.39482	1e-10	9.63158e-10	6.37119e-10	2691	tags=39%, list=13%, signal=34%	4792/3665/3929/958/8772/5293/10000/5605/5970/10333/3654/51311/4790/54472/3592/4615/7099/5595/5606/51284/7098/7100/3569/7097/3576/7096/942/148022/3553/4283/6373/23643/6348/6352/2353/6351/1513/3627/929/6696
KEGG_TYPE_I_DIABETES_MELLITUS	KEGG_TYPE_I_DIABETES_MELLITUS	41	-0.839008	-2.7643	1e-10	9.63158e-10	6.37119e-10	1364	tags=54%, list=7%, signal=50%	5551/3592/3002/3382/3134/942/3109/3105/3553/3133/3111/3107/3108/3115/3106/3127/3117/3119/3118/3122/3123/3113
KEGG_VIRAL_MYOCARDITIS	KEGG_VIRAL_MYOCARDITIS	68	-0.693503	-2.54775	1e-10	9.63158e-10	6.37119e-10	500	tags=31%, list=2%, signal=30%	3383/3134/942/5880/3109/3105/3133/3111/3689/3107/3108/1604/3115/3106/3127/3117/3119/3118/3122/3123/3113
KEGG_HEMATOPOIETIC_CELL_LINEAGE	KEGG_HEMATOPOIETIC_CELL_LINEAGE	85	-0.601132	-2.26111	3.66928e-09	3.35739e-08	2.22088e-08	2591	tags=41%, list=13%, signal=36%	917/913/909/3673/3559/3574/945/925/3570/911/7850/947/3678/3684/3575/916/3675/951/3569/915/2209/3566/920/1435/914/290/966/3553/928/1436/1604/929/3127/3122/3123
KEGG_CELL_ADHESION_MOLECULES_CAMS	KEGG_CELL_ADHESION_MOLECULES_CAMS	128	-0.529736	-2.12953	4.49487e-09	3.91696e-08	2.59103e-08	2004	tags=34%, list=10%, signal=31%	137075/6614/6402/925/965/7122/1462/947/80380/3684/9071/7412/5788/5175/1366/10686/1272/920/914/1365/3383/1364/57863/3134/942/3109/3105/3133/3111/3696/6404/3689/3107/3108/3115/3106/3127/3117/3119/3118/3122/3123/3113
KEGG_PARKINSONS_DISEASE	KEGG_PARKINSONS_DISEASE	99	-0.565997	-2.16592	8.78303e-09	7.30588e-08	4.83277e-08	3011	tags=47%, list=15%, signal=41%	6622/1346/1340/1337/4717/4711/118424/1349/4725/1351/7385/9167/6391/4724/7386/1327/292/170712/4728/4708/7318/4706/4701/11315/4695/1347/374291/1329/293/7381/4718/1350/6392/4716/4697/4694/9377/27089/1345/9246/29796/6390/4713/65018/4715/1537/7314
KEGG_CHEMOKINE_SIGNALING_PATHWAY	KEGG_CHEMOKINE_SIGNALING_PATHWAY	184	-0.422617	-1.78329	5.16762e-07	4.11163e-06	2.7198e-06	2736	tags=35%, list=13%, signal=30%	5747/2185/23533/5294/3579/1236/6364/54331/6372/6367/4792/6366/10344/6376/6357/6774/1794/2788/5293/6362/10000/5970/2793/4790/6361/10663/2268/998/2791/729230/6369/1234/2921/408/56477/5595/7454/653361/1230/4067/3055/6846/2833/55970/10451/2919/3576/7409/10563/6356/6355/5880/4283/2920/6373/58191/6348/6352/6347/414062/6351/1524/3627/9547
KEGG_OOCYTE_MEIOSIS	KEGG_OOCYTE_MEIOSIS	111	0.577583	1.7819	2.299e-06	1.75299e-05	1.15958e-05	3034	tags=32%, list=15%, signal=28%	983/699/9700/9232/5347/9133/9126/891/991/9088/995/26271/1017/8243/6790/9134/9748/27127/808/4085/111/3480/5529/5501/51434/3710/898/29882/10971/112/10459/3709/5528/8945/7532/64682
KEGG_ARACHIDONIC_ACID_METABOLISM	KEGG_ARACHIDONIC_ACID_METABOLISM	58	-0.571913	-2.02052	6.11093e-06	4.4732e-05	2.95898e-05	3220	tags=38%, list=16%, signal=32%	1579/2686/5319/2687/113612/26279/1573/874/247/6916/5322/873/5742/27306/5740/9536/240/5320/2876/2879/5730/2878
KEGG_PORPHYRIN_AND_CHLOROPHYLL_METABOLISM	KEGG_PORPHYRIN_AND_CHLOROPHYLL_METABOLISM	40	-0.631384	-2.05322	2.53283e-05	0.000178272	0.000117925	2227	tags=18%, list=11%, signal=16%	644/2235/645/3162/2495/1356/7364
KEGG_ALZHEIMERS_DISEASE	KEGG_ALZHEIMERS_DISEASE	145	-0.400889	-1.63963	3.93808e-05	0.000266914	0.000176561	2763	tags=36%, list=13%, signal=31%	1340/572/1337/5664/355/4717/55851/4711/8772/1349/4725/1351/637/824/7385/9167/6391/4724/7386/1327/170712/823/4728/4708/4706/4701/4695/1020/1347/374291/51107/1329/7381/4718/7132/1350/5595/6392/4716/4697/4694/9377/27089/1345/29796/6390/4713/4715/3553/51806/25825/1537
KEGG_NATURAL_KILLER_CELL_MEDIATED_CYTOTOXICITY	KEGG_NATURAL_KILLER_CELL_MEDIATED_CYTOTOXICITY	131	-0.413658	-1.6733	4.59914e-05	0.00029271	0.000193625	3357	tags=33%, list=16%, signal=28%	51744/80328/259197/3384/11261/2185/919/23533/5294/356/2215/4068/6452/4772/5336/355/3683/5293/5605/100507436/637/8794/3460/5551/5595/3002/3937/10451/7409/3383/5880/3105/962/8743/3459/3133/10870/3689/3107/2207/2214/7305/3106
KEGG_MISMATCH_REPAIR	KEGG_MISMATCH_REPAIR	23	0.770081	1.85567	4.63857e-05	0.00029271	0.000193625	703	tags=48%, list=3%, signal=46%	5111/5984/3978/5424/9156/2956/4436/5983/5985/5982/10714
KEGG_NOD_LIKE_RECEPTOR_SIGNALING_PATHWAY	KEGG_NOD_LIKE_RECEPTOR_SIGNALING_PATHWAY	61	-0.525279	-1.86816	0.000108075	0.000659255	0.000436091	3340	tags=43%, list=16%, signal=36%	7128/5603/9051/7205/64127/4792/6357/330/114548/5970/64170/4790/5595/3569/84674/2919/3576/6356/6355/3553/29108/834/2920/6352/6347/3606
KEGG_PROGESTERONE_MEDIATED_OOCYTE_MATURATION	KEGG_PROGESTERONE_MEDIATED_OOCYTE_MATURATION	85	0.559764	1.66872	0.000217927	0.00128647	0.000850988	5925	tags=52%, list=29%, signal=37%	983/699/993/5347/9133/890/891/9088/995/1017/994/5139/4085/111/5599/3480/3845/51434/29882/208/112/2770/10459/64682/673/8881/51343/8503/5894/245711/5567/3320/8697/5291/114/6197/5290/25847/5602/107/29945/51433/2771/5604
KEGG_BASE_EXCISION_REPAIR	KEGG_BASE_EXCISION_REPAIR	33	0.675916	1.74067	0.000230098	0.00131587	0.000870436	1056	tags=42%, list=5%, signal=40%	5111/2237/3978/5424/5426/5427/7515/10038/55247/10714/7374/3146/142/4595
KEGG_RNA_DEGRADATION	KEGG_RNA_DEGRADATION	54	0.599999	1.68337	0.000484969	0.00268938	0.00177899	3771	tags=54%, list=18%, signal=44%	2027/219988/2026/51013/5393/4849/4848/11340/57472/23644/23404/167227/3329/23019/55802/25904/51010/51691/29883/10914/87178/10200/118460/23658/1656/64895/5394/54464/5073
KEGG_AXON_GUIDANCE	KEGG_AXON_GUIDANCE	128	0.501842	1.56284	0.00050325	0.00270867	0.00179176	3508	tags=37%, list=17%, signal=31%	1947/2049/56896/10298/6405/57715/80031/6091/54437/2534/25/10500/57556/1949/5362/23380/1948/10509/2050/5062/8440/2048/5361/3983/10507/10725/4917/64221/9475/5364/1943/3845/6585/4776/4893/57522/1945/2770/9723/9037/6093/9353/54910/2242/4775/27289/2932
KEGG_NUCLEOTIDE_EXCISION_REPAIR	KEGG_NUCLEOTIDE_EXCISION_REPAIR	44	0.623167	1.6738	0.000767853	0.00401478	0.00265573	4473	tags=52%, list=22%, signal=41%	5111/5984/3978/5424/5426/5427/5983/5985/5982/10714/1643/4331/5981/2967/2071/7507/6117/2073/2968/5425/8451/54107/5887
KEGG_OTHER_GLYCAN_DEGRADATION	KEGG_OTHER_GLYCAN_DEGRADATION	16	-0.733086	-1.92507	0.00114038	0.00579691	0.0038346	2491	tags=69%, list=12%, signal=60%	129807/4125/23324/3073/175/3074/4126/2720/2629/2517/4758
KEGG_CYTOSOLIC_DNA_SENSING_PATHWAY	KEGG_CYTOSOLIC_DNA_SENSING_PATHWAY	53	-0.494167	-1.70687	0.00125878	0.00622588	0.00411835	3138	tags=32%, list=15%, signal=27%	9447/11035/4792/3665/81030/51082/5970/4790/90865/3569/3553/29108/834/6352/3606/6351/3627
KEGG_HOMOLOGOUS_RECOMBINATION	KEGG_HOMOLOGOUS_RECOMBINATION	26	0.687245	1.69952	0.00135209	0.00651138	0.00430721	1730	tags=46%, list=8%, signal=42%	5424/8438/7516/641/7517/5888/10714/146956/25788/7156/675/5893
KEGG_NOTCH_SIGNALING_PATHWAY	KEGG_NOTCH_SIGNALING_PATHWAY	47	0.576302	1.56473	0.00216171	0.0101434	0.00670977	4637	tags=53%, list=23%, signal=41%	4854/4851/28514/3955/182/3066/3280/1857/9253/2033/196403/3065/22938/9794/1840/9612/1856/1387/11317/10683/4855/1488/3714/1487/2648
KEGG_HUNTINGTONS_DISEASE	KEGG_HUNTINGTONS_DISEASE	160	-0.332546	-1.36637	0.00303257	0.013874	0.00917752	2629	tags=31%, list=13%, signal=27%	1337/5440/4717/5468/4711/1349/4725/1351/10488/7385/6647/9167/6391/4724/7386/1327/292/170712/4728/4708/4706/4701/4695/1347/374291/6648/1329/293/90993/7381/4718/1350/6392/5441/4716/4697/4694/9377/27089/1345/10126/29796/6390/1212/4713/4715/2876/7052/1537
KEGG_P53_SIGNALING_PATHWAY	KEGG_P53_SIGNALING_PATHWAY	66	0.541457	1.57578	0.00383795	0.0171304	0.0113316	3051	tags=39%, list=15%, signal=34%	6241/983/9133/51512/1111/891/1017/2810/55367/9134/4194/7161/5366/4193/1643/1029/8795/8493/11200/898/9540/317/545/7157/5268/1019
KEGG_JAK_STAT_SIGNALING_PATHWAY	KEGG_JAK_STAT_SIGNALING_PATHWAY	155	-0.325723	-1.34459	0.00487251	0.0212302	0.0140436	3215	tags=26%, list=16%, signal=22%	3598/23533/3588/5294/116379/10254/50615/1441/595/23624/6774/3559/5293/10000/3594/3574/3570/1439/1489/1154/3460/5008/3600/3575/3592/9021/3597/3560/6776/896/3569/3586/3587/3976/3566/4609/9180/3601/3561/3459/53832
KEGG_BASAL_CELL_CARCINOMA	KEGG_BASAL_CELL_CARCINOMA	55	0.545843	1.5333	0.0060073	0.025566	0.0169116	5036	tags=55%, list=24%, signal=41%	83439/2736/2535/6608/7855/27148/6934/1857/7475/7976/6932/8643/2735/51684/5727/7157/81029/11211/1856/8312/8324/80326/2932/7479/7473/51176/8313/54361/1499/2737
KEGG_LEUKOCYTE_TRANSENDOTHELIAL_MIGRATION	KEGG_LEUKOCYTE_TRANSENDOTHELIAL_MIGRATION	115	-0.342982	-1.36435	0.00646184	0.0265314	0.0175503	2004	tags=24%, list=10%, signal=22%	137075/4688/998/7122/3684/4318/103910/9071/7412/653361/10398/10627/10411/5175/4313/10451/1366/10686/1365/7409/4689/3383/1364/5880/1535/83593/1536/3689
KEGG_ADHERENS_JUNCTION	KEGG_ADHERENS_JUNCTION	68	0.511748	1.48659	0.00652412	0.0265314	0.0175503	4160	tags=40%, list=20%, signal=32%	83439/2260/8936/2534/1496/6714/6934/117178/7414/10580/6932/2033/7082/7046/3480/4088/7525/1459/4008/1387/9855/1500/1460/1457/3643/51176/52
KEGG_PATHWAYS_IN_CANCER	KEGG_PATHWAYS_IN_CANCER	322	0.397107	1.31097	0.00779055	0.0309928	0.0205014	4799	tags=36%, list=23%, signal=28%	1869/83439/332/6502/2956/1017/2122/2736/4436/6258/9915/1870/2254/5888/2535/7175/5335/2260/6608/1284/1871/7855/9134/5582/10319/8822/284217/27148/1496/25/3066/867/6934/4791/6654/4193/2263/1857/675/7475/7976/1282/5599/1147/6932/2033/8643/1029/112398/5898/7046/2735/3480/3845/4088/3911/1612/898/51684/208/4893/3915/7188/3065/5727/7157/9965/81029/5900/11211/1019/1856/8312/673/1387/4254/5337/8324/7186/67…
KEGG_GAP_JUNCTION	KEGG_GAP_JUNCTION	87	0.493135	1.47879	0.0095083	0.0370217	0.0244895	2734	tags=24%, list=13%, signal=21%	347733/983/10382/203068/5582/7280/6714/10376/6654/111/10383/7082/3845/113457/3710/5331/4893/112/2776/2770/3709
KEGG_EPITHELIAL_CELL_SIGNALING_IN_HELICOBACTER_PYLORI_INFECTION	KEGG_EPITHELIAL_CELL_SIGNALING_IN_HELICOBACTER_PYLORI_INFECTION	68	-0.392587	-1.44226	0.00975882	0.0372055	0.0246111	3320	tags=38%, list=16%, signal=32%	5603/155066/51606/50617/3579/9550/4792/5336/528/5970/527/1839/4790/9296/998/9114/529/4067/2919/3576/245973/525/537/533/8992/6352
KEGG_ONE_CARBON_POOL_BY_FOLATE	KEGG_ONE_CARBON_POOL_BY_FOLATE	17	0.680714	1.55666	0.0101686	0.0379765	0.0251211	5421	tags=65%, list=26%, signal=48%	7298/4522/1719/6472/275/4548/10797/10841/471/2618/25902
KEGG_ASCORBATE_AND_ALDARATE_METABOLISM	KEGG_ASCORBATE_AND_ALDARATE_METABOLISM	25	-0.560953	-1.64599	0.0107954	0.0395111	0.0261362	20	tags=8%, list=0%, signal=8%	217/7364
KEGG_PRION_DISEASES	KEGG_PRION_DISEASES	35	-0.489123	-1.53998	0.0110224	0.039551	0.0261626	2184	tags=34%, list=11%, signal=31%	5621/5605/6647/3303/5595/3569/1958/3553/6352/712/714/713
KEGG_BIOSYNTHESIS_OF_UNSATURATED_FATTY_ACIDS	KEGG_BIOSYNTHESIS_OF_UNSATURATED_FATTY_ACIDS	20	0.649549	1.53388	0.0122679	0.0431734	0.0285588	868	tags=25%, list=4%, signal=24%	9415/3992/6319/11332/54898
KEGG_PENTOSE_AND_GLUCURONATE_INTERCONVERSIONS	KEGG_PENTOSE_AND_GLUCURONATE_INTERCONVERSIONS	28	-0.512839	-1.55168	0.012929	0.0446415	0.0295299	281	tags=7%, list=1%, signal=7%	51084/7364
KEGG_PROSTATE_CANCER	KEGG_PROSTATE_CANCER	89	0.475751	1.43142	0.0145405	0.0492761	0.0325956	5125	tags=43%, list=25%, signal=32%	1869/83439/1017/1870/2260/1871/9134/6934/6654/4193/2263/1147/6932/2033/3480/3845/1385/898/208/4893/7157/673/1387/2932/9586/3551/8503/5894/51176/596/3320/5728/5291/7184/2475/1499/5290/4824

## Sheet: 010.RHOB_OV
ID	Description	setSize	enrichmentScore	NES	pvalue	p.adjust	qvalues	rank	leading_edge	core_enrichment
KEGG_ECM_RECEPTOR_INTERACTION	KEGG_ECM_RECEPTOR_INTERACTION	84	0.75059	2.08028	1e-10	2.62857e-09	1.54887e-09	2501	tags=54%, list=12%, signal=47%	1289/1278/1277/1281/6382/1293/2335/1292/1291/3912/7057/7450/7058/1290/3339/3678/7060/1282/3371/6383/1284/1301/3910/3908/3680/1280/22801/7148/284217/1311/3688/3672/7448/10319/948/50509/3913/9672/5649/3676/8516/3911/3381/9900/960
KEGG_FOCAL_ADHESION	KEGG_FOCAL_ADHESION	197	0.67203	1.96227	1e-10	2.62857e-09	1.54887e-09	3347	tags=49%, list=16%, signal=41%	3725/1289/1278/1277/1281/1293/2335/1292/2318/1291/3912/7057/5156/5159/7450/7058/894/1290/3678/7060/1282/3371/1284/1301/3910/3908/3680/1280/22801/7148/284217/25759/5582/5155/80310/1311/3791/4638/857/5228/3480/2534/3688/55742/5295/3672/6714/2909/1793/1956/7448/10319/1499/596/50509/2316/56034/5293/7424/23396/10000/5154/3913/9564/5602/5649/208/3676/9475/10298/2321/8516/858/3911/3381/10398/5829/3611/5…
KEGG_HUNTINGTONS_DISEASE	KEGG_HUNTINGTONS_DISEASE	160	-0.57264	-2.34746	1e-10	2.62857e-09	1.54887e-09	2347	tags=48%, list=11%, signal=43%	6647/4705/7416/6875/10488/6389/7384/841/4731/170712/7419/4720/1211/4698/27019/6390/148327/4724/5436/10126/4729/374291/54205/4696/4704/4725/5438/4723/5441/1337/293/4710/292/4716/5437/2876/7417/4709/4708/4700/4706/4711/4728/4717/4712/1347/341947/5439/1340/4714/6392/4702/5440/4707/4697/29796/1350/4722/4695/1329/1327/7386/4715/4726/4701/7388/9377/27089/4694/7381/440567/1349/1537/1351/4718/4713/1345
KEGG_MAPK_SIGNALING_PATHWAY	KEGG_MAPK_SIGNALING_PATHWAY	266	0.591982	1.74302	1e-10	2.62857e-09	1.54887e-09	3646	tags=37%, list=18%, signal=31%	3164/1843/2353/3725/1844/5320/2318/5156/1847/5159/4616/2261/7043/1850/8912/2260/22808/1647/7040/9448/5582/4776/5155/3727/7048/4803/6196/2252/929/8913/1956/4208/5598/9254/2768/2264/5567/9479/4773/1845/7046/2254/2316/3553/7042/55970/775/9965/10000/5154/80824/4217/1326/1849/4915/5602/6885/5924/4908/6300/208/6416/6722/6195/4909/3554/51701/2247/782/5600/115727/4215/2002/5608/57551/1398/5322/5534/5533/…
KEGG_OXIDATIVE_PHOSPHORYLATION	KEGG_OXIDATIVE_PHOSPHORYLATION	101	-0.760851	-2.84855	1e-10	2.62857e-09	1.54887e-09	2013	tags=63%, list=10%, signal=57%	6389/8992/7384/4731/170712/126328/10312/529/4720/4698/6390/4724/4729/374291/4696/4704/4725/4723/1337/4710/4716/9296/5464/4709/4708/4700/4706/4711/4728/4717/4712/1347/341947/1340/533/4714/6392/4702/10063/4707/4697/29796/1350/4722/4695/1329/1327/7386/4715/4726/4701/7388/9377/27089/4694/7381/440567/1349/1537/1351/4718/4713/525/1345
KEGG_PARKINSONS_DISEASE	KEGG_PARKINSONS_DISEASE	99	-0.698029	-2.62835	1e-10	2.62857e-09	1.54887e-09	2013	tags=67%, list=10%, signal=60%	4705/7416/11315/6389/7384/7332/4731/170712/7419/4720/4698/6390/4724/7314/4729/374291/54205/4696/4704/4725/4723/1337/293/4710/292/4716/7417/4709/4708/4700/4706/4711/4728/4717/4712/1347/341947/1340/9246/4714/6392/4702/4707/4697/29796/1350/4722/4695/1329/1327/7386/4715/4726/4701/7388/9377/27089/4694/7381/440567/1349/1537/1351/4718/4713/1345
KEGG_RIBOSOME	KEGG_RIBOSOME	87	-0.900638	-3.29253	1e-10	2.62857e-09	1.54887e-09	1260	tags=86%, list=6%, signal=81%	6122/6125/6205/6147/6129/51121/6203/28998/6154/6141/6175/6152/6231/6194/6187/6144/6217/6146/6155/9045/6233/6210/6133/6189/6228/6166/6164/6171/6160/6158/6223/6138/6193/6139/25873/3921/2197/6157/6191/6137/6209/6134/6224/6206/6159/6161/6130/200916/6218/6165/4736/6207/6230/6202/6229/6176/6136/6204/6227/6170/7311/6168/6142/6181/6173/6167/6188/6222/6235/6156/6169/11224/6132/6234/6232
KEGG_ALZHEIMERS_DISEASE	KEGG_ALZHEIMERS_DISEASE	145	-0.52972	-2.07816	3.76999e-10	8.67097e-09	5.10933e-09	2013	tags=46%, list=10%, signal=41%	6389/7384/7132/841/2903/4731/170712/51107/4720/4698/6390/4724/51806/572/2597/4729/374291/54205/4696/4704/637/4725/4723/1337/4710/4716/3028/4709/4708/4700/4706/4711/4728/4717/4712/1347/341947/1340/4714/6392/4702/55851/4707/4697/29796/1350/4722/4695/1329/1327/7386/4715/4726/4701/7388/9377/27089/4694/7381/440567/1349/1537/1351/4718/4713/1345
KEGG_PATHWAYS_IN_CANCER	KEGG_PATHWAYS_IN_CANCER	322	0.560345	1.65649	7.65333e-10	1.56468e-08	9.2198e-09	3597	tags=38%, list=17%, signal=32%	2353/3725/3569/4313/2335/3912/5156/54361/5159/83439/1026/2261/2535/8321/1282/1284/8324/7043/652/51176/2260/7481/3910/3908/11211/10401/5335/7474/861/2737/2113/1436/284217/7040/81029/5582/5155/2034/1612/1030/5228/3480/6608/5743/3688/7039/3815/7048/8643/5915/5295/2252/25/1050/2736/1956/8325/1613/10319/6777/3576/1499/596/650/1021/7046/2254/2735/9915/3716/1387/7482/5914/5293/4088/2475/7477/7424/7042/5…
KEGG_PROTEASOME	KEGG_PROTEASOME	43	-0.711981	-2.31746	8.29145e-08	1.52563e-06	8.98967e-07	2910	tags=58%, list=14%, signal=50%	3458/5694/5688/5690/10213/5691/5718/5687/5702/5706/5689/5695/5685/5710/5693/9491/5686/5684/51371/5692/5721/5696/5699/5720/5698
KEGG_WNT_SIGNALING_PATHWAY	KEGG_WNT_SIGNALING_PATHWAY	150	0.602668	1.73769	2.8197e-07	4.71659e-06	2.77923e-06	3522	tags=39%, list=17%, signal=32%	6422/3725/54361/6424/894/83439/2535/8321/85409/8324/51176/7481/11211/7474/81029/5582/4776/23500/8061/5332/85407/166336/8325/27123/6423/1499/5567/4773/57216/5526/1387/7482/4088/7477/5467/11197/817/6425/1452/5602/6885/22943/9475/51701/10725/4041/8326/7483/57680/5534/2932/5533/2033/324/595/5330/4772/5530
KEGG_GAP_JUNCTION	KEGG_GAP_JUNCTION	87	0.645273	1.78839	2.84735e-06	4.36594e-05	2.57261e-05	2531	tags=34%, list=12%, signal=30%	347733/2697/5156/5159/7846/7280/5582/5155/80310/5332/109/6714/84617/1956/112/5598/5567/2770/56034/115/5154/3708/7082/3709/1902/5592/113/196883/107/10382
KEGG_MELANOGENESIS	KEGG_MELANOGENESIS	101	0.621682	1.74782	3.16817e-06	4.48419e-05	2.64228e-05	2953	tags=37%, list=14%, signal=32%	90993/1906/54361/83439/2535/8321/8324/51176/7481/11211/7474/81029/5582/5332/109/3815/112/8325/64764/1499/5567/2770/1387/7482/115/7477/4254/817/113/196883/107/8326/7483/2932/2775/434/2033
KEGG_COMPLEMENT_AND_COAGULATION_CASCADES	KEGG_COMPLEMENT_AND_COAGULATION_CASCADES	69	0.676465	1.8334	3.4127e-06	4.48527e-05	2.64292e-05	2498	tags=38%, list=12%, signal=33%	5054/730/7056/2162/2152/7450/3075/728/721/720/2149/1675/5328/5627/5329/2/713/714/5327/5345/719/624/7035/710/712/5265
KEGG_TGF_BETA_SIGNALING_PATHWAY	KEGG_TGF_BETA_SIGNALING_PATHWAY	85	0.643228	1.7778	3.79838e-06	4.65935e-05	2.7455e-05	3168	tags=41%, list=15%, signal=35%	3397/3399/7057/1634/4052/7058/7060/7043/652/3398/3624/654/7040/8646/1311/1030/7048/269/7044/650/7046/94/1387/4088/3625/10637/7042/8200/4093/9475/659/4092/2033/9372/392255
KEGG_AXON_GUIDANCE	KEGG_AXON_GUIDANCE	128	0.593693	1.68883	5.24773e-06	6.03489e-05	3.55603e-05	5332	tags=59%, list=26%, signal=44%	6387/6586/8482/2048/8829/56896/1808/4776/10501/5362/5998/2534/3688/5361/9423/1943/25/2050/1949/2770/4773/10154/10500/57556/10512/9037/1947/54910/56920/59277/223117/2047/64221/57689/9353/57715/1969/22885/9475/10298/8440/3897/10505/6091/6092/10725/5534/2932/5533/8633/5365/5921/219699/4772/6585/5530/2042/2045/27289/1073/4893/55558/4917/998/10509/4775/2771/4233/2043/23365/3984/5880/84448/1946/1945/23…
KEGG_BASAL_CELL_CARCINOMA	KEGG_BASAL_CELL_CARCINOMA	55	0.695152	1.82057	6.39999e-06	6.92705e-05	4.08173e-05	2893	tags=47%, list=14%, signal=41%	54361/83439/2535/8321/8324/652/51176/7481/11211/7474/2737/81029/6608/8643/2736/8325/1499/650/2735/7482/7477/51684/8326/7483/6469/2932
KEGG_JAK_STAT_SIGNALING_PATHWAY	KEGG_JAK_STAT_SIGNALING_PATHWAY	155	0.55666	1.60709	2.67113e-05	0.000273049	0.000160893	3727	tags=31%, list=18%, signal=26%	3569/9021/894/5292/1271/5008/10401/3586/3976/5295/200734/3572/1154/6777/9180/161742/9655/3598/3716/1387/5293/8835/3953/2690/3587/3718/10000/8651/81848/163702/30837/3589/208/5618/5781/3597/3566/23533/2033/6773/1439/6776/10253/595/8503/1441/6778/3459
KEGG_REGULATION_OF_ACTIN_CYTOSKELETON	KEGG_REGULATION_OF_ACTIN_CYTOSKELETON	211	0.530435	1.55148	2.99147e-05	0.00028728	0.000169279	5098	tags=45%, list=25%, signal=35%	2335/5156/5159/2261/3678/2260/8936/4628/2149/3680/22808/22801/5155/80310/4638/10788/3688/5295/2252/929/3672/2909/1793/1956/9459/8396/2768/2264/2254/56034/5293/2245/55970/6548/624/54434/9965/23396/3689/5154/9564/3676/9475/10298/8516/3071/10398/2247/5829/5500/1398/3684/79784/81/23533/55740/4627/8395/8515/623/5305/2246/60/4478/324/8503/8874/2257/7454/3694/3673/7410/7414/1128/10163/1073/5294/4893/200…
KEGG_SPLICEOSOME	KEGG_SPLICEOSOME	125	-0.423817	-1.64623	3.12261e-05	0.00028728	0.000169279	3982	tags=40%, list=19%, signal=32%	9984/6626/57461/51639/22916/55660/58517/84991/27316/8175/3183/5356/6629/23658/6627/11157/84844/10450/9129/9775/25949/51729/10285/6427/10262/6632/153527/6636/151903/51503/10907/6637/3304/4116/55110/22827/6631/8896/10465/27258/6633/10189/6634/83443/57819/6628/51690/51691/25804/6635
KEGG_CYTOKINE_CYTOKINE_RECEPTOR_INTERACTION	KEGG_CYTOKINE_CYTOKINE_RECEPTOR_INTERACTION	261	0.507677	1.49329	6.41204e-05	0.000561817	0.000331048	3728	tags=33%, list=18%, signal=27%	2920/3569/5156/5159/9547/6387/6366/1271/4804/7043/55504/5008/3624/7133/1436/7040/5155/3791/3586/3976/3815/7048/8793/269/2921/6347/1956/6348/414062/3572/943/3576/650/9180/6376/6372/7046/94/6363/1524/56034/2919/944/3553/3625/7424/7042/3953/2690/3587/4254/5473/5154/8200/1896/163702/80301/3589/1435/2321/5618/3554/659/8795/60401/3597/3566/7292/5196/1236/1439/355/10344/51330/91/2324/8809/1230/6358/6351…
KEGG_ANTIGEN_PROCESSING_AND_PRESENTATION	KEGG_ANTIGEN_PROCESSING_AND_PRESENTATION	80	-0.493342	-1.80599	0.000114782	0.000959994	0.000565672	2176	tags=31%, list=11%, signal=28%	3805/3117/3326/3127/925/4049/3135/3109/567/3108/3134/972/3106/3105/3122/3112/3304/3123/6892/3118/6891/8625/6890/5721/5720
KEGG_ADHERENS_JUNCTION	KEGG_ADHERENS_JUNCTION	68	0.628212	1.70385	0.000170091	0.00136073	0.000801804	3961	tags=49%, list=19%, signal=39%	6591/6615/83439/51176/2260/8936/5797/3480/2534/7048/6714/1956/1499/7046/1387/3643/4088/10810/7082/6885/5787/5795/51701/5770/81/2033/1500/60/7454/52/7414/2064/10163
KEGG_GNRH_SIGNALING_PATHWAY	KEGG_GNRH_SIGNALING_PATHWAY	101	0.56788	1.59656	0.000220917	0.0016937	0.000998004	6193	tags=54%, list=30%, signal=38%	3725/4313/5320/4323/1839/5332/109/6714/1956/112/5598/5567/115/775/3708/817/5602/6300/6416/3709/113/196883/107/5600/4215/2002/5608/5337/5338/5322/1432/5330/4214/111/4893/776/2778/4216/998/5599/5321/2767/808/5894/810/816/6654/23236/5601/2797/5604/2185/3710/801/5331
KEGG_CARDIAC_MUSCLE_CONTRACTION	KEGG_CARDIAC_MUSCLE_CONTRACTION	73	-0.477182	-1.70198	0.00023692	0.00174373	0.00102748	818	tags=25%, list=4%, signal=24%	1337/1347/341947/1340/29796/1350/1329/1327/7386/7388/9377/27089/7381/440567/1349/1537/1351/1345
KEGG_CELL_ADHESION_MOLECULES_CAMS	KEGG_CELL_ADHESION_MOLECULES_CAMS	128	0.547889	1.55853	0.000302987	0.00214422	0.00126347	3556	tags=39%, list=17%, signal=33%	6382/5010/1462/933/57863/1001/6383/7122/83700/4099/9080/1003/5797/3680/90952/1272/7412/5175/3688/80381/58494/947/5817/8506/23705/9074/57555/54413/6614/57502/6403/3689/9379/6404/23114/9672/3676/8516/9019/2734/3897/3684/920/3111/6402/9075/940/26047/942/9369
KEGG_DILATED_CARDIOMYOPATHY	KEGG_DILATED_CARDIOMYOPATHY	90	0.585746	1.62983	0.000327227	0.00222999	0.00131401	4105	tags=44%, list=20%, signal=36%	1674/3678/7043/3908/3680/22801/7040/7168/109/3688/3672/112/9254/5567/5350/115/6444/7042/70/775/7169/6443/3676/8516/113/196883/107/782/784/8515/4634/60/6442/488/3694/1756/3673/111/776/2778
KEGG_HEDGEHOG_SIGNALING_PATHWAY	KEGG_HEDGEHOG_SIGNALING_PATHWAY	56	0.638027	1.68062	0.000384367	0.00252584	0.00148834	2893	tags=43%, list=14%, signal=37%	54361/652/2619/7481/654/7474/2737/81029/7546/6608/8643/2736/5567/650/2735/51715/7482/7477/51684/3549/1452/7483/6469/2932
KEGG_DNA_REPLICATION	KEGG_DNA_REPLICATION	36	-0.587431	-1.83206	0.000408358	0.00259096	0.00152671	3492	tags=61%, list=17%, signal=51%	4175/1763/4173/23649/54107/5557/10714/4174/79621/5984/5427/4176/84153/5983/6118/5982/6742/5425/5111/57804/6119/10535
KEGG_COLORECTAL_CANCER	KEGG_COLORECTAL_CANCER	62	0.616356	1.6428	0.0006388	0.00391798	0.00230865	4577	tags=47%, list=22%, signal=36%	2353/3725/83439/7043/51176/7040/7048/5295/1499/596/7046/5293/4088/7042/10000/5602/208/2956/23533/2932/4436/324/595/8503/836/5294/8312/5599/5900
KEGG_VASCULAR_SMOOTH_MUSCLE_CONTRACTION	KEGG_VASCULAR_SMOOTH_MUSCLE_CONTRACTION	112	0.54327	1.53661	0.00075347	0.00439301	0.00258856	2922	tags=33%, list=14%, signal=29%	59/5320/72/4629/800/10267/10266/1909/5582/4638/5332/109/112/4660/2768/5567/10203/115/552/10268/775/3708/9475/3709/5592/113/196883/10398/146/107/185/5500/3779/5739/5583/5322/94274
KEGG_NEUROTROPHIN_SIGNALING_PATHWAY	KEGG_NEUROTROPHIN_SIGNALING_PATHWAY	125	0.541673	1.54167	0.000764002	0.00439301	0.00258856	4466	tags=42%, list=22%, signal=33%	3725/3667/4804/5335/25759/10019/57498/4803/5295/6196/25/596/5598/9500/5293/10971/2309/10000/4217/817/2549/4915/5602/4908/6300/208/6195/4909/5781/5600/4215/1398/397/23533/2932/2889/5908/11108/7532/11213/1432/10818/8503/4214/8986/8660/5294/4893/6464/998/10782/5599
KEGG_PRION_DISEASES	KEGG_PRION_DISEASES	35	0.680599	1.67277	0.000837938	0.00467214	0.00275304	2621	tags=34%, list=13%, signal=30%	1958/730/3569/2534/4851/5621/713/5567/714/3553/712/2002
KEGG_PROSTATE_CANCER	KEGG_PROSTATE_CANCER	89	0.576694	1.6026	0.000935612	0.00506331	0.00298353	4087	tags=39%, list=20%, signal=32%	90993/5156/5159/83439/1026/51176/2260/5155/80310/3480/7039/5295/9586/1956/64764/1499/596/56034/1387/5293/2475/10000/5154/208/2308/23533/2932/367/2033/5925/595/8503/2064/5294/4893
KEGG_HYPERTROPHIC_CARDIOMYOPATHY_HCM	KEGG_HYPERTROPHIC_CARDIOMYOPATHY_HCM	83	0.580225	1.60347	0.000974788	0.0051246	0.00301964	3734	tags=39%, list=18%, signal=32%	1674/3569/3678/7043/3908/3680/22801/7040/7168/3688/3672/9254/6444/7042/70/775/7169/6443/3676/8516/1636/5564/782/784/8515/4634/60/6442/488/3694/1756/3673
KEGG_RENAL_CELL_CARCINOMA	KEGG_RENAL_CELL_CARCINOMA	66	0.598245	1.61537	0.00104398	0.0053359	0.00314415	4272	tags=48%, list=21%, signal=39%	3725/7043/2113/7040/5155/2034/5228/7039/5295/9915/1387/5293/7424/7042/10000/2549/208/10298/5781/1398/23533/2033/2889/5908/201163/8503/405/3082/5294/3091/4893/998
KEGG_PYRIMIDINE_METABOLISM	KEGG_PYRIMIDINE_METABOLISM	97	-0.399074	-1.49109	0.00137357	0.00683072	0.00402497	2167	tags=29%, list=11%, signal=26%	84172/64425/7298/10587/1633/5427/9533/4832/1841/51082/5436/5425/57804/51251/51728/5438/5441/318/5437/8382/1854/5439/3704/7083/30833/5440/654364/4830
KEGG_CITRATE_CYCLE_TCA_CYCLE	KEGG_CITRATE_CYCLE_TCA_CYCLE	30	-0.586941	-1.74032	0.00222801	0.0107883	0.00635692	3650	tags=57%, list=18%, signal=47%	1738/5160/8803/6391/1737/50/5106/6389/5162/8801/8802/3421/6390/2271/3420/4191/6392
KEGG_MELANOMA	KEGG_MELANOMA	71	0.570856	1.55609	0.00240044	0.0112663	0.00663861	4766	tags=45%, list=23%, signal=35%	5156/5159/1026/2260/5155/80310/3480/5295/2252/1956/1021/2254/56034/5293/9965/10000/5154/208/2247/23533/2246/5925/595/8503/2257/3082/5294/4893/4286/2255/26281/4233
KEGG_GLYCOSAMINOGLYCAN_BIOSYNTHESIS_HEPARAN_SULFATE	KEGG_GLYCOSAMINOGLYCAN_BIOSYNTHESIS_HEPARAN_SULFATE	26	0.695207	1.63008	0.00244919	0.0112663	0.00663861	3923	tags=58%, list=19%, signal=47%	9957/64131/3340/9955/2137/90161/9953/2135/26035/9653/2134/27087/64132/2132/2131
KEGG_GLYCOSAMINOGLYCAN_BIOSYNTHESIS_CHONDROITIN_SULFATE	KEGG_GLYCOSAMINOGLYCAN_BIOSYNTHESIS_CHONDROITIN_SULFATE	22	0.716864	1.6286	0.00327892	0.0147151	0.00867082	3989	tags=73%, list=19%, signal=59%	51363/79586/22856/64131/29940/50515/55790/9469/56548/54480/113189/337876/27087/166012/64132/55454
KEGG_ARRHYTHMOGENIC_RIGHT_VENTRICULAR_CARDIOMYOPATHY_ARVC	KEGG_ARRHYTHMOGENIC_RIGHT_VENTRICULAR_CARDIOMYOPATHY_ARVC	74	0.558049	1.52829	0.00432866	0.0189636	0.0111742	3734	tags=36%, list=18%, signal=30%	1674/2697/83439/3678/51176/3908/3680/22801/3688/3672/1499/9254/6444/775/6443/3676/8516/782/81/784/8515/60/6442/488/3694/1756/3673
KEGG_TYPE_II_DIABETES_MELLITUS	KEGG_TYPE_II_DIABETES_MELLITUS	47	0.607721	1.55289	0.00509663	0.0218088	0.0128507	4103	tags=43%, list=20%, signal=34%	9021/3667/5295/8913/3643/5293/8835/2475/775/8651/5602/389692/9370/23533/3099/8503/774/8660/5294/776
KEGG_VEGF_SIGNALING_PATHWAY	KEGG_VEGF_SIGNALING_PATHWAY	76	0.550006	1.50817	0.00694033	0.0288533	0.0170016	6559	tags=59%, list=32%, signal=40%	5320/5335/25759/5582/4776/3791/5743/5295/6714/8877/4773/5293/4846/10000/6300/208/5600/5829/10725/23533/5322/5534/5533/1432/4772/5530/8503/5294/4893/998/4775/5321/56848/5336/5880/207/5894/7867/842/5604/11261/7422/5291/8681/5290
KEGG_SMALL_CELL_LUNG_CANCER	KEGG_SMALL_CELL_LUNG_CANCER	84	0.530279	1.46968	0.00705651	0.0288533	0.0170016	3750	tags=38%, list=18%, signal=31%	2335/3912/1282/1284/3910/3908/10401/284217/1030/5743/3688/5915/5295/10319/596/1021/5293/317/10000/3913/208/6256/3911/23533/6258/3914/5925/1288/595/8503/3673/9618
KEGG_LEUKOCYTE_TRANSENDOTHELIAL_MIGRATION	KEGG_LEUKOCYTE_TRANSENDOTHELIAL_MIGRATION	115	0.50273	1.42236	0.00767178	0.0306871	0.0180822	4272	tags=43%, list=21%, signal=35%	4313/5010/6387/7122/83700/9080/1003/5335/90952/7412/5582/5175/3688/5295/2909/58494/7070/1499/2770/9074/5293/3689/1536/9564/6300/3676/9475/5781/10398/5600/5829/3684/81/4689/23533/1500/5908/9075/60/4478/1432/8503/11069/7410/7414/83593/5294/1364/149461/998
KEGG_ALLOGRAFT_REJECTION	KEGG_ALLOGRAFT_REJECTION	35	-0.491469	-1.5201	0.00798487	0.0312599	0.0184198	3065	tags=49%, list=15%, signal=41%	3127/3458/5551/3135/356/3109/3108/3592/3134/958/3106/3105/3122/3112/3002/3123/3118
KEGG_CALCIUM_SIGNALING_PATHWAY	KEGG_CALCIUM_SIGNALING_PATHWAY	177	0.466476	1.35849	0.00862538	0.033064	0.0194828	6365	tags=51%, list=31%, signal=35%	5156/5159/8912/2149/5335/1909/5582/4638/489/5332/109/8913/2906/1956/8877/5567/5350/9630/115/552/624/6869/4846/775/3708/817/5333/2769/3709/5153/113/196883/146/107/185/22953/5534/5533/6261/3274/5733/623/5737/5025/5330/488/491/5530/10800/774/2774/7220/1128/2064/154/776/2778/85366/6915/3269/3706/155/51196/5027/56848/136/5336/3707/2767/2905/808/810/147/816/153/23236/2185/4843/56413/11261/3710/801/3357…
KEGG_GLIOMA	KEGG_GLIOMA	65	0.552931	1.48722	0.00885405	0.0332479	0.0195911	4112	tags=38%, list=20%, signal=31%	5156/5159/1026/5335/25759/5582/5155/3480/7039/5295/1956/1021/5293/2475/10000/5154/817/208/23533/5925/595/8503/5294/4893/6464
KEGG_AUTOIMMUNE_THYROID_DISEASE	KEGG_AUTOIMMUNE_THYROID_DISEASE	50	-0.443024	-1.48643	0.0114034	0.0419643	0.0247273	2176	tags=30%, list=11%, signal=27%	3127/5551/3135/356/3109/3108/3134/958/3106/3105/3122/3112/3002/3123/3118
KEGG_LEISHMANIA_INFECTION	KEGG_LEISHMANIA_INFECTION	69	0.537205	1.45597	0.012044	0.0432079	0.02546	3076	tags=35%, list=15%, signal=30%	2353/3725/7043/7040/3586/5743/3688/3716/3553/7042/65108/7099/3689/6885/6300/3676/2212/5600/2002/3684/2214/4689/7097/3111
KEGG_RENIN_ANGIOTENSIN_SYSTEM	KEGG_RENIN_ANGIOTENSIN_SYSTEM	17	0.701659	1.54051	0.0122109	0.0432079	0.02546	3506	tags=53%, list=17%, signal=44%	183/4311/290/1636/1359/185/2028/5476/186
KEGG_BLADDER_CANCER	KEGG_BLADDER_CANCER	41	0.595301	1.4972	0.013036	0.0444298	0.02618	1961	tags=27%, list=10%, signal=24%	4313/7057/1026/2261/1612/5228/1956/1613/3576/7424/4312
KEGG_CHEMOKINE_SIGNALING_PATHWAY	KEGG_CHEMOKINE_SIGNALING_PATHWAY	184	0.464112	1.35206	0.0130392	0.0444298	0.02618	4142	tags=38%, list=20%, signal=30%	2920/9547/6387/6366/2791/57580/2786/25759/5332/109/54331/5295/2921/6347/6348/414062/112/6777/3576/5567/2770/2869/6376/6372/6363/1524/2919/115/5293/59345/55970/3718/2309/10000/5473/2268/3055/9564/208/9475/113/196883/107/5829/10681/1398/2784/5196/23533/2932/1236/6773/408/10344/5908/1230/10235/6358/6351/5330/8503/7454/1794/7410/111/5294/4893/6464/2931
KEGG_ERBB_SIGNALING_PATHWAY	KEGG_ERBB_SIGNALING_PATHWAY	86	0.506175	1.40121	0.0140054	0.0468546	0.0276088	4466	tags=41%, list=22%, signal=32%	3725/1026/1839/5335/25759/5582/7039/5295/25/6714/1956/6777/5293/2475/10000/817/2549/5602/208/10298/6416/8440/2002/1398/23533/2932/27/6776/8503/2064/5294/4893/6464/374/5599

## Sheet: 011.SLC15A3_OV
ID	Description	setSize	enrichmentScore	NES	pvalue	p.adjust	qvalues	rank	leading_edge	core_enrichment
KEGG_ALLOGRAFT_REJECTION	KEGG_ALLOGRAFT_REJECTION	35	0.917345	2.2696	1e-10	1.02222e-09	6.72515e-10	829	tags=74%, list=4%, signal=71%	3127/3113/3106/3117/3107/3123/3122/3134/3115/3111/3108/3119/3105/3002/3133/5551/942/3118/3109/958/7124/3112/3135/356/3592/355
KEGG_ANTIGEN_PROCESSING_AND_PRESENTATION	KEGG_ANTIGEN_PROCESSING_AND_PRESENTATION	80	0.86557	2.3983	1e-10	1.02222e-09	6.72515e-10	1064	tags=46%, list=5%, signal=44%	6890/3127/3113/3106/3117/972/3107/3123/3122/3134/567/3115/3111/3108/1520/6891/3119/3105/3133/4261/920/3118/6892/3109/925/5721/3112/1514/1508/5641/5720/3135/4049/10437/5993/2923/926
KEGG_ASTHMA	KEGG_ASTHMA	28	0.925788	2.19623	1e-10	1.02222e-09	6.72515e-10	422	tags=54%, list=2%, signal=53%	3127/3113/3117/3123/3122/3115/3111/3108/3119/2207/3118/3109/958/7124/3112
KEGG_AUTOIMMUNE_THYROID_DISEASE	KEGG_AUTOIMMUNE_THYROID_DISEASE	50	0.921053	2.40667	1e-10	1.02222e-09	6.72515e-10	829	tags=50%, list=4%, signal=48%	3127/3113/3106/3117/3107/3123/3122/3134/3115/3111/3108/3119/3105/3002/3133/5551/942/3118/3109/958/3112/1493/3135/356/355
KEGG_CELL_ADHESION_MOLECULES_CAMS	KEGG_CELL_ADHESION_MOLECULES_CAMS	128	0.707751	2.05118	1e-10	1.02222e-09	6.72515e-10	1064	tags=36%, list=5%, signal=34%	3127/3113/3106/3117/3107/3123/3122/6614/3134/914/3115/3111/3108/3119/3689/3105/3133/3683/6404/920/942/3118/5788/6402/3383/3109/9071/925/3684/80380/958/923/3112/29126/5133/3695/5175/6693/7412/1493/3135/3685/29851/3676/965/926
KEGG_CHEMOKINE_SIGNALING_PATHWAY	KEGG_CHEMOKINE_SIGNALING_PATHWAY	184	0.708085	2.11513	1e-10	1.02222e-09	6.72515e-10	1878	tags=39%, list=9%, signal=35%	3627/6373/6352/4283/6772/6355/10563/1230/5880/2833/7454/6351/3055/6347/1234/7409/6846/4067/6773/59345/5330/653361/6370/3718/2185/58191/10663/2268/6354/6348/1794/4790/6366/4792/7074/8503/5293/6364/9844/23533/6363/6357/3717/10451/1236/6376/5294/6362/6774/113/1524/6356/109/2919/4793/729230/5970/2771/196883/1445/57580/5331/2920/56477/408/207/6387/2793/3702/2885/5604
KEGG_COMPLEMENT_AND_COAGULATION_CASCADES	KEGG_COMPLEMENT_AND_COAGULATION_CASCADES	69	0.783789	2.12985	1e-10	1.02222e-09	6.72515e-10	1019	tags=32%, list=5%, signal=30%	714/713/712/718/719/629/5265/717/716/728/1675/715/2/5328/721/710/720/5329/3075/5054/3426/966
KEGG_CYTOKINE_CYTOKINE_RECEPTOR_INTERACTION	KEGG_CYTOKINE_CYTOKINE_RECEPTOR_INTERACTION	261	0.68416	2.08012	1e-10	1.02222e-09	6.72515e-10	2913	tags=43%, list=14%, signal=37%	3627/6373/6352/8743/4283/3561/3560/1436/10673/6355/10563/7133/1435/1230/3601/2833/4050/3587/6351/6347/8764/1234/6846/958/7040/939/9180/1441/80301/7124/6370/1439/58191/3566/3594/10663/8784/6354/6348/5008/3570/8740/3600/6366/3575/3597/3606/50615/6364/356/3553/3592/6363/355/6357/3559/4049/1236/6376/8741/6362/27242/268/1524/6356/23765/7293/944/2919/3554/282618/729230/3454/84957/1956/3459/2920/8742/56…
KEGG_GRAFT_VERSUS_HOST_DISEASE	KEGG_GRAFT_VERSUS_HOST_DISEASE	37	0.904074	2.26539	1e-10	1.02222e-09	6.72515e-10	829	tags=68%, list=4%, signal=65%	3127/3113/3106/3117/3107/3123/3122/3134/3115/3111/3108/3119/3105/3002/3133/5551/942/3118/3109/7124/3112/3135/356/3553/355
KEGG_HEMATOPOIETIC_CELL_LINEAGE	KEGG_HEMATOPOIETIC_CELL_LINEAGE	85	0.770797	2.14405	1e-10	1.02222e-09	6.72515e-10	1273	tags=39%, list=6%, signal=37%	3127/3123/3122/914/916/1436/1435/929/924/920/915/951/952/925/3684/960/290/1441/2209/7124/921/3566/3570/3575/3553/917/3559/3678/3676/966/926/7037/3554
KEGG_INTESTINAL_IMMUNE_NETWORK_FOR_IGA_PRODUCTION	KEGG_INTESTINAL_IMMUNE_NETWORK_FOR_IGA_PRODUCTION	46	0.846589	2.18432	1e-10	1.02222e-09	6.72515e-10	2335	tags=67%, list=11%, signal=60%	3127/3113/3117/3123/3122/3115/3111/3108/3119/10673/3601/5284/942/3118/3109/958/7040/6370/3112/3600/3695/29851/3676/8741/56477/6387/941/959/9020/608/3569
KEGG_LEISHMANIA_INFECTION	KEGG_LEISHMANIA_INFECTION	69	0.824017	2.23917	1e-10	1.02222e-09	6.72515e-10	1467	tags=57%, list=7%, signal=53%	3127/3113/3117/3123/3122/2214/3115/3111/3108/6772/3119/718/3689/3118/2212/3109/4688/7097/3684/4689/7040/2209/653361/7124/3112/7099/4615/4790/4792/3553/3716/3592/3654/3717/3676/5603/4793/5970/3459
KEGG_NATURAL_KILLER_CELL_MEDIATED_CYTOTOXICITY	KEGG_NATURAL_KILLER_CELL_MEDIATED_CYTOTOXICITY	131	0.734761	2.13573	1e-10	1.02222e-09	6.72515e-10	2294	tags=40%, list=11%, signal=35%	8743/3106/3107/2214/3689/2207/3105/3002/3133/7305/5880/5551/3683/3937/4277/962/3383/7409/10870/7124/2185/3932/919/8503/3135/5293/7535/356/23533/355/10451/5294/4773/259197/4068/3805/3454/4772/3459/3455/8797/2885/5604/3384/3458/5058/3460/11261/100507436/369/5290/5291
KEGG_RIBOSOME	KEGG_RIBOSOME	87	-0.904233	-3.16218	1e-10	1.02222e-09	6.72515e-10	1093	tags=84%, list=5%, signal=80%	6158/6129/6136/6134/6132/6217/11224/7311/6230/6209/6207/6146/6143/6122/6203/6147/6181/6218/6171/6187/6130/6224/6191/6142/6169/6206/9045/6229/6138/6159/6223/6167/6188/6175/6202/6231/6194/6170/9349/6228/6161/6164/6157/3921/6139/6165/6128/6135/6155/4736/6233/6204/23521/6232/6205/6235/25873/6137/6141/6133/6144/6234/6193/6154/6189/6152/6125/6160/6222/6168/6210/6201/6227
KEGG_SYSTEMIC_LUPUS_ERYTHEMATOSUS	KEGG_SYSTEMIC_LUPUS_ERYTHEMATOSUS	54	0.885181	2.33448	1e-10	1.02222e-09	6.72515e-10	867	tags=56%, list=4%, signal=53%	3127/3113/714/713/3117/712/3123/3122/2214/3115/3111/3108/3119/718/717/942/3118/6737/2212/3109/716/958/715/2209/7124/3112/721/720/2213/81
KEGG_TOLL_LIKE_RECEPTOR_SIGNALING_PATHWAY	KEGG_TOLL_LIKE_RECEPTOR_SIGNALING_PATHWAY	102	0.782699	2.21987	1e-10	1.02222e-09	6.72515e-10	2335	tags=48%, list=11%, signal=43%	3627/6373/6352/4283/3665/6772/929/942/6351/7097/7098/958/9641/6696/7124/51284/7099/6348/4615/7096/4790/148022/23643/4792/8503/5293/3553/23533/3592/3663/3654/5294/5603/5970/51311/3454/1513/7100/10333/3455/207/941/5604/841/8737/29110/5290/5291/3569
KEGG_TYPE_I_DIABETES_MELLITUS	KEGG_TYPE_I_DIABETES_MELLITUS	41	0.911127	2.30903	1e-10	1.02222e-09	6.72515e-10	868	tags=66%, list=4%, signal=63%	3127/3113/3106/3117/3107/3123/3122/3134/3115/3111/3108/3119/3105/3002/3133/5551/942/3118/3109/7124/3112/3135/356/3553/3592/355/4049
KEGG_VIRAL_MYOCARDITIS	KEGG_VIRAL_MYOCARDITIS	68	0.8161	2.21575	1e-10	1.02222e-09	6.72515e-10	724	tags=38%, list=4%, signal=37%	3127/3113/3106/3117/3107/3123/3122/3134/3115/3111/3108/3119/3689/3105/3133/5880/5551/3683/942/3118/3383/3109/958/3112/4627/3135
KEGG_T_CELL_RECEPTOR_SIGNALING_PATHWAY	KEGG_T_CELL_RECEPTOR_SIGNALING_PATHWAY	107	0.70471	2.00357	4.85722e-10	4.70383e-09	3.09462e-09	3770	tags=55%, list=18%, signal=45%	916/3937/920/915/5788/925/7409/7124/3932/5133/4790/4792/919/8503/1493/5293/7535/23533/917/29851/10451/4794/5294/4773/926/5603/84433/4793/5970/4772/207/959/5588/3702/2885/5604/10125/3458/5058/9020/11261/5290/5291/5777/9402/868/7410/3551/940/867/8915/8517/4690/10298/5533/3586/5600/1326/2353
KEGG_JAK_STAT_SIGNALING_PATHWAY	KEGG_JAK_STAT_SIGNALING_PATHWAY	155	0.634506	1.87832	8.54196e-09	7.8586e-08	5.17013e-08	3088	tags=39%, list=15%, signal=33%	3561/3560/6772/3601/3587/8651/6773/9180/1441/3718/1439/3566/3594/5008/3570/10379/3600/6776/3575/3597/8503/5293/50615/3716/23533/3592/3559/3717/5294/6774/4609/9021/6778/282618/3454/3459/5292/3455/207/3588/3976/2885/3563/7297/6775/3458/3460/8554/5290/3574/5291/896/3569/5777/3977/51561/868/2033/11009/1154
KEGG_CYTOSOLIC_DNA_SENSING_PATHWAY	KEGG_CYTOSOLIC_DNA_SENSING_PATHWAY	53	0.781905	2.0635	1.63974e-08	1.43673e-07	9.45215e-08	1298	tags=34%, list=6%, signal=32%	3627/6352/3665/23586/834/6351/81030/9641/9447/11035/103/4790/4792/3606/3553/29108/4793/5970
KEGG_RIG_I_LIKE_RECEPTOR_SIGNALING_PATHWAY	KEGG_RIG_I_LIKE_RECEPTOR_SIGNALING_PATHWAY	69	0.740191	2.01138	1.86053e-08	1.55608e-07	1.02374e-07	3100	tags=43%, list=15%, signal=37%	3627/9636/64135/3665/23586/79132/9641/7124/4790/4792/7186/3592/1540/5603/79671/4793/5970/843/7706/841/8737/29110/8717/7189/1654/8772/7187/4214/3551/55593
KEGG_PRIMARY_IMMUNODEFICIENCY	KEGG_PRIMARY_IMMUNODEFICIENCY	35	0.847417	2.09659	2.06894e-08	1.65515e-07	1.08892e-07	1064	tags=57%, list=5%, signal=54%	6890/3561/6891/916/4261/920/915/5788/925/958/973/3718/3932/695/3575/7535/29851/29760/5993/926
KEGG_LYSOSOME	KEGG_LYSOSOME	121	0.653549	1.89185	2.4024e-08	1.84184e-07	1.21174e-07	2846	tags=40%, list=14%, signal=35%	27074/7805/1520/1521/10312/54/1075/1519/1514/162/1522/968/1508/5641/410/3988/4668/53/1509/1200/6556/1512/2548/5660/79158/1777/5476/1513/23431/55353/23659/3482/2717/4125/3074/8722/3425/6609/3073/2760/537/950/4864/2799/138050/411/2629/3423/6448
KEGG_APOPTOSIS	KEGG_APOPTOSIS	87	0.68784	1.92647	5.81306e-08	4.27841e-07	2.81475e-07	3040	tags=48%, list=15%, signal=41%	8743/330/7124/1439/3656/4615/4790/23052/4792/840/8503/5293/356/3553/23533/7186/355/3654/5294/8837/3554/5970/843/207/823/8797/841/3563/7157/8737/11213/9020/11261/5290/5291/9131/8717/8795/8794/7132/8772/3551
KEGG_B_CELL_RECEPTOR_SIGNALING_PATHWAY	KEGG_B_CELL_RECEPTOR_SIGNALING_PATHWAY	75	0.702003	1.92662	2.84514e-07	2.01348e-06	1.32466e-06	3770	tags=57%, list=18%, signal=47%	8519/5880/7409/4067/3635/118788/973/27071/695/2213/4790/4792/8503/5293/23533/10451/29760/4794/5294/4773/971/84433/4793/5970/4772/207/11025/2885/5604/25780/11261/5290/5291/5777/930/974/7410/3551/8915/8517/5533/5579/2353
KEGG_NOD_LIKE_RECEPTOR_SIGNALING_PATHWAY	KEGG_NOD_LIKE_RECEPTOR_SIGNALING_PATHWAY	61	0.723634	1.93724	1.62897e-06	1.11011e-05	7.30337e-06	1979	tags=46%, list=10%, signal=42%	6352/6355/834/330/6347/7128/8767/7124/64127/6354/4790/4792/84674/3606/3553/6357/29108/9051/6356/5603/2919/4793/5970/114548/2920/64170/841/10392
KEGG_OXIDATIVE_PHOSPHORYLATION	KEGG_OXIDATIVE_PHOSPHORYLATION	101	-0.523344	-1.91195	1.94502e-06	1.27816e-05	8.40892e-06	4106	tags=53%, list=20%, signal=43%	27089/496/4712/7384/10063/9550/4717/4704/64077/1349/527/27068/51382/29796/440567/1353/4705/1346/4711/245973/1347/4719/4710/1340/4715/4707/7385/6391/4726/4724/4714/4708/4698/9296/4716/534/4709/4696/4706/4725/1337/4713/126328/1339/84701/525/9167/4701/1329/1327/1350/4697/155066/56901
KEGG_FC_GAMMA_R_MEDIATED_PHAGOCYTOSIS	KEGG_FC_GAMMA_R_MEDIATED_PHAGOCYTOSIS	92	0.608187	1.717	7.71937e-05	0.000489781	0.000322224	3447	tags=45%, list=17%, signal=37%	2214/5880/7454/3055/5788/2212/7409/4067/3635/2209/653361/1794/9846/2213/8503/5293/23533/10451/8877/5294/4082/2934/10095/207/5337/5604/5058/5290/5291/3985/1072/382/50807/23396/7410/273/6198/81873/3984/85477/5580
KEGG_LEUKOCYTE_TRANSENDOTHELIAL_MIGRATION	KEGG_LEUKOCYTE_TRANSENDOTHELIAL_MIGRATION	115	0.58488	1.68443	9.19111e-05	0.000563721	0.000370869	3027	tags=38%, list=15%, signal=33%	1536/3689/5880/3683/4318/3383/9071/7409/4688/4478/3684/4689/653361/2185/5175/8503/7412/5293/23533/81/10451/3676/5294/5603/83593/2771/1500/6494/6387/3702/1495/10411/7414/5290/399/5291/1535/137075/1003/60/87/7852/7430/7410
KEGG_FC_EPSILON_RI_SIGNALING_PATHWAY	KEGG_FC_EPSILON_RI_SIGNALING_PATHWAY	79	0.610793	1.68977	0.00015349	0.000911036	0.000599366	2294	tags=27%, list=11%, signal=24%	2207/5880/3937/7409/4067/3635/7124/695/9846/26279/8503/5293/23533/10451/5294/5603/207/2885/5604/5290/5291
KEGG_PRION_DISEASES	KEGG_PRION_DISEASES	35	0.740768	1.83273	0.000160459	0.000922638	0.000606999	2437	tags=37%, list=12%, signal=33%	6352/714/713/712/3553/1958/5621/10963/5604/4851/3303/3569/3309
KEGG_ACUTE_MYELOID_LEUKEMIA	KEGG_ACUTE_MYELOID_LEUKEMIA	57	0.658576	1.75351	0.000238111	0.00132765	0.000873452	3299	tags=53%, list=16%, signal=44%	6688/5371/6776/4790/11040/8503/5293/23533/5294/6774/861/4609/6932/5970/1050/5292/207/2885/5604/369/5290/5291/5467/7704/6198/3551/2475/3728/6934/8517
KEGG_ENDOCYTOSIS	KEGG_ENDOCYTOSIS	179	0.517779	1.54587	0.000525959	0.00284637	0.00187261	4920	tags=47%, list=24%, signal=36%	3106/3561/3107/3560/3134/1436/3105/3133/1234/2065/1601/30844/3949/64744/3135/3559/11031/5584/30846/7037/116985/1956/11059/408/10938/5337/55048/57154/3312/116984/8766/30011/3303/80223/116986/4734/1173/9146/7189/84364/9744/9101/382/79643/50807/23396/7852/64145/868/409/5869/92421/867/8411/56904/64750/5878/9525/9815/26119/2060/154/2870/2149/9922/2869/1213/3791/153/2321/29924/23096/440073/161/3579/235…
KEGG_HUNTINGTONS_DISEASE	KEGG_HUNTINGTONS_DISEASE	160	-0.388008	-1.51897	0.000667165	0.00350738	0.00230749	4538	tags=45%, list=22%, signal=35%	4695/6908/5441/7419/27089/842/51164/54205/4712/7384/5437/5436/4717/55081/4704/7019/1349/1211/1385/7417/1175/10126/9519/29796/440567/10891/4705/1346/146754/90993/4711/1742/1347/4719/5432/4710/291/1340/83544/4715/4707/7385/6391/4726/5438/10540/4724/4714/23236/148327/4708/4698/4716/3066/4709/4696/4706/4725/1337/5439/5332/4713/1339/7802/84701/9167/4701/1329/1327/1350/4697/56901
KEGG_PANCREATIC_CANCER	KEGG_PANCREATIC_CANCER	69	0.610579	1.65917	0.000808306	0.00413134	0.00271799	3483	tags=45%, list=17%, signal=37%	6772/5880/1029/7040/9459/4790/8503/5293/3716/23533/5294/6774/1870/5970/5888/4088/1956/207/5337/5604/7157/7048/369/5290/5291/5900/10928/3551/7039/8517/1869
KEGG_BASAL_CELL_CARCINOMA	KEGG_BASAL_CELL_CARCINOMA	55	-0.531642	-1.73554	0.00127231	0.00632718	0.00416262	1759	tags=31%, list=9%, signal=28%	7483/6469/2735/652/1856/7976/27148/2736/8324/6608/2535/11211/7475/7481/80326/83439/7476
KEGG_FOCAL_ADHESION	KEGG_FOCAL_ADHESION	197	0.489527	1.46951	0.00131894	0.00638644	0.00420161	5243	tags=49%, list=25%, signal=37%	5880/330/7409/6696/7094/3695/8503/5293/23533/3381/3685/3694/2889/81/7057/7058/64098/1729/10451/3678/3676/2316/5294/83660/3910/3371/2335/3680/1956/1290/7148/207/22801/2885/5604/4638/7414/5058/5290/2324/5291/5499/896/29780/5159/3655/3913/1277/50509/23396/60/3696/87/7410/55742/5155/5649/1289/1282/10298/1301/1293/6464/1284/5579/7450/3693/3672/5578/3791/5747/2321/329/6654/2317/56034/1278/3611/3675/326…
KEGG_REGULATION_OF_ACTIN_CYTOSKELETON	KEGG_REGULATION_OF_ACTIN_CYTOSKELETON	211	0.477508	1.4414	0.00188867	0.00891067	0.00586228	3510	tags=32%, list=17%, signal=27%	3689/5880/929/3683/7454/3687/7409/3071/4478/3684/8826/5305/9459/3695/4627/7074/8503/5293/23533/3685/3694/81/1729/10451/3678/3676/128239/5294/6548/2934/2335/3680/1445/89846/1956/10095/54961/22801/5604/10672/4638/23191/7414/5058/369/5290/23365/5291/5499/3985/5159/1072/3655/6237/23396/60/3696/87/7430/7410/81873/9138/3984/5155/85477/10298/1730/79784
KEGG_NEUROTROPHIN_SIGNALING_PATHWAY	KEGG_NEUROTROPHIN_SIGNALING_PATHWAY	125	0.514532	1.49095	0.00221806	0.0102031	0.00671254	3624	tags=33%, list=18%, signal=27%	397/8767/51806/10019/3656/4790/4792/8503/5293/7533/356/8986/23533/2889/3654/4217/4794/5294/5603/4793/5970/1445/4215/207/6196/2885/5604/396/7157/11213/5290/5291/7189/7534/4214/3551/5607/7532/5580/6464/5600
KEGG_NICOTINATE_AND_NICOTINAMIDE_METABOLISM	KEGG_NICOTINATE_AND_NICOTINAMIDE_METABOLISM	24	0.706687	1.62667	0.0031652	0.0142048	0.00934526	2397	tags=38%, list=12%, signal=33%	952/4837/51251/683/4907/65220/55191/54981/10135
KEGG_CHRONIC_MYELOID_LEUKEMIA	KEGG_CHRONIC_MYELOID_LEUKEMIA	73	0.579484	1.58732	0.00339237	0.0148618	0.00977751	3603	tags=41%, list=18%, signal=34%	1029/7040/9846/6776/4790/4792/8503/5293/23533/1026/5294/861/4609/1870/5970/4088/207/2885/5604/7157/7048/369/5290/5291/868/3551/867/8517/1869/6464
KEGG_DORSO_VENTRAL_AXIS_FORMATION	KEGG_DORSO_VENTRAL_AXIS_FORMATION	24	0.698337	1.60745	0.00416209	0.0178099	0.011717	1953	tags=38%, list=9%, signal=34%	51513/2113/2114/1956/2120/4853/2885/5604/4851
KEGG_CARDIAC_MUSCLE_CONTRACTION	KEGG_CARDIAC_MUSCLE_CONTRACTION	73	-0.461303	-1.57828	0.00433111	0.0181119	0.0119157	3804	tags=37%, list=18%, signal=30%	59285/70/4625/1349/481/55799/29796/440567/1346/4634/1347/1340/7385/477/1337/4624/7139/1339/27092/84701/9167/1329/1327/1350/482/9254/7134
KEGG_PARKINSONS_DISEASE	KEGG_PARKINSONS_DISEASE	99	-0.412239	-1.4924	0.00496924	0.0203187	0.0133676	4632	tags=54%, list=22%, signal=42%	7326/6622/4695/7054/7419/27089/6531/842/54205/4712/7384/11315/4717/7345/4704/1349/7417/118424/29796/440567/4705/1346/4711/1347/4719/4710/291/1340/4715/4707/7385/6391/4726/4724/4714/4708/4698/4716/4709/4696/4706/4725/1337/4713/1339/84701/9167/4701/1329/1327/1350/4697/56901
KEGG_HEDGEHOG_SIGNALING_PATHWAY	KEGG_HEDGEHOG_SIGNALING_PATHWAY	56	-0.467731	-1.52379	0.00590318	0.0236127	0.0155347	2452	tags=25%, list=12%, signal=22%	7483/6469/2735/652/27148/2736/654/3549/6608/7475/7481/80326/7476/655
KEGG_PHOSPHATIDYLINOSITOL_SIGNALING_SYSTEM	KEGG_PHOSPHATIDYLINOSITOL_SIGNALING_SYSTEM	76	0.545603	1.50201	0.00626786	0.024538	0.0161434	3975	tags=38%, list=19%, signal=31%	3635/51806/5330/5305/8503/5293/23533/5294/8525/5331/3636/3709/5290/51763/5291/3612/5297/8871/23396/3710/3705/8867/64768/56623/8821/5579/4952/5578/3707
KEGG_ABC_TRANSPORTERS	KEGG_ABC_TRANSPORTERS	44	0.615128	1.58205	0.0064232	0.0246223	0.0161989	2416	tags=18%, list=12%, signal=16%	6890/6891/215/19/9619/10257/10347/8714
KEGG_PENTOSE_AND_GLUCURONATE_INTERCONVERSIONS	KEGG_PENTOSE_AND_GLUCURONATE_INTERCONVERSIONS	28	-0.589001	-1.68592	0.00748344	0.0277372	0.0182482	3251	tags=39%, list=16%, signal=33%	79799/10720/7358/51181/6120/7366/231/51084/27294/7364/7367
KEGG_ERBB_SIGNALING_PATHWAY	KEGG_ERBB_SIGNALING_PATHWAY	86	0.538536	1.50232	0.00753729	0.0277372	0.0182482	4722	tags=44%, list=23%, signal=34%	685/2065/6776/1839/8503/5293/23533/1026/5294/4609/374/1956/207/2885/5604/5058/369/5290/9542/5291/868/6198/2475/7039/867/4690/10298/6464/6199/5579/25/5578/5747/6654/2069/3265/5594/2002
KEGG_ARACHIDONIC_ACID_METABOLISM	KEGG_ARACHIDONIC_ACID_METABOLISM	58	0.568107	1.51012	0.0125425	0.0452514	0.0297707	1056	tags=17%, list=5%, signal=16%	874/240/1573/2878/26279/6916/124975/873/2678/2687

## Sheet: 012.UPP1_OV
ID	Description	setSize	enrichmentScore	NES	pvalue	p.adjust	qvalues	rank	leading_edge	core_enrichment
KEGG_ALLOGRAFT_REJECTION	KEGG_ALLOGRAFT_REJECTION	35	0.868809	2.36592	1e-10	1.08235e-09	6.81115e-10	1313	tags=69%, list=6%, signal=64%	3127/3122/3123/3115/3113/3117/3119/3106/3002/3107/3118/3108/942/3134/7124/3109/3105/5551/3133/3111/3586/958/355/3592
KEGG_ANTIGEN_PROCESSING_AND_PRESENTATION	KEGG_ANTIGEN_PROCESSING_AND_PRESENTATION	80	0.776307	2.44387	1e-10	1.08235e-09	6.81115e-10	2606	tags=49%, list=13%, signal=43%	3127/3122/3123/3115/3113/3117/972/3119/1520/3106/3107/567/3118/3108/1514/6890/3134/1508/3109/920/3105/5721/3310/3133/4261/5720/925/3111/3303/5641/6891/10437/3112/3309/3135/4049/6892/3312/926
KEGG_ASTHMA	KEGG_ASTHMA	28	0.890644	2.3152	1e-10	1.08235e-09	6.81115e-10	1257	tags=57%, list=6%, signal=54%	3127/2207/3122/3123/3115/3113/3117/3119/6356/3118/3108/7124/3109/3111/3586/958
KEGG_AUTOIMMUNE_THYROID_DISEASE	KEGG_AUTOIMMUNE_THYROID_DISEASE	50	0.862009	2.50119	1e-10	1.08235e-09	6.81115e-10	1348	tags=46%, list=7%, signal=43%	3127/3122/3123/3115/3113/3117/3119/3106/3002/3107/3118/3108/942/3134/3109/3105/5551/3133/3111/3586/958/355/1493
KEGG_CHEMOKINE_SIGNALING_PATHWAY	KEGG_CHEMOKINE_SIGNALING_PATHWAY	184	0.632566	2.20386	1e-10	1.08235e-09	6.81115e-10	4094	tags=53%, list=20%, signal=43%	3627/2919/6352/10451/4283/3576/6347/6351/6373/6355/6356/10563/1230/5880/3055/6348/7454/7409/2920/2833/6357/6376/6364/2268/6354/4067/6846/414062/6362/59345/9547/653361/1234/9844/6772/8503/2921/6372/4792/6363/10663/6369/58191/2790/2787/1794/2793/3718/6387/408/6366/23533/1236/4790/2791/5294/9564/6361/5906/54331/387/2885/196883/2771/5595/6774/729230/56477/5196/5330/409/3717/2185/5908/6367/3845/7852/5…
KEGG_COMPLEMENT_AND_COAGULATION_CASCADES	KEGG_COMPLEMENT_AND_COAGULATION_CASCADES	69	0.778493	2.40144	1e-10	1.08235e-09	6.81115e-10	921	tags=35%, list=4%, signal=33%	5265/713/714/712/5328/719/5329/5054/1675/718/717/728/629/716/2/1604/3075/5104/966/720/721/2162/7056/715
KEGG_CYTOKINE_CYTOKINE_RECEPTOR_INTERACTION	KEGG_CYTOKINE_CYTOKINE_RECEPTOR_INTERACTION	261	0.65348	2.3414	1e-10	1.08235e-09	6.81115e-10	2665	tags=39%, list=13%, signal=34%	3627/2919/6352/4283/3576/8743/6347/6351/6373/3561/6355/8784/6356/10563/1230/6348/1436/10673/3566/1435/9180/3601/3560/7124/4982/3553/4050/2920/5008/8744/2833/6357/6376/6364/3624/3587/3575/7040/3597/6354/1441/7133/6846/27242/3459/414062/6362/8764/3569/3976/9547/970/3600/1234/7293/53832/1439/3586/3559/2921/6372/51330/6363/3594/958/355/80301/3460/3592/8742/10663/3455/939/6369/58191/50615/7132/6387/63…
KEGG_GRAFT_VERSUS_HOST_DISEASE	KEGG_GRAFT_VERSUS_HOST_DISEASE	37	0.862807	2.3757	1e-10	1.08235e-09	6.81115e-10	783	tags=59%, list=4%, signal=57%	3127/3122/3123/3115/3113/3117/3119/3106/3002/3107/3118/3108/942/3134/7124/3553/3109/3105/5551/3133/3569/3111
KEGG_HEMATOPOIETIC_CELL_LINEAGE	KEGG_HEMATOPOIETIC_CELL_LINEAGE	85	0.745249	2.36229	1e-10	1.08235e-09	6.81115e-10	1897	tags=46%, list=9%, signal=42%	3127/929/3122/3123/914/290/1436/3566/1435/915/916/7124/2209/960/924/3553/951/920/3678/3575/1604/1441/7037/3684/966/3690/928/3569/925/3559/952/909/945/947/921/4311/948/917/3676
KEGG_INTESTINAL_IMMUNE_NETWORK_FOR_IGA_PRODUCTION	KEGG_INTESTINAL_IMMUNE_NETWORK_FOR_IGA_PRODUCTION	46	0.82499	2.35124	1e-10	1.08235e-09	6.81115e-10	2316	tags=59%, list=11%, signal=52%	3127/3122/3123/5284/3115/3113/3117/3119/3118/3108/10673/942/3601/3109/7040/3569/3111/3600/3586/958/6387/3676/3695/29851/3112/608/941
KEGG_LEISHMANIA_INFECTION	KEGG_LEISHMANIA_INFECTION	69	0.769139	2.37258	1e-10	1.08235e-09	6.81115e-10	2059	tags=58%, list=10%, signal=52%	3127/3122/2214/3123/3689/3115/3113/3117/3119/2212/3118/3108/718/1535/7124/2209/4689/7097/3553/4688/3109/7040/3684/3459/3111/653361/6772/3586/3654/4792/7099/3460/3592/4615/5603/2353/4790/3676/5600/3112
KEGG_LYSOSOME	KEGG_LYSOSOME	121	0.661437	2.18399	1e-10	1.08235e-09	6.81115e-10	3591	tags=47%, list=17%, signal=39%	7805/1513/1520/1514/1509/1508/1521/54/533/27074/968/410/162/6556/10312/967/9114/2717/1512/10577/1075/537/5476/1212/4758/4668/5641/3074/1522/3988/5660/55353/1510/6609/2629/6272/1519/53/427/1211/2760/2548/411/3920/1200/2517/10053/4864/23659/3423/2720/1213/175/4126/1777/4669/51606
KEGG_NATURAL_KILLER_CELL_MEDIATED_CYTOTOXICITY	KEGG_NATURAL_KILLER_CELL_MEDIATED_CYTOTOXICITY	131	0.667142	2.23849	1e-10	1.08235e-09	6.81115e-10	3389	tags=40%, list=16%, signal=34%	2207/7305/10451/2214/3689/8743/3106/3002/3107/962/5880/10870/3383/7124/3937/7409/3105/4277/5551/3133/3459/3683/80328/8503/637/355/3460/3455/3932/5533/369/836/23533/100507436/919/5294/3135/4068/2885/8797/5595/356/259197/8794/2185/7535/4772/3805/3384/2215/3845/6452/5594
KEGG_RIBOSOME	KEGG_RIBOSOME	87	-0.713968	-2.49328	1e-10	1.08235e-09	6.81115e-10	3259	tags=74%, list=16%, signal=62%	6217/6141/25873/6130/6191/6194/6161/6210/6203/6207/6170/6189/6142/6227/6138/6158/6223/6147/9045/6202/6164/6159/6136/6152/6125/6144/6205/6143/6129/6206/6181/6193/6188/6165/6204/6171/6233/6154/23521/6234/6224/6157/4736/6139/6167/6201/6229/6122/6137/6228/6160/6232/6222/6175/6176/6187/6230/6218/9349/6168/6128/6146/6135/6124
KEGG_SYSTEMIC_LUPUS_ERYTHEMATOSUS	KEGG_SYSTEMIC_LUPUS_ERYTHEMATOSUS	54	0.823478	2.42855	1e-10	1.08235e-09	6.81115e-10	927	tags=52%, list=5%, signal=50%	713/3127/714/712/3122/2214/3123/3115/3113/3117/3119/2212/3118/3108/718/942/717/7124/2209/3109/2213/716/720/721/3111/6737/715/3586
KEGG_TOLL_LIKE_RECEPTOR_SIGNALING_PATHWAY	KEGG_TOLL_LIKE_RECEPTOR_SIGNALING_PATHWAY	102	0.726359	2.35728	1e-10	1.08235e-09	6.81115e-10	2443	tags=41%, list=12%, signal=36%	6696/3627/929/6352/4283/3576/6351/1513/6373/23643/6348/942/7124/7097/3553/3665/3569/6772/8503/3654/4792/7099/9641/7096/3663/958/3592/4615/51284/5603/3455/2353/148022/23533/4790/5294/5600/51311/941/5595/7098/10333
KEGG_TYPE_I_DIABETES_MELLITUS	KEGG_TYPE_I_DIABETES_MELLITUS	41	0.842896	2.37404	1e-10	1.08235e-09	6.81115e-10	2429	tags=68%, list=12%, signal=60%	3127/3122/3123/3115/3113/3117/3119/3106/3002/3107/3118/3108/942/3134/7124/3553/3109/3105/5551/3133/3111/355/3592/3112/3135/4049/941/356
KEGG_PARKINSONS_DISEASE	KEGG_PARKINSONS_DISEASE	99	0.672175	2.17529	1.64854e-10	1.68518e-09	1.06047e-09	4043	tags=61%, list=20%, signal=49%	9246/7314/1345/1349/1537/292/4700/1347/29796/4702/4712/27089/4718/4726/4715/4694/4707/4708/4695/1351/7332/374291/4706/1337/836/6389/4722/4717/6390/7416/7317/7318/9377/4711/7345/54205/4728/7386/1329/7419/1340/7384/51465/7381/291/4725/4710/4709/65018/7417/1327/170712/4716/11315/4713/4714/7388/4696/120892/6392
KEGG_OXIDATIVE_PHOSPHORYLATION	KEGG_OXIDATIVE_PHOSPHORYLATION	101	0.661469	2.14825	7.79956e-10	7.55326e-09	4.7532e-09	4237	tags=63%, list=21%, signal=51%	533/1345/1349/529/1537/4700/1347/8992/5464/10312/526/29796/4702/4712/27089/9114/4718/4726/4715/4694/528/4707/537/126328/9550/4708/4695/1351/374291/4706/1337/6389/4722/10063/4717/6390/9296/9377/4711/4728/7386/1329/1340/7384/7381/4725/27068/245973/4710/4709/155066/479/1327/170712/4716/51606/4713/4714/7388/4696/51382/6392/4731/245972
KEGG_CELL_ADHESION_MOLECULES_CAMS	KEGG_CELL_ADHESION_MOLECULES_CAMS	128	0.621497	2.07215	8.4114e-10	7.73849e-09	4.86976e-09	2383	tags=45%, list=12%, signal=40%	3127/3122/3123/3689/9071/3115/3113/3117/3119/3106/3107/914/3118/3108/6404/942/3383/3134/6402/5788/3109/920/6614/7412/965/3105/5175/1462/80380/3684/3133/3683/925/3111/3685/6385/958/5133/1493/29126/6383/137075/3680/6382/923/947/3676/3695/29851/3112/57863/3897/3135/90952/5817/941/214
KEGG_VIRAL_MYOCARDITIS	KEGG_VIRAL_MYOCARDITIS	68	0.709613	2.18416	1.14253e-08	1.00107e-07	6.29966e-08	2316	tags=49%, list=11%, signal=43%	3127/3122/3123/3689/3115/3113/3117/3119/3106/3107/3118/5880/3108/942/3383/3134/3109/3105/5551/1604/3133/3683/3111/637/6443/958/836/60/3112/6444/3135/54205/941
KEGG_BASAL_CELL_CARCINOMA	KEGG_BASAL_CELL_CARCINOMA	55	-0.697604	-2.236	1.62178e-08	1.3564e-07	8.53567e-08	2182	tags=49%, list=11%, signal=44%	2932/2737/1856/2735/7476/8643/8312/7474/51684/7157/54361/5727/1855/6934/8313/7855/7482/51176/2535/27148/6608/2736/11211/80326/83439/7475/7481
KEGG_PROTEASOME	KEGG_PROTEASOME	43	0.76712	2.16679	5.14752e-08	4.11801e-07	2.59143e-07	3680	tags=72%, list=18%, signal=59%	5698/5699/5696/5721/5720/5686/51371/5688/5687/5684/5714/5695/5689/5691/5685/5690/5701/5702/5713/5692/5718/5706/5694/10213/5708/5705/5700/9861/5693/5717/3458
KEGG_ALZHEIMERS_DISEASE	KEGG_ALZHEIMERS_DISEASE	145	0.565055	1.9275	4.09912e-07	3.14266e-06	1.97765e-06	4185	tags=48%, list=20%, signal=39%	51806/348/7124/3553/1345/1349/1537/4700/1347/29796/4702/4712/27089/489/637/4718/4726/4715/4694/4707/355/3028/840/4708/4695/5533/1351/7132/374291/4706/1337/836/6389/4722/4311/4717/6390/9377/4711/54205/4728/7386/5595/1329/801/1340/7384/7381/5330/4725/1020/4710/4709/3709/5594/1327/170712/4716/2776/2597/572/805/823/4713/4714/7388/4696/6392/4731/4023
KEGG_NOD_LIKE_RECEPTOR_SIGNALING_PATHWAY	KEGG_NOD_LIKE_RECEPTOR_SIGNALING_PATHWAY	61	0.694307	2.08984	4.37196e-07	3.21776e-06	2.02491e-06	2911	tags=49%, list=14%, signal=42%	2919/6352/3576/6347/6355/6356/29108/7124/3553/2920/6357/834/6354/3569/330/84674/4792/7128/5603/64170/4790/8767/3606/5600/64127/114548/5595/9051/58484/5601
KEGG_CYTOSOLIC_DNA_SENSING_PATHWAY	KEGG_CYTOSOLIC_DNA_SENSING_PATHWAY	53	0.695402	2.0313	9.11713e-07	6.45212e-06	4.06026e-06	1912	tags=30%, list=9%, signal=27%	3627/6352/6351/29108/3553/834/3665/3569/11035/9447/4792/9641/81030/23586/4790/3606
KEGG_PRIMARY_IMMUNODEFICIENCY	KEGG_PRIMARY_IMMUNODEFICIENCY	35	0.750438	2.04357	5.4465e-06	3.71169e-05	2.33573e-05	2928	tags=54%, list=14%, signal=47%	3561/915/6890/916/5788/920/3575/4261/973/925/695/958/6891/3932/3718/29851/926/7535/29760
KEGG_WNT_SIGNALING_PATHWAY	KEGG_WNT_SIGNALING_PATHWAY	150	-0.47078	-1.79354	8.04228e-06	5.28492e-05	3.32575e-05	4159	tags=45%, list=20%, signal=36%	5518/5528/59343/7976/5331/4089/7479/23291/8607/4775/5534/23002/6093/10725/1857/27121/81029/6885/5599/1487/2033/1459/51701/2932/6425/1856/85407/8945/5613/80319/144165/57680/1454/10023/7476/9475/4088/8312/1488/7474/7157/54361/5332/4609/23401/3725/1855/6934/8313/1457/7855/7482/23236/5582/4041/51176/2535/1387/64321/11211/80326/4040/83439/894/7475/57216/595/7481
KEGG_HEDGEHOG_SIGNALING_PATHWAY	KEGG_HEDGEHOG_SIGNALING_PATHWAY	56	-0.609112	-1.94954	2.36435e-05	0.000150014	9.44022e-05	3082	tags=45%, list=15%, signal=38%	53944/81029/3549/1456/655/2932/2737/8945/5613/1454/2735/7476/8643/7474/51684/54361/5727/7482/27148/6608/2736/654/80326/7475/7481
KEGG_B_CELL_RECEPTOR_SIGNALING_PATHWAY	KEGG_B_CELL_RECEPTOR_SIGNALING_PATHWAY	75	0.56781	1.76613	0.000101186	0.000612323	0.000385329	2398	tags=33%, list=12%, signal=30%	10451/5880/8519/7409/2213/4067/973/118788/27071/695/8503/4792/8915/3635/2353/4794/975/971/5533/23533/4790/11025/5294/2885/5595
KEGG_LEUKOCYTE_TRANSENDOTHELIAL_MIGRATION	KEGG_LEUKOCYTE_TRANSENDOTHELIAL_MIGRATION	115	0.532486	1.75091	0.000103163	0.000612323	0.000385329	3365	tags=42%, list=16%, signal=35%	4318/10451/3689/9071/1536/5880/3383/1535/4689/4688/7409/7412/10411/5175/3684/4478/3683/653361/4313/8503/5603/137075/6387/6494/23533/10627/3676/60/5294/5600/9564/5906/90952/387/2771/103910/7408/83593/2185/7430/399/5908/4636/71/1366/7852/1003/3702
KEGG_RIG_I_LIKE_RECEPTOR_SIGNALING_PATHWAY	KEGG_RIG_I_LIKE_RECEPTOR_SIGNALING_PATHWAY	69	0.591412	1.82434	0.00014562	0.000837313	0.000526913	4003	tags=33%, list=19%, signal=27%	3627/3576/9636/7124/3665/4792/64135/9641/3592/5603/23586/79132/8717/4790/5600/5601/7186/55593/4793/1540/8517/3661/10010
KEGG_ECM_RECEPTOR_INTERACTION	KEGG_ECM_RECEPTOR_INTERACTION	84	0.560343	1.76956	0.00020406	0.00113779	0.000716	1953	tags=36%, list=9%, signal=32%	6696/2335/7058/3694/960/1301/1290/3371/3678/1281/3381/50509/3690/7057/22801/1277/3685/1289/1292/6385/3910/1293/6383/3680/6382/1311/1278/948/3676/3695
KEGG_HUNTINGTONS_DISEASE	KEGG_HUNTINGTONS_DISEASE	160	0.472976	1.63395	0.000235038	0.00127197	0.000800438	3948	tags=43%, list=19%, signal=35%	6648/7052/1345/1349/1537/292/4700/1347/2876/29796/4702/4712/27089/4718/4726/4715/4694/10488/4707/1212/5440/1175/4708/4695/1351/374291/4706/1337/836/6389/4722/4717/6390/5468/7416/9377/4711/581/1211/54205/4728/90993/7386/1329/7419/1340/6647/7384/7381/291/5330/1173/4725/4710/4709/1213/7417/1327/170712/4716/2776/5436/27113/4713/4714/7388/8218/4696/9001
KEGG_NICOTINATE_AND_NICOTINAMIDE_METABOLISM	KEGG_NICOTINATE_AND_NICOTINAMIDE_METABOLISM	24	0.737286	1.86941	0.000245202	0.00128906	0.000811195	1423	tags=33%, list=7%, signal=31%	4837/4907/683/4860/952/54981/23057/10135
KEGG_T_CELL_RECEPTOR_SIGNALING_PATHWAY	KEGG_T_CELL_RECEPTOR_SIGNALING_PATHWAY	107	0.529302	1.72379	0.000327678	0.0016748	0.00105393	4623	tags=52%, list=22%, signal=41%	10451/915/916/7124/3937/5788/7409/920/925/3586/8503/4792/8915/5133/1493/5603/2353/4794/3932/5533/23533/4790/917/919/29851/5294/5600/387/2885/5595/4690/926/23624/7535/4772/5601/3845/3702/5594/4793/3458/959/1326/8517/207/998/940/868/5777/4776/9020/6300/9402/84433/3265/5970
KEGG_APOPTOSIS	KEGG_APOPTOSIS	87	0.536205	1.70347	0.000446234	0.00221911	0.00139646	3917	tags=45%, list=19%, signal=36%	8743/7124/3553/2021/1439/3656/8503/330/3654/637/4792/355/4615/840/8717/5533/7132/836/23533/4790/839/5294/581/54205/8797/356/11213/8794/3563/9131/3552/7186/5567/5577/23052/572/51135/823/8517
KEGG_AMINO_SUGAR_AND_NUCLEOTIDE_SUGAR_METABOLISM	KEGG_AMINO_SUGAR_AND_NUCLEOTIDE_SUGAR_METABOLISM	42	0.636493	1.79891	0.000532174	0.00257684	0.00162158	4303	tags=60%, list=21%, signal=47%	3101/80896/5973/5236/9945/2584/5372/54187/3074/51706/55577/2582/29925/2821/8790/7360/1727/2592/55276/64841/1118/10007/3098/5238/2762
KEGG_ARACHIDONIC_ACID_METABOLISM	KEGG_ARACHIDONIC_ACID_METABOLISM	58	0.597314	1.79706	0.000560492	0.00264437	0.00166408	3197	tags=38%, list=16%, signal=32%	2878/240/874/5730/9536/873/2687/2879/2876/2678/247/6916/1579/27306/4051/26279/80142/1573/5743/5740/5320/284541
KEGG_REGULATION_OF_ACTIN_CYTOSKELETON	KEGG_REGULATION_OF_ACTIN_CYTOSKELETON	211	0.427323	1.50715	0.000967215	0.00444919	0.00279983	3067	tags=27%, list=15%, signal=24%	929/10451/3689/2335/3694/5880/10095/7454/7409/7114/3678/3687/3684/3690/4478/3071/3683/22801/8503/3685/6237/22808/81873/10094/5216/3680/369/5499/23533/10627/9459/10092/2252/3676/1072/3695/3985/55845/60/5294/9564/10093/8826/387/2149/5595/624/103910/5305/5500/10672/1073/7430/3675/3682/4636/128239/71
KEGG_CITRATE_CYCLE_TCA_CYCLE	KEGG_CITRATE_CYCLE_TCA_CYCLE	30	0.675687	1.78585	0.00102119	0.00458292	0.00288399	4467	tags=63%, list=22%, signal=50%	5105/5160/5106/3421/48/3419/3418/6389/6390/5091/50/2271/4190/8801/8802/4191/6392/3417/1738
KEGG_FC_GAMMA_R_MEDIATED_PHAGOCYTOSIS	KEGG_FC_GAMMA_R_MEDIATED_PHAGOCYTOSIS	92	0.518671	1.67197	0.00106831	0.00468021	0.00294521	2460	tags=30%, list=12%, signal=27%	10451/2214/2212/5880/3055/8877/2209/10095/7454/5788/7409/2213/4067/653361/8503/81873/3635/10094/1794/23533/382/10092/1072/3985/5294/10093/5595/7408
KEGG_GLYCOSPHINGOLIPID_BIOSYNTHESIS_GLOBO_SERIES	KEGG_GLYCOSPHINGOLIPID_BIOSYNTHESIS_GLOBO_SERIES	14	0.794316	1.77743	0.00116062	0.00496636	0.00312529	1396	tags=50%, list=7%, signal=47%	53947/6482/2524/2717/8706/4668/3074
KEGG_MELANOGENESIS	KEGG_MELANOGENESIS	101	-0.440793	-1.5758	0.00139464	0.00583214	0.00367011	2217	tags=26%, list=11%, signal=23%	2770/2932/1385/2778/1856/5613/7476/7474/54361/5332/1855/6934/7855/7482/23236/148327/5582/51176/2535/1387/114/11211/80326/83439/7475/7481
KEGG_JAK_STAT_SIGNALING_PATHWAY	KEGG_JAK_STAT_SIGNALING_PATHWAY	155	0.447165	1.53523	0.00167854	0.00686337	0.00431905	3069	tags=29%, list=15%, signal=25%	3561/3566/9180/3601/3560/5008/3587/9021/3575/3597/1441/8651/3459/3569/3976/3600/53832/1439/6772/3586/8503/3559/3594/3460/3592/3455/81848/50615/3718/23533/5294/3588/2885/3574/6774/896/6775/11009/3563/3717/23624/1154/10379/3716/3570
KEGG_NOTCH_SIGNALING_PATHWAY	KEGG_NOTCH_SIGNALING_PATHWAY	47	-0.546935	-1.68967	0.00182122	0.00728487	0.0045843	5048	tags=53%, list=25%, signal=40%	3065/3516/23385/3714/23220/9541/9794/1857/5664/84441/28514/1487/2033/9253/3066/9612/1856/2648/1488/1840/1855/196403/4854/1387/55534
KEGG_DRUG_METABOLISM_OTHER_ENZYMES	KEGG_DRUG_METABOLISM_OTHER_ENZYMES	51	0.582975	1.69396	0.00215846	0.00845016	0.0053176	1781	tags=16%, list=9%, signal=14%	7378/1890/1806/7083/3251/978/9/7498
KEGG_EPITHELIAL_CELL_SIGNALING_IN_HELICOBACTER_PYLORI_INFECTION	KEGG_EPITHELIAL_CELL_SIGNALING_IN_HELICOBACTER_PYLORI_INFECTION	68	0.532135	1.63789	0.00263038	0.0100304	0.00631203	2058	tags=29%, list=10%, signal=27%	2919/6352/3576/533/529/4067/8992/10312/526/1839/9114/4792/528/537/5603/9550/836/4790/9296/5600
KEGG_GLYCOLYSIS_GLUCONEOGENESIS	KEGG_GLYCOLYSIS_GLUCONEOGENESIS	61	0.561012	1.68863	0.00267114	0.0100304	0.00631203	3734	tags=41%, list=18%, signal=34%	2203/222/5105/5230/3101/3939/5236/226/5214/5160/5315/5106/2023/5223/10327/7167/220/55902/669/2026/217/2821/219/2597/55276
KEGG_GLUTATHIONE_METABOLISM	KEGG_GLUTATHIONE_METABOLISM	48	0.555348	1.60491	0.0042666	0.0157011	0.00988054	3322	tags=40%, list=16%, signal=33%	2878/290/4257/2687/51056/6241/2879/2876/2678/2730/50484/9446/3418/4258/2937/6611/26873/2539/2936
KEGG_FC_EPSILON_RI_SIGNALING_PATHWAY	KEGG_FC_EPSILON_RI_SIGNALING_PATHWAY	79	0.484077	1.52642	0.00464297	0.0167511	0.0105413	3389	tags=28%, list=16%, signal=23%	2207/10451/5880/7124/3937/7409/4067/695/8503/3635/5603/23533/26279/5294/5600/2885/5595/5601/2205/5320/3845/5594
KEGG_NEUROACTIVE_LIGAND_RECEPTOR_INTERACTION	KEGG_NEUROACTIVE_LIGAND_RECEPTOR_INTERACTION	271	0.38569	1.38589	0.00493478	0.0174615	0.0109884	3251	tags=18%, list=16%, signal=15%	719/2359/2564/5724/3001/2357/728/5031/5732/140/1134/1902/2899/706/8698/9568/5733/6869/10161/1909/5644/2908/1910/1901/147/53829/5027/152/5734/3274/5025/5739/10800/27334/1143/2149/624/3357/1903/84634/2568/134/552/2743/136/286530/187/6915/2358
KEGG_PRION_DISEASES	KEGG_PRION_DISEASES	35	0.600417	1.63504	0.0061624	0.021394	0.013463	3389	tags=43%, list=16%, signal=36%	713/714/712/6352/3553/3569/3303/1958/581/3309/5595/6647/3552/5567/5594
KEGG_PATHWAYS_IN_CANCER	KEGG_PATHWAYS_IN_CANCER	322	-0.309204	-1.2775	0.00812938	0.0277001	0.0174314	2235	tags=23%, list=11%, signal=21%	3914/5925/1871/7188/2932/2737/5728/1856/6789/6654/8554/2257/2735/7476/6502/1496/2064/2956/3326/4088/8643/8312/3911/284217/867/1488/4436/7474/51684/7157/2260/6258/54361/7175/8817/4609/5727/3915/3908/3725/1855/10928/6934/1288/8313/2261/7855/7042/7482/9965/2263/2248/596/5582/2254/2122/5335/51176/2535/1387/27148/9915/6608/2736/11211/80326/1021/83439/8822/7475/367/3480/595/7481
KEGG_THYROID_CANCER	KEGG_THYROID_CANCER	29	-0.568722	-1.58314	0.00859252	0.0287459	0.0180895	1130	tags=28%, list=5%, signal=26%	7157/6258/7175/4609/6934/51176/83439/595
KEGG_SPHINGOLIPID_METABOLISM	KEGG_SPHINGOLIPID_METABOLISM	36	0.582128	1.59547	0.0102775	0.033769	0.0212505	2986	tags=44%, list=15%, signal=38%	8877/81537/410/2717/7357/166929/4758/6609/2629/10558/427/259230/55331/130367/123099/2720
KEGG_PYRUVATE_METABOLISM	KEGG_PYRUVATE_METABOLISM	40	0.55421	1.55079	0.0110342	0.0356191	0.0224148	4467	tags=48%, list=22%, signal=37%	5105/3939/4199/5160/39/5315/5106/231/9380/55902/5091/217/4190/219/4191/4200/223/10873/1738
KEGG_PEROXISOME	KEGG_PEROXISOME	78	0.466435	1.46246	0.0116708	0.0370246	0.0232993	4460	tags=38%, list=22%, signal=30%	1384/6648/2180/6342/5264/215/3418/7498/8528/2182/5052/55711/51268/30/6647/5825/55825/3155/51703/4598/10901/847/10478/2181/5827/8310/5828/3417/8504/373156
KEGG_FOCAL_ADHESION	KEGG_FOCAL_ADHESION	197	0.392481	1.37878	0.012191	0.0380194	0.0239253	3067	tags=28%, list=15%, signal=24%	6696/10451/2335/7058/3694/5880/1301/1290/7409/3371/3678/1281/3381/50509/3690/7057/22801/1277/8503/3685/330/1289/1292/3910/1293/3680/5499/23533/10627/7422/1311/1278/3676/3695/60/5294/9564/5906/64098/387/2885/29780/5595/103910/7408/896/5500/1291/131873/7791/5601/5908/2321/3675/4636/71
KEGG_AMINOACYL_TRNA_BIOSYNTHESIS	KEGG_AMINOACYL_TRNA_BIOSYNTHESIS	22	-0.62638	-1.6309	0.0125228	0.0384033	0.0241668	5410	tags=64%, list=26%, signal=47%	10667/23438/118672/79731/92935/55157/55699/10056/80222/124454/10352/57176/54938/57505
KEGG_STEROID_BIOSYNTHESIS	KEGG_STEROID_BIOSYNTHESIS	17	0.693987	1.61516	0.015015	0.045291	0.0285012	1850	tags=47%, list=9%, signal=43%	10682/1718/6307/50814/2222/3988/6713/6646
