# Supplementary material for: Transcriptome profiling revealed multiple circadian rhythm-related genes associated with common gynecological cancers
Source: Front Oncol. 2025 Jan 29;15:1422122. doi: 10.3389/fonc.2025.1422122 (PMC11813765; doi:10.3389/fonc.2025.1422122)
Supplement: Supplementary file 1 [file DataSheet1.zip › Supplement Table/Supplement Table 8.xlsx]

## Sheet: 013.APOBEC3B_UCEC
ID	Description	setSize	enrichmentScore	NES	pvalue	p.adjust	qvalues	rank	leading_edge	core_enrichment
KEGG_CELL_CYCLE	KEGG_CELL_CYCLE	124	0.710758	2.1645	1e-10	6.13333e-09	4.49123e-09	1224	tags=45%, list=6%, signal=43%	898/4171/991/891/890/1869/699/5347/9133/8318/4085/7272/701/4173/9232/983/5111/994/9088/4175/9700/4998/8317/990/4172/1029/5885/4174/1019/1031/995/4176/4609/1017/1870/1111/993/5591/6502/8243/9126/23594/11200/7027/10971/3066/7529/10274/10926/1027/8697/7534/7533/1871/7532/5933
KEGG_DNA_REPLICATION	KEGG_DNA_REPLICATION	36	0.867012	2.24228	1e-10	6.13333e-09	4.49123e-09	1878	tags=81%, list=9%, signal=73%	4171/4173/5111/5984/2237/4175/5983/4172/4174/10535/4176/5557/5985/3978/5424/5982/5558/1763/23649/54107/5427/6117/246243/6119/5981/5426/5422/5425/10714
KEGG_SPLICEOSOME	KEGG_SPLICEOSOME	125	0.677298	2.06292	1e-10	6.13333e-09	4.49123e-09	3914	tags=64%, list=19%, signal=52%	10189/9775/5093/3312/51645/84321/9410/8683/10523/4670/6628/51729/6629/988/23020/25804/10465/10286/27258/6632/55660/84844/9343/22916/11157/6427/6631/22938/10291/6434/11017/6637/3183/3192/4116/1665/57819/51362/6426/9416/6428/10992/23658/10285/22827/84950/153527/9128/8559/9879/220988/6634/51639/23450/23350/6432/6635/10946/84991/8896/3190/9939/10713/55696/56259/11338/27316/6627/51691/10594/1659/51340…
KEGG_RIBOSOME	KEGG_RIBOSOME	87	-0.607061	-2.21847	1.00937e-08	4.64311e-07	3.39999e-07	3659	tags=59%, list=18%, signal=48%	6143/6132/6229/9349/6125/6175/6202/3921/6188/6223/140801/6122/9045/6135/6232/6124/6142/2197/6168/6231/6138/6218/6194/11224/6191/6222/6130/6167/6173/6181/6193/6161/6160/23521/6133/6207/6203/6157/6205/51065/6159/6187/6164/25873/6176/6234/6158/6136/6209/6141/6137
KEGG_COMPLEMENT_AND_COAGULATION_CASCADES	KEGG_COMPLEMENT_AND_COAGULATION_CASCADES	69	-0.586999	-2.06602	1.92883e-06	7.09809e-05	5.19768e-05	3039	tags=35%, list=15%, signal=30%	730/713/719/721/5327/732/5340/5648/3818/728/966/3053/2159/2162/2/7450/7056/729/725/718/3075/5104/722/5265
KEGG_MISMATCH_REPAIR	KEGG_MISMATCH_REPAIR	23	0.797916	1.90235	4.91694e-06	0.000139063	0.000101831	1878	tags=65%, list=9%, signal=59%	5111/5984/5983/9156/4436/5985/2956/3978/5424/5982/6117/6119/5981/5425/10714
KEGG_HOMOLOGOUS_RECOMBINATION	KEGG_HOMOLOGOUS_RECOMBINATION	26	0.773477	1.88857	5.92233e-06	0.000139063	0.000101831	2538	tags=62%, list=12%, signal=54%	8438/5888/146956/641/5424/7516/6117/7517/6119/675/5425/4683/10714/5889/25788/6118
KEGG_NUCLEOTIDE_EXCISION_REPAIR	KEGG_NUCLEOTIDE_EXCISION_REPAIR	44	0.703984	1.8883	6.50612e-06	0.000139063	0.000101831	2786	tags=48%, list=14%, signal=41%	5111/5984/5983/5886/5985/3978/5424/5982/54107/5427/6117/2967/6119/5981/5426/5425/10714/5887/8451/6118/7508
KEGG_PROTEASOME	KEGG_PROTEASOME	43	0.71026	1.8997	7.33133e-06	0.000139063	0.000101831	5263	tags=79%, list=26%, signal=59%	5708/5688/5687/5700/10213/5707/5709/5717/5718/5690/5685/5714/5720/5701/5704/5706/5693/10197/5684/5686/51371/5713/5689/5698/5692/5694/9491/5705/9861/5710/23198/5695/5702/5691
KEGG_UBIQUITIN_MEDIATED_PROTEOLYSIS	KEGG_UBIQUITIN_MEDIATED_PROTEOLYSIS	129	0.554413	1.69848	7.55778e-06	0.000139063	0.000101831	5835	tags=59%, list=28%, signal=42%	11065/991/27338/672/6502/9021/10055/9246/8697/10054/26232/7428/7326/10075/996/9817/330/246184/83737/7321/65264/7320/7317/8453/4214/329/57154/8451/23624/7324/378884/9820/8452/10277/6500/23291/867/10477/7328/51366/4591/57448/27339/10393/3093/1642/54926/55958/64682/10273/7323/63893/9320/23221/8065/7329/9690/7327/23759/8454/55284/55120/8450/26272/7325/7334/7332/6477/90293/8924/9616/7337/55585/25898/2…
KEGG_OOCYTE_MEIOSIS	KEGG_OOCYTE_MEIOSIS	111	0.564518	1.70333	2.19944e-05	0.000367906	0.000269404	3614	tags=41%, list=18%, signal=34%	898/991/891/6790/699/5347/9133/4085/9232/983/9088/9700/995/1017/26271/3710/8243/9126/111/10971/7529/8697/7534/7533/7532/5528/996/808/246184/27127/10459/5613/5499/5515/5594/5534/5501/6500/115/23291/5529/9134/112/5604/5500/10393
KEGG_RNA_DEGRADATION	KEGG_RNA_DEGRADATION	54	0.620824	1.72333	0.000238683	0.00365981	0.00267995	5160	tags=65%, list=25%, signal=49%	2023/3329/22803/219988/25804/27258/3313/5394/11157/5393/57819/51010/10438/87178/23658/9337/10914/23019/28960/51691/23404/2026/23644/27257/11340/57472/29883/167227/2027/25904/80153/55802/22894/56915/64895
KEGG_RIG_I_LIKE_RECEPTOR_SIGNALING_PATHWAY	KEGG_RIG_I_LIKE_RECEPTOR_SIGNALING_PATHWAY	69	0.556438	1.60138	0.00110604	0.0141474	0.0103596	6553	tags=49%, list=32%, signal=34%	9636/3627/7124/23586/64135/3665/9474/8772/4790/1654/841/4214/80143/6885/4792/8517/7187/7706/29110/55593/64343/7186/5603/1432/5601/6300/843/5970/338376/3576/1147/8737/10010/79671
KEGG_CYSTEINE_AND_METHIONINE_METABOLISM	KEGG_CYSTEINE_AND_METHIONINE_METABOLISM	34	0.647359	1.66455	0.00114746	0.0141474	0.0103596	4107	tags=47%, list=20%, signal=38%	1789/1786/4144/3939/3945/27430/4143/191/1788/4507/2805/259307/51074/58478/262/55256
KEGG_BASE_EXCISION_REPAIR	KEGG_BASE_EXCISION_REPAIR	33	0.651947	1.65837	0.00115332	0.0141474	0.0103596	2126	tags=52%, list=10%, signal=46%	5111/2237/3146/7374/142/3978/5424/55247/54107/5427/10038/143/5426/5425/7515/10714/328
KEGG_CITRATE_CYCLE_TCA_CYCLE	KEGG_CITRATE_CYCLE_TCA_CYCLE	30	0.660564	1.64176	0.00176119	0.0202537	0.0148311	4278	tags=67%, list=21%, signal=53%	5106/6392/8803/50/4191/3420/4190/6390/6389/1738/1737/8801/1743/5162/55753/5160/6391/8802/3419/1431
KEGG_NON_HOMOLOGOUS_END_JOINING	KEGG_NON_HOMOLOGOUS_END_JOINING	12	0.792881	1.63874	0.00234874	0.0229186	0.0167825	1166	tags=42%, list=6%, signal=39%	2237/5591/7518/2547/7520
KEGG_SMALL_CELL_LUNG_CANCER	KEGG_SMALL_CELL_LUNG_CANCER	84	0.534162	1.57379	0.00235719	0.0229186	0.0167825	3797	tags=42%, list=18%, signal=34%	898/1869/1163/1019/3914/4609/1017/1870/3675/6502/3915/1027/3911/1871/3685/3688/5290/330/4790/3674/329/54205/5291/4792/3909/317/8517/9134/208/598/7187/1286/7157/284217/1284
KEGG_TERPENOID_BACKBONE_BIOSYNTHESIS	KEGG_TERPENOID_BACKBONE_BIOSYNTHESIS	15	0.751131	1.63015	0.0023666	0.0229186	0.0167825	1662	tags=47%, list=8%, signal=43%	3157/2224/39/3156/3422/23590/57107
KEGG_PYRIMIDINE_METABOLISM	KEGG_PYRIMIDINE_METABOLISM	97	0.510921	1.52433	0.00291831	0.0268485	0.0196602	4983	tags=48%, list=24%, signal=37%	7298/7083/6241/6240/5557/1633/129607/5424/5558/7372/7296/23649/54107/5427/4860/1503/1841/5431/790/654364/7378/5426/87178/5422/5425/10714/5430/51251/1854/84172/5433/5432/22978/4831/5440/10623/4830/51727/3704/5437/50484/56953/56474/54963/5436/10621/9533
KEGG_BASAL_TRANSCRIPTION_FACTORS	KEGG_BASAL_TRANSCRIPTION_FACTORS	35	0.629852	1.62539	0.00313738	0.0274895	0.0201296	4419	tags=54%, list=21%, signal=43%	2967/2969/2960/9569/6875/6878/6873/6880/6882/6879/2957/6877/2959/6908/6884/6874/9519/6883/51616
KEGG_PYRUVATE_METABOLISM	KEGG_PYRUVATE_METABOLISM	40	0.599021	1.57415	0.00356825	0.0298436	0.0218534	3404	tags=42%, list=17%, signal=36%	231/2739/5106/39/3939/3945/4191/4190/4199/1738/1737/219/5315/501/31/5162/5160
KEGG_ONE_CARBON_POOL_BY_FOLATE	KEGG_ONE_CARBON_POOL_BY_FOLATE	17	0.726066	1.63532	0.0037482	0.0299856	0.0219574	1390	tags=53%, list=7%, signal=49%	7298/1719/10797/25902/4522/2618/6472/6470/10588
KEGG_PROGESTERONE_MEDIATED_OOCYTE_MATURATION	KEGG_PROGESTERONE_MEDIATED_OOCYTE_MATURATION	85	0.520258	1.5362	0.00391962	0.0300504	0.0220049	3681	tags=38%, list=18%, signal=31%	891/890/699/5347/9133/4085/983/994/9088/995/1017/993/111/8697/3320/3326/5290/996/246184/10459/5613/3845/5291/5594/2773/115/208/369/112/5604/10393/5139
KEGG_TIGHT_JUNCTION	KEGG_TIGHT_JUNCTION	128	0.471871	1.44279	0.0043907	0.0323156	0.0236636	3977	tags=34%, list=19%, signal=27%	9074/9076/1019/5584/79784/1364/1366/4893/57530/2036/10686/100506658/1365/4628/84612/3996/71/22800/6714/10627/1457/9080/4627/56288/5582/7525/3845/81/1495/5515/9414/2035/5521/2773/998/208/8573/387/1499/7082/92359/103910/149461
KEGG_PANCREATIC_CANCER	KEGG_PANCREATIC_CANCER	69	0.522391	1.50339	0.00663679	0.0467997	0.0342698	3758	tags=41%, list=18%, signal=33%	1869/6772/5888/1029/1019/1870/2064/10928/1871/675/5290/7422/5881/4790/3845/5898/5291/4088/5594/1956/8517/998/208/598/369/5604/3716/7157
KEGG_PENTOSE_AND_GLUCURONATE_INTERCONVERSIONS	KEGG_PENTOSE_AND_GLUCURONATE_INTERCONVERSIONS	28	0.619273	1.52693	0.00686735	0.0467997	0.0342698	4525	tags=32%, list=22%, signal=25%	7364/231/6120/7367/7358/27294/2990/54578/7360

## Sheet: 014.CDA_UCEC
ID	Description	setSize	enrichmentScore	NES	pvalue	p.adjust	qvalues	rank	leading_edge	core_enrichment
KEGG_AUTOIMMUNE_THYROID_DISEASE	KEGG_AUTOIMMUNE_THYROID_DISEASE	50	0.793291	2.56025	1e-10	3.68e-09	2.31579e-09	2919	tags=48%, list=14%, signal=41%	3002/3108/3119/958/3109/3113/5551/3123/3115/3122/3134/3133/3112/3105/3127/3117/356/3106/1493/3118/942/3111/959/355
KEGG_COMPLEMENT_AND_COAGULATION_CASCADES	KEGG_COMPLEMENT_AND_COAGULATION_CASCADES	69	0.75174	2.57504	1e-10	3.68e-09	2.31579e-09	2482	tags=48%, list=12%, signal=42%	5265/718/5345/5328/5329/5327/710/722/1675/5054/716/7035/2244/629/717/7056/2152/712/5624/624/2159/7450/2243/2/713/5648/1604/715/5627/3818/714/733/730
KEGG_CYTOKINE_CYTOKINE_RECEPTOR_INTERACTION	KEGG_CYTOKINE_CYTOKINE_RECEPTOR_INTERACTION	261	0.635135	2.60301	1e-10	3.68e-09	2.31579e-09	3963	tags=53%, list=19%, signal=43%	6364/3606/6366/3976/10563/8764/8744/8784/6352/3561/8742/9547/7040/6363/5159/2921/6369/6367/958/2920/2919/3563/2833/6376/1440/51330/94/6374/1236/8740/939/5155/3560/3576/3601/3566/3569/3624/7293/3625/7850/29949/58191/4050/970/4982/5154/5473/6361/6387/608/338376/6362/23529/2324/7133/7132/3552/9180/3575/53833/3588/356/1441/6351/10663/3589/4283/3791/7124/2321/58985/11009/4055/3553/3594/4233/650/1435/1…
KEGG_HEMATOPOIETIC_CELL_LINEAGE	KEGG_HEMATOPOIETIC_CELL_LINEAGE	85	0.6996	2.48474	1e-10	3.68e-09	2.31579e-09	2737	tags=49%, list=13%, signal=43%	3675/915/916/924/914/3678/3563/960/1440/925/3123/3122/3566/3569/921/7850/926/947/951/3127/929/3552/3690/3575/1441/3672/3589/7124/3553/1604/1435/933/911/917/931/952/920/2209/7066/909/930/1436
KEGG_SPLICEOSOME	KEGG_SPLICEOSOME	125	-0.596533	-2.14186	1e-10	3.68e-09	2.31579e-09	4924	tags=61%, list=24%, signal=47%	27339/55696/51691/23658/6631/9716/6632/51639/6637/5356/6431/23350/8449/11157/9129/10907/84991/51340/11338/57187/27258/10946/7919/1659/6427/4686/10713/10594/23451/9785/11017/10285/1655/22916/5093/6426/10772/10992/3190/3178/9343/6432/11325/8559/22938/9416/153527/84950/9939/6428/3183/10523/9879/10286/22827/9775/10291/55660/23450/220988/23020/27316/51729/988/6434/9128/3192/51362/51645/1665/6635/4670/…
KEGG_GRAFT_VERSUS_HOST_DISEASE	KEGG_GRAFT_VERSUS_HOST_DISEASE	37	0.820216	2.49768	8.49575e-10	2.60536e-08	1.63953e-08	2481	tags=68%, list=12%, signal=60%	3002/3108/3119/3109/3113/5551/3123/3115/3122/3134/3569/3133/3112/3105/3127/3117/3552/356/3106/7124/3553/3458/3118/942/3111
KEGG_ALLOGRAFT_REJECTION	KEGG_ALLOGRAFT_REJECTION	35	0.795521	2.40144	1.20911e-08	3.17822e-07	2.00003e-07	2919	tags=71%, list=14%, signal=61%	3002/3108/3119/958/3109/3113/5551/3123/3115/3122/3134/3133/3112/3105/3127/3117/356/3106/7124/3458/3118/942/3111/959/355
KEGG_INTESTINAL_IMMUNE_NETWORK_FOR_IGA_PRODUCTION	KEGG_INTESTINAL_IMMUNE_NETWORK_FOR_IGA_PRODUCTION	46	0.750871	2.39641	1.64464e-08	3.78268e-07	2.38041e-07	3637	tags=67%, list=18%, signal=56%	3108/5284/7040/3119/958/3109/3113/3123/3601/3115/3122/3569/3112/6387/608/3127/3117/4055/3118/942/10673/3111/959/115650/7852/29851/3695/3586/940/9020/23495
KEGG_ASTHMA	KEGG_ASTHMA	28	0.808998	2.33761	1.42571e-07	2.68943e-06	1.69243e-06	2960	tags=64%, list=14%, signal=55%	3108/3119/958/3109/3113/3123/3115/3122/2207/3112/3127/3117/7124/3118/2205/3111/959/6356
KEGG_CELL_ADHESION_MOLECULES_CAMS	KEGG_CELL_ADHESION_MOLECULES_CAMS	128	0.546302	2.04343	1.58646e-07	2.68943e-06	1.69243e-06	3644	tags=55%, list=18%, signal=46%	6382/3108/914/9076/7122/5133/9071/6402/3119/958/3109/3113/5175/925/3123/6404/3115/3122/3134/90952/3133/6403/1003/3897/926/3112/7412/923/947/3105/1462/3127/3384/3117/6385/965/3683/57863/9672/3106/3689/6693/1493/83700/24146/3383/933/3118/920/23562/9075/942/1272/57555/3111/8516/959/137075/9379/3385/6401/29851/5788/9080/3695/80380/29126/940/6614/58494/26285
KEGG_TYPE_I_DIABETES_MELLITUS	KEGG_TYPE_I_DIABETES_MELLITUS	41	0.740199	2.29102	1.60781e-07	2.68943e-06	1.69243e-06	2481	tags=61%, list=12%, signal=54%	3002/3108/3119/3109/3113/5551/3123/3115/3122/3134/3133/3112/3105/3127/3117/3552/356/3106/7124/3553/3458/3118/2571/942/3111
KEGG_SYSTEMIC_LUPUS_ERYTHEMATOSUS	KEGG_SYSTEMIC_LUPUS_ERYTHEMATOSUS	54	0.701143	2.29039	1.95265e-07	2.99407e-06	1.88414e-06	2482	tags=52%, list=12%, signal=46%	718/3108/3119/958/3109/3113/716/3123/3115/3122/717/3112/712/3127/3117/81/7124/713/715/3458/3118/942/2209/6737/714/733/3111/730
KEGG_ECM_RECEPTOR_INTERACTION	KEGG_ECM_RECEPTOR_INTERACTION	84	0.601124	2.13815	4.96266e-07	7.02408e-06	4.42019e-06	2869	tags=45%, list=14%, signal=39%	3914/1311/3675/6382/3691/1277/3678/1289/1293/960/3918/3909/1292/7058/2335/1290/3694/3910/1281/22801/50509/1278/6385/3690/9672/3672/7450/10319/1282/1291/6696/3371/7059/8516/7057/7148/9900/3381
KEGG_FOCAL_ADHESION	KEGG_FOCAL_ADHESION	197	0.466775	1.85106	8.87689e-07	1.16668e-05	7.34179e-06	3031	tags=40%, list=15%, signal=34%	3914/10398/1311/3675/5880/3691/330/1277/3678/1289/5159/894/1293/858/3918/3909/5155/1292/7408/7058/2335/857/1290/3694/3910/1281/595/5154/22801/4638/50509/5293/2324/1278/7791/25759/3690/7409/3672/7450/10319/1282/64098/81/3791/2321/896/6714/60/4233/29780/1291/29895/9564/23396/5156/5228/10000/6696/10627/5595/5582/103910/2318/7424/3371/7059/5578/8516/2534/3265/7057/7148/3381/5829/5296/23533/5579
KEGG_NEUROACTIVE_LIGAND_RECEPTOR_INTERACTION	KEGG_NEUROACTIVE_LIGAND_RECEPTOR_INTERACTION	271	0.418015	1.71879	1.49084e-06	1.82877e-05	1.15082e-05	3947	tags=26%, list=19%, signal=21%	2906/2859/3001/2568/5745/706/59350/8698/3269/187/5724/5031/10161/5646/6915/1901/152/5732/1909/624/134/5032/2151/7433/554/2564/9002/286530/1903/1241/5026/887/2563/10203/4157/2642/6344/2150/5739/5023/1815/53637/27334/56923/2147/2894/552/1813/147/5733/53829/623/2908/3953/3357/2550/1140/57053/1910/136/3352/84634/5027/3362/5737/5025/2912/1081/728/1511
KEGG_CELL_CYCLE	KEGG_CELL_CYCLE	124	-0.520261	-1.8657	3.63685e-06	4.18238e-05	2.63193e-05	4249	tags=55%, list=21%, signal=44%	1871/9700/51433/7042/23594/7529/7029/5933/7532/7534/4087/9184/4999/545/1387/8243/995/8900/8697/4193/9134/8318/993/5001/2932/10735/990/5000/1027/64682/4998/6500/4609/7465/246184/8317/4176/1017/1111/4175/7027/5934/10926/5347/891/7272/5111/4172/8556/983/1869/9126/1875/10274/890/4089/10971/3066/699/9133/5885/4085/6502/4173/701/4171/1019/5591
KEGG_LEUKOCYTE_TRANSENDOTHELIAL_MIGRATION	KEGG_LEUKOCYTE_TRANSENDOTHELIAL_MIGRATION	115	0.520081	1.93099	5.14077e-06	5.51405e-05	3.46994e-05	3031	tags=47%, list=15%, signal=40%	10398/4313/5880/5600/9076/1535/7122/9071/4689/5175/10411/7408/90952/1003/7412/7070/6387/5293/4478/2185/7430/3683/6300/7409/83593/81/3689/83700/60/24146/3383/29895/9564/5603/6494/23562/10627/9075/5582/399/103910/4318/3702/27035/5578/4688/137075/7852/2771/5829/5296/23533/653361/5579
KEGG_VIRAL_MYOCARDITIS	KEGG_VIRAL_MYOCARDITIS	68	0.597534	2.04159	5.39418e-06	5.51405e-05	3.46994e-05	2743	tags=49%, list=13%, signal=42%	4629/3108/5880/3119/958/3109/3113/5551/3123/3115/3122/3134/3133/857/3112/595/3105/3127/3117/3683/3106/3689/60/3383/1604/6442/3118/942/3111/57644/2534/79784/959
KEGG_LEISHMANIA_INFECTION	KEGG_LEISHMANIA_INFECTION	69	0.593338	2.03244	6.96883e-06	6.74876e-05	4.24693e-05	3075	tags=52%, list=15%, signal=45%	718/2353/3108/5600/7040/1535/5743/3119/4689/3109/3113/3123/3115/3122/3112/3127/3117/3552/6300/7124/3689/3553/4793/5603/3458/4792/3118/5777/5595/2209/4843/3111/4688/653361/5579/2215
KEGG_DRUG_METABOLISM_OTHER_ENZYMES	KEGG_DRUG_METABOLISM_OTHER_ENZYMES	51	0.650528	2.10526	1.0155e-05	9.25032e-05	5.82114e-05	415	tags=12%, list=2%, signal=12%	978/7498/1066/7378/1890/1577
KEGG_CHEMOKINE_SIGNALING_PATHWAY	KEGG_CHEMOKINE_SIGNALING_PATHWAY	184	0.45183	1.78179	1.05574e-05	9.25032e-05	5.82114e-05	3072	tags=38%, list=15%, signal=32%	6364/6366/10563/6352/5880/9547/6363/2921/6369/6367/2920/2919/2833/6376/6374/3718/1236/196883/7454/3576/2786/58191/5473/6361/6387/6362/5293/2788/25759/2268/2185/7409/6351/10663/4283/2793/10235/54331/3055/4793/94235/9564/1234/4792/408/10000/6348/414062/5595/6846/5330/10344/3577/3702/2869/1230/5196/3265/9844/7852/2771/5829/6368/6356/5296/23533/653361/5579/115
KEGG_DNA_REPLICATION	KEGG_DNA_REPLICATION	36	-0.672192	-1.98289	3.39464e-05	0.000277399	0.000174564	4463	tags=69%, list=22%, signal=54%	56655/5985/6118/246243/6119/23649/5424/5425/54107/5984/4176/5422/4175/10714/5558/5111/4172/5557/1763/2237/6117/5981/5983/4173/4171
KEGG_METABOLISM_OF_XENOBIOTICS_BY_CYTOCHROME_P450	KEGG_METABOLISM_OF_XENOBIOTICS_BY_CYTOCHROME_P450	68	0.565929	1.9336	3.46748e-05	0.000277399	0.000174564	3192	tags=34%, list=16%, signal=29%	126/222/1577/221/29785/373156/1562/7364/1555/2950/9446/1646/218/27294/220/1559/2949/4258/2947/1645/2948/1545/7366
KEGG_JAK_STAT_SIGNALING_PATHWAY	KEGG_JAK_STAT_SIGNALING_PATHWAY	155	0.441967	1.69608	6.46615e-05	0.000495738	0.000311963	2702	tags=28%, list=13%, signal=24%	3976/8651/3561/23624/9021/894/3563/1440/3718/3560/3601/3566/3569/29949/595/338376/5293/23529/9180/3575/53833/3588/1441/3589/5292/81848/58985/11009/896/3594/598/3458/10000/5777/1439/5008/1489/6776/8835/3587/6778/6775/10252
KEGG_UBIQUITIN_MEDIATED_PROTEOLYSIS	KEGG_UBIQUITIN_MEDIATED_PROTEOLYSIS	129	-0.476385	-1.72036	6.91406e-05	0.000507367	0.000319281	5832	tags=59%, list=28%, signal=42%	26091/8925/23327/55236/25847/11060/10393/55070/7319/8454/7189/7321/991/27338/10273/148581/27339/8924/11059/9820/867/378884/7328/1161/51433/22954/26259/8453/92912/9690/65264/54926/26272/55120/672/64750/8697/3093/83737/7337/329/55284/55958/4193/7326/7323/4214/7324/8451/8450/868/9063/9354/7428/10277/9039/64682/10054/63893/6500/246184/1642/57448/9320/23291/25898/51366/90293/10055/8452/10401/10075/806…
KEGG_RNA_DEGRADATION	KEGG_RNA_DEGRADATION	54	-0.59204	-1.86286	7.16932e-05	0.000507367	0.000319281	6155	tags=70%, list=30%, signal=49%	25804/23404/22894/219988/5073/4848/5393/6499/23016/54464/51691/23658/84186/64895/2023/4849/11157/5394/27257/3313/246175/27258/80349/51010/10914/87178/57472/55802/29883/10438/1656/167227/9337/9652/23644/3329/22803/23019
KEGG_PRIMARY_IMMUNODEFICIENCY	KEGG_PRIMARY_IMMUNODEFICIENCY	35	0.658205	1.98693	0.00010422	0.000710241	0.000446948	3725	tags=69%, list=18%, signal=56%	973/915/916/3561/958/925/3718/7535/926/3932/3575/4261/3543/29760/920/6891/930/959/115650/29851/5788/100/23495/6890
KEGG_ARACHIDONIC_ACID_METABOLISM	KEGG_ARACHIDONIC_ACID_METABOLISM	58	0.578134	1.92531	0.000192172	0.00126284	0.000794696	3489	tags=43%, list=17%, signal=36%	2877/2878/9536/5743/2687/5730/2678/4051/2876/8399/874/1562/1555/240/2879/1559/5320/26279/5321/8398/247/5740/873/6916/1573
KEGG_NUCLEOTIDE_EXCISION_REPAIR	KEGG_NUCLEOTIDE_EXCISION_REPAIR	44	-0.604471	-1.83106	0.000231471	0.00146864	0.000924204	5653	tags=73%, list=27%, signal=53%	5426/5982/5886/3978/2068/1069/902/56655/1161/5985/6118/2072/2965/6119/7507/5424/2071/5425/8451/8450/4331/2967/7508/54107/1642/5984/5887/10714/5111/6117/5981/5983
KEGG_RETINOL_METABOLISM	KEGG_RETINOL_METABOLISM	64	0.546948	1.8573	0.000252106	0.00154625	0.000973039	4418	tags=33%, list=21%, signal=26%	126/1577/157506/216/53630/1562/7364/1555/56603/1559/8694/10170/7366/125/7367/54578/317749/9249/131/8854/1592
KEGG_CITRATE_CYCLE_TCA_CYCLE	KEGG_CITRATE_CYCLE_TCA_CYCLE	30	-0.661144	-1.87541	0.000307898	0.00182752	0.00115004	4589	tags=70%, list=22%, signal=54%	48/5091/3417/3419/8801/8802/1743/3420/55753/6392/2271/8803/1431/4190/6391/6389/47/1737/1738/4191/50
KEGG_LYSINE_DEGRADATION	KEGG_LYSINE_DEGRADATION	39	-0.605389	-1.80881	0.000408886	0.0023511	0.00147952	5456	tags=72%, list=27%, signal=53%	6419/224/51268/1892/79813/10919/55217/60496/64324/3030/10157/1743/219/223/2639/55753/39/132949/29072/3033/9869/38/5352/501/55870/51166/8424/79723
KEGG_NATURAL_KILLER_CELL_MEDIATED_CYTOTOXICITY	KEGG_NATURAL_KILLER_CELL_MEDIATED_CYTOTOXICITY	131	0.436213	1.64068	0.000580352	0.0032359	0.00203632	4257	tags=47%, list=21%, signal=38%	3002/5880/10870/5551/3133/7535/7305/2207/3105/5293/919/25759/3384/2185/80328/154064/3937/962/3932/3683/4068/7409/356/3106/7124/3689/3383/3458/6452/3805/5777/4776/5595/5605/5582/4773/51744/5578/2534/8794/3265/355/5296/23533/5579/2215/637/9437/259197/5533/5336/53358/1437/3459/3460/8743/5879/117157/3824/3107/3822/399694
KEGG_MISMATCH_REPAIR	KEGG_MISMATCH_REPAIR	23	-0.68205	-1.81477	0.000723623	0.00390424	0.0024569	5632	tags=87%, list=27%, signal=63%	5982/27030/3978/5985/6118/6119/4437/5424/5425/5395/5984/10714/5111/6117/5981/2956/4292/9156/5983/4436
KEGG_VALINE_LEUCINE_AND_ISOLEUCINE_DEGRADATION	KEGG_VALINE_LEUCINE_AND_ISOLEUCINE_DEGRADATION	43	-0.584187	-1.76616	0.000742654	0.00390424	0.0024569	3615	tags=53%, list=18%, signal=44%	593/3030/36/18/3032/219/223/1629/27034/39/11112/26275/5096/3033/38/501/1738/56922/4329/594/34/5019/3157
KEGG_ANTIGEN_PROCESSING_AND_PRESENTATION	KEGG_ANTIGEN_PROCESSING_AND_PRESENTATION	80	0.499958	1.76894	0.000781804	0.00399589	0.00251457	2481	tags=35%, list=12%, signal=31%	3108/972/3119/3109/3113/925/3123/3306/3115/3122/3134/5721/3133/1508/926/3112/3105/6892/3127/3117/1520/3106/4261/3118/3805/920/6891/3111
KEGG_STEROID_HORMONE_BIOSYNTHESIS	KEGG_STEROID_HORMONE_BIOSYNTHESIS	55	0.536761	1.76402	0.00111942	0.00556684	0.00350316	3520	tags=27%, list=17%, signal=23%	6820/1577/1312/7364/3294/1646/3290/3293/1645/1545/7366/412/79644/8630/6783
KEGG_MAPK_SIGNALING_PATHWAY	KEGG_MAPK_SIGNALING_PATHWAY	266	0.342381	1.40646	0.00154191	0.00746607	0.00469833	3120	tags=29%, list=15%, signal=25%	1847/6237/2353/5880/1843/5600/7040/2261/5159/1846/9064/5155/4791/4217/3306/7850/8912/8817/3727/23162/8399/5154/2264/11184/5778/1326/929/7132/3315/3552/3164/4616/6300/2248/356/10235/7124/9965/3553/2249/6195/5603/4208/5156/23542/408/994/10000/4803/4776/5320/5595/5605/5582/2318/26279/4773/5321/2247/1845/5578/5924/51347/3265/8911/8398/1844/10912/7867/355/7786/775/1647/2246/5579/26281/11221
KEGG_OOCYTE_MEIOSIS	KEGG_OOCYTE_MEIOSIS	111	-0.452497	-1.59964	0.00171311	0.00808235	0.00508615	5696	tags=48%, list=28%, signal=35%	10459/25847/10393/6790/5519/8454/27127/991/5516/5527/5604/805/808/5500/5567/9700/51433/7529/111/816/5534/7532/7534/5594/8243/113/995/5501/5529/8697/9134/5532/3480/64682/5613/3479/6500/246184/23291/1017/5347/891/983/367/9126/5528/10971/107/699/9133/26271/4085/5241
KEGG_PHENYLALANINE_METABOLISM	KEGG_PHENYLALANINE_METABOLISM	17	0.741055	1.87941	0.0018268	0.00840327	0.0052881	2508	tags=53%, list=12%, signal=47%	259307/222/221/4129/8639/218/4282/220/1644
KEGG_VASCULAR_SMOOTH_MUSCLE_CONTRACTION	KEGG_VASCULAR_SMOOTH_MUSCLE_CONTRACTION	112	0.423058	1.55595	0.00203313	0.00912429	0.00574183	3091	tags=32%, list=15%, signal=27%	10398/72/94274/4629/59/10267/10266/51806/10268/3779/196883/800/810/8399/4638/1909/3778/10203/9138/4881/5320/5739/5595/5605/5582/5330/26279/5321/5578/8398/775/552/5579/5583/115/147
KEGG_TOLL_LIKE_RECEPTOR_SIGNALING_PATHWAY	KEGG_TOLL_LIKE_RECEPTOR_SIGNALING_PATHWAY	102	0.442167	1.60017	0.0024066	0.0105432	0.00663474	2475	tags=29%, list=12%, signal=26%	3929/2353/6352/5600/958/1513/3576/3569/3665/23643/1326/5293/929/6300/6351/4283/7124/3553/5603/4792/10000/6696/6348/148022/5595/5605/942/3661/7100/3663
KEGG_N_GLYCAN_BIOSYNTHESIS	KEGG_N_GLYCAN_BIOSYNTHESIS	46	-0.558683	-1.70794	0.00257363	0.0110127	0.00693022	6075	tags=63%, list=30%, signal=45%	29880/6184/79796/91869/4124/79053/29929/56052/57171/7841/79087/1798/4247/440138/4245/1650/4122/7991/144245/8703/84920/2530/8813/10905/201595/4249/23193/3703/6185
KEGG_HOMOLOGOUS_RECOMBINATION	KEGG_HOMOLOGOUS_RECOMBINATION	26	-0.635934	-1.74182	0.00352567	0.0147437	0.00927809	4380	tags=58%, list=21%, signal=45%	641/6118/7516/6119/675/146956/10111/5424/5425/5889/5888/4683/10714/6117/8438
KEGG_PROGESTERONE_MEDIATED_OOCYTE_MATURATION	KEGG_PROGESTERONE_MEDIATED_OOCYTE_MATURATION	85	-0.461181	-1.56235	0.00379926	0.0155348	0.00977588	5984	tags=53%, list=29%, signal=38%	9088/5601/10459/25847/10393/5291/1432/207/5604/5894/5567/51433/369/5602/5599/111/2773/5594/113/995/8900/8697/5290/993/673/3480/64682/5613/8503/3479/246184/3845/1017/5347/891/983/3326/890/107/3320/699/9133/4085/5241/5295
KEGG_PROTEIN_EXPORT	KEGG_PROTEIN_EXPORT	22	-0.652898	-1.70273	0.00402151	0.0158282	0.00996053	6245	tags=86%, list=30%, signal=60%	6728/7095/58477/196294/83943/29927/6727/23480/55176/23478/6730/6731/28972/90701/9789/6729/11231/6726/3309
KEGG_NOD_LIKE_RECEPTOR_SIGNALING_PATHWAY	KEGG_NOD_LIKE_RECEPTOR_SIGNALING_PATHWAY	61	0.486187	1.63992	0.00404307	0.0158282	0.00996053	2241	tags=33%, list=11%, signal=29%	3606/6352/29108/330/5600/2920/2919/3576/3569/834/9051/6300/7124/22861/3553/4793/84674/5603/4792/5595
KEGG_HYPERTROPHIC_CARDIOMYOPATHY_HCM	KEGG_HYPERTROPHIC_CARDIOMYOPATHY_HCM	83	0.44468	1.58798	0.00450168	0.0172564	0.0108593	2746	tags=28%, list=13%, signal=24%	1674/7169/3675/3691/7040/3678/4000/3569/3694/7139/22801/4634/3690/3672/7124/7171/1636/60/6442/7137/7134/8516/7168
KEGG_AMINOACYL_TRNA_BIOSYNTHESIS	KEGG_AMINOACYL_TRNA_BIOSYNTHESIS	22	-0.647739	-1.68928	0.00489438	0.0183789	0.0115657	6214	tags=82%, list=30%, signal=57%	118672/123263/23438/51091/10352/2193/57505/25973/124454/80222/10667/92935/57038/51067/79731/23395/55157/55699
KEGG_DRUG_METABOLISM_CYTOCHROME_P450	KEGG_DRUG_METABOLISM_CYTOCHROME_P450	70	0.4706	1.6179	0.00519883	0.0191317	0.0120394	4314	tags=37%, list=21%, signal=29%	126/222/1577/221/4129/373156/1562/7364/1555/2950/9446/218/220/1559/2949/4258/2947/2948/7366/1565/2954/125/7367/54578/316/131
KEGG_CYTOSOLIC_DNA_SENSING_PATHWAY	KEGG_CYTOSOLIC_DNA_SENSING_PATHWAY	53	0.511141	1.65819	0.00589642	0.0212734	0.0133871	2300	tags=28%, list=11%, signal=25%	3606/6352/29108/11035/3569/3665/834/90865/6351/3553/4793/9447/81030/4792/3661
KEGG_TYROSINE_METABOLISM	KEGG_TYROSINE_METABOLISM	40	0.524647	1.61379	0.00762489	0.0269804	0.0169785	4314	tags=48%, list=21%, signal=38%	126/259307/222/221/4129/8639/1312/218/4282/220/1644/1621/2954/125/7054/3081/3242/316/131
KEGG_GLYCOSYLPHOSPHATIDYLINOSITOL_GPI_ANCHOR_BIOSYNTHESIS	KEGG_GLYCOSYLPHOSPHATIDYLINOSITOL_GPI_ANCHOR_BIOSYNTHESIS	25	-0.606669	-1.64731	0.0102649	0.0356366	0.0224258	5258	tags=60%, list=26%, signal=45%	54872/9488/128869/284098/5279/5277/5283/10026/93183/23556/84720/51604/5281/80055/94005
KEGG_ENDOMETRIAL_CANCER	KEGG_ENDOMETRIAL_CANCER	52	-0.501491	-1.56471	0.010608	0.0361459	0.0227463	4901	tags=52%, list=24%, signal=40%	207/5604/5728/5894/369/6655/2064/1495/324/5594/3611/5290/673/2932/6654/8503/4609/2309/3845/999/4893/1496/83439/4292/1499/51176/5295
KEGG_PROPANOATE_METABOLISM	KEGG_PROPANOATE_METABOLISM	31	-0.563604	-1.61104	0.0136355	0.0456171	0.0287064	3591	tags=52%, list=17%, signal=43%	3030/8801/18/8802/219/223/31/39/8803/26275/5096/38/501/4329/34/3945
KEGG_DILATED_CARDIOMYOPATHY	KEGG_DILATED_CARDIOMYOPATHY	90	0.413624	1.48386	0.0144471	0.0474691	0.0298719	2159	tags=22%, list=10%, signal=20%	1674/7169/3675/3691/7040/3678/196883/4000/3694/7139/5350/22801/4634/3690/3672/7124/7171/60/6442/7137
KEGG_HISTIDINE_METABOLISM	KEGG_HISTIDINE_METABOLISM	28	0.554589	1.60249	0.0152988	0.0493855	0.0310778	2508	tags=39%, list=12%, signal=35%	26/222/91703/221/217/4129/3176/3034/218/220/1644

## Sheet: 015.HELLS_UCEC
ID	Description	setSize	enrichmentScore	NES	pvalue	p.adjust	qvalues	rank	leading_edge	core_enrichment
KEGG_ALLOGRAFT_REJECTION	KEGG_ALLOGRAFT_REJECTION	35	-0.834381	-2.68773	1e-10	3.03333e-09	2.10526e-09	963	tags=49%, list=5%, signal=46%	3111/3112/3117/3118/3135/3133/3113/3134/3108/3107/3122/3106/3119/3105/3115/3123/3127
KEGG_ANTIGEN_PROCESSING_AND_PRESENTATION	KEGG_ANTIGEN_PROCESSING_AND_PRESENTATION	80	-0.66406	-2.60232	1e-10	3.03333e-09	2.10526e-09	1677	tags=39%, list=8%, signal=36%	811/926/4261/6890/3306/8625/1520/567/3111/1514/3112/920/3303/6892/3117/1508/3118/3135/3133/3113/3134/3108/3107/3122/3106/3119/3105/3115/972/3123/3127
KEGG_AUTOIMMUNE_THYROID_DISEASE	KEGG_AUTOIMMUNE_THYROID_DISEASE	50	-0.838036	-2.91344	1e-10	3.03333e-09	2.10526e-09	963	tags=34%, list=5%, signal=32%	3111/3112/3117/3118/3135/3133/3113/3134/3108/3107/3122/3106/3119/3105/3115/3123/3127
KEGG_CELL_CYCLE	KEGG_CELL_CYCLE	124	0.673535	1.90606	1e-10	3.03333e-09	2.10526e-09	3972	tags=67%, list=19%, signal=54%	983/701/890/7272/8317/4173/5885/9126/4085/1017/6502/699/1111/891/4175/990/23594/5111/9133/7465/993/8318/5591/9232/10926/4998/4171/9700/8243/4172/1870/9184/7027/1027/5933/996/995/5347/3066/5925/10274/1871/7534/1869/10735/9134/11200/1875/10971/8697/4999/991/9088/1019/7532/23595/2932/4176/5934/7529/10393/898/4193/4174/472/5000/902/2033/994/8556/4089/5001/1031/1022/1021/64682/4609/4087/7029/8454/2584…
KEGG_COMPLEMENT_AND_COAGULATION_CASCADES	KEGG_COMPLEMENT_AND_COAGULATION_CASCADES	69	-0.729503	-2.74505	1e-10	3.03333e-09	2.10526e-09	1753	tags=45%, list=9%, signal=41%	725/3053/5624/5345/716/719/728/2162/5327/729/717/2159/2/966/720/3075/3426/5329/721/715/7450/712/713/714/710/1675/722/629/5104/5265/718
KEGG_GRAFT_VERSUS_HOST_DISEASE	KEGG_GRAFT_VERSUS_HOST_DISEASE	37	-0.842924	-2.74094	1e-10	3.03333e-09	2.10526e-09	963	tags=46%, list=5%, signal=44%	3111/3112/3117/3118/3135/3133/3113/3134/3108/3107/3122/3106/3119/3105/3115/3123/3127
KEGG_INTESTINAL_IMMUNE_NETWORK_FOR_IGA_PRODUCTION	KEGG_INTESTINAL_IMMUNE_NETWORK_FOR_IGA_PRODUCTION	46	-0.757601	-2.58795	3.12125e-10	8.11526e-09	5.63234e-09	1394	tags=30%, list=7%, signal=28%	3601/7040/3111/3112/3117/3118/3113/3108/3122/3119/3115/3123/3127/5284
KEGG_SYSTEMIC_LUPUS_ERYTHEMATOSUS	KEGG_SYSTEMIC_LUPUS_ERYTHEMATOSUS	54	-0.715735	-2.61275	3.77974e-10	8.59891e-09	5.96801e-09	1081	tags=37%, list=5%, signal=35%	729/3111/717/3112/720/721/3117/715/3118/712/713/714/3113/3108/3122/3119/3115/3123/3127/718
KEGG_ASTHMA	KEGG_ASTHMA	28	-0.862216	-2.65503	5.39623e-10	1.09124e-08	7.57366e-09	1109	tags=46%, list=5%, signal=44%	2207/2205/3111/3112/3117/3118/3113/3108/3122/3119/3115/3123/3127
KEGG_TYPE_I_DIABETES_MELLITUS	KEGG_TYPE_I_DIABETES_MELLITUS	41	-0.779229	-2.55955	9.71422e-10	1.76799e-08	1.22706e-08	963	tags=41%, list=5%, signal=40%	3111/3112/3117/3118/3135/3133/3113/3134/3108/3107/3122/3106/3119/3105/3115/3123/3127
KEGG_HEMATOPOIETIC_CELL_LINEAGE	KEGG_HEMATOPOIETIC_CELL_LINEAGE	85	-0.583729	-2.27101	3.94781e-09	6.53183e-08	4.53337e-08	2247	tags=33%, list=11%, signal=29%	3553/947/916/3568/2209/921/3566/1441/926/1440/911/909/1435/3563/915/951/290/3684/7850/3675/966/920/924/1436/3122/929/3123/3127
KEGG_CELL_ADHESION_MOLECULES_CAMS	KEGG_CELL_ADHESION_MOLECULES_CAMS	128	-0.507408	-2.04237	4.7166e-09	7.1535e-08	4.96484e-08	2524	tags=32%, list=12%, signal=28%	958/5133/1003/6614/23114/947/9075/3683/1366/3383/926/57863/5175/90952/6403/9080/3111/3684/1364/3112/920/3117/6404/3689/3118/3135/3133/9071/3113/3134/7122/3108/3107/3122/1365/3106/3119/3105/3115/3123/3127
KEGG_DNA_REPLICATION	KEGG_DNA_REPLICATION	36	0.791171	1.96637	1.86032e-08	2.60445e-07	1.8076e-07	2534	tags=75%, list=12%, signal=66%	5983/4173/1763/4175/5111/5985/5557/5984/5427/4171/5558/5422/4172/2237/5981/54107/10714/5426/3978/5982/4176/6117/10535/6119/4174/79621/6118
KEGG_OOCYTE_MEIOSIS	KEGG_OOCYTE_MEIOSIS	111	0.62253	1.75005	3.63071e-08	4.71992e-07	3.27582e-07	4160	tags=49%, list=20%, signal=39%	983/9126/4085/1017/699/891/6790/9133/26271/9232/5501/9700/8243/996/9748/995/5347/7534/9134/5532/10971/8697/817/991/5534/9088/5529/5594/7532/5500/5515/5604/5519/6197/7529/5567/10393/898/23291/5528/3710/5525/818/5530/64682/5527/5566/5516/8454/25847/805/8945/51433/5533
KEGG_SPLICEOSOME	KEGG_SPLICEOSOME	125	0.613883	1.73685	4.66323e-08	5.65805e-07	3.92693e-07	5522	tags=74%, list=27%, signal=54%	10285/23350/55660/6426/988/58517/6427/10772/11017/6428/10915/57187/6434/9879/3190/1665/27316/3192/55119/51729/51362/51645/6629/4686/22938/10286/220988/8559/55110/23451/7919/9716/9410/6432/84950/1655/22916/27258/3178/23658/9984/3183/23450/6632/10713/9128/84844/84991/29896/11157/6429/5356/3312/10569/51503/6430/6431/55696/6627/10523/10189/4116/51340/6628/9775/11325/10946/51691/84321/10291/10465/1449…
KEGG_VIRAL_MYOCARDITIS	KEGG_VIRAL_MYOCARDITIS	68	-0.596174	-2.25943	1.30489e-07	1.48431e-06	1.03017e-06	963	tags=31%, list=5%, signal=30%	3111/5880/79784/3112/3117/57644/3689/3118/3135/3133/3113/3134/3108/3107/3122/3106/3119/3105/3115/3123/3127
KEGG_LEISHMANIA_INFECTION	KEGG_LEISHMANIA_INFECTION	69	-0.546647	-2.05698	2.60742e-06	2.79147e-05	1.9374e-05	1807	tags=30%, list=9%, signal=28%	2209/653361/5777/5600/7040/3111/3684/3112/3117/4689/3689/3118/3113/1535/3108/3122/3119/3115/3123/3127/718
KEGG_RNA_DEGRADATION	KEGG_RNA_DEGRADATION	54	0.666253	1.74595	5.28541e-06	5.34414e-05	3.70906e-05	4907	tags=72%, list=24%, signal=55%	167227/11340/57472/10200/29883/3329/10914/5393/219988/22803/87178/1656/22894/9652/23019/84186/10438/51010/54464/3313/64895/27258/9337/55802/23658/11157/23404/246175/118460/25904/4848/23644/5394/51691/4850/27257/51013/57819/25804
KEGG_ARACHIDONIC_ACID_METABOLISM	KEGG_ARACHIDONIC_ACID_METABOLISM	58	-0.575485	-2.16494	6.30692e-06	6.04137e-05	4.19297e-05	3054	tags=45%, list=15%, signal=38%	4051/247/391013/26279/8398/873/1573/246/27306/5320/6916/874/8399/80142/5742/240/8644/2687/9536/124975/2879/2876/2678/5730/2877/2878
KEGG_UBIQUITIN_MEDIATED_PROTEOLYSIS	KEGG_UBIQUITIN_MEDIATED_PROTEOLYSIS	129	0.576854	1.63775	7.27168e-06	6.61723e-05	4.59264e-05	4994	tags=60%, list=24%, signal=45%	6502/11065/10054/672/7321/996/4214/7428/55120/329/7334/8697/7326/83737/7337/991/55236/9039/51366/8065/4591/7324/8450/3093/7320/55284/11059/8453/867/92912/10055/26091/57448/8451/64750/55958/10477/25898/10393/4193/8452/7319/9354/23291/7323/8916/1161/6477/331/10401/26272/9690/9320/64682/51465/9063/868/7327/55294/8454/25847/27338/10277/8945/51433/90293/7189/8554/23327/7322/10075/6500/54926/26259/4734…
KEGG_PROGESTERONE_MEDIATED_OOCYTE_MATURATION	KEGG_PROGESTERONE_MEDIATED_OOCYTE_MATURATION	85	0.5994	1.6489	2.685e-05	0.0002327	0.000161504	4149	tags=45%, list=20%, signal=36%	983/890/4085/1017/699/891/9133/993/996/3845/995/5347/8697/9088/5594/5599/3320/5604/5290/6197/5567/10393/673/994/5601/1432/5291/5139/2773/64682/5894/3326/5566/2770/25847/5295/51433/8503
KEGG_RIBOSOME	KEGG_RIBOSOME	87	-0.444868	-1.75138	0.000137508	0.00113757	0.000789519	3304	tags=48%, list=16%, signal=41%	6160/6204/3921/6164/6143/6159/6175/6134/6157/6171/6223/6136/6169/6168/6188/6147/6166/6222/23521/6231/6130/11224/6205/6142/6193/6122/6217/7311/6132/6203/6187/6167/6181/6209/2197/6137/6176/6141/25873/6227/6234/6158
KEGG_NUCLEOTIDE_EXCISION_REPAIR	KEGG_NUCLEOTIDE_EXCISION_REPAIR	44	0.651304	1.67038	0.000230948	0.0018275	0.00126836	3080	tags=52%, list=15%, signal=45%	5983/5111/5985/5984/5427/2967/5981/54107/10714/4331/5426/5887/8450/3978/5982/6117/8451/6119/2965/6118/1161/902/1022
KEGG_HOMOLOGOUS_RECOMBINATION	KEGG_HOMOLOGOUS_RECOMBINATION	26	0.71605	1.69802	0.000299603	0.00227199	0.00157686	5279	tags=85%, list=26%, signal=63%	8438/7516/4683/641/5888/146956/10714/675/6117/6119/10111/6118/25788/7517/5889/7156/5424/5893/80198/5892/6742/5890
KEGG_COLORECTAL_CANCER	KEGG_COLORECTAL_CANCER	62	0.597946	1.59207	0.000339063	0.00246838	0.00171316	4149	tags=47%, list=20%, signal=37%	332/4436/26060/3845/54205/2956/836/5594/7046/2932/5599/324/5604/5290/4437/673/5601/4089/5291/5894/4609/387/4087/6934/7157/5295/83439/1499/8503
KEGG_BASAL_TRANSCRIPTION_FACTORS	KEGG_BASAL_TRANSCRIPTION_FACTORS	35	0.663292	1.64152	0.000377556	0.00264289	0.00183428	4971	tags=69%, list=24%, signal=52%	2957/2967/6873/6877/51616/2963/2969/6880/6882/6884/2960/2965/2958/6879/6872/9519/6875/6883/6908/6874/2961/2959/6878/9569
KEGG_MISMATCH_REPAIR	KEGG_MISMATCH_REPAIR	23	0.744758	1.73854	0.000436623	0.00294316	0.00204268	2534	tags=65%, list=12%, signal=57%	5983/5111/9156/4436/5985/5984/5981/10714/2956/3978/5982/6117/6119/4437/6118
KEGG_TYROSINE_METABOLISM	KEGG_TYROSINE_METABOLISM	40	-0.533938	-1.75511	0.00063256	0.00411164	0.00285365	2337	tags=40%, list=11%, signal=36%	2954/125/220/130/126/2184/1621/218/4129/1312/5409/3081/221/222/4282/259307
KEGG_METABOLISM_OF_XENOBIOTICS_BY_CYTOCHROME_P450	KEGG_METABOLISM_OF_XENOBIOTICS_BY_CYTOCHROME_P450	68	-0.437026	-1.65628	0.0018088	0.0113518	0.00787861	2861	tags=26%, list=14%, signal=23%	54578/2947/1577/2944/2954/125/220/130/126/29785/373156/2950/8644/218/2940/2052/221/222
KEGG_SMALL_CELL_LUNG_CANCER	KEGG_SMALL_CELL_LUNG_CANCER	84	0.533375	1.46399	0.00244973	0.0148617	0.0103147	4562	tags=45%, list=22%, signal=35%	1017/6502/1870/1027/5925/3688/5728/1871/1869/9134/3685/329/317/54205/1147/1019/1163/5290/5747/898/5915/331/10401/5291/1021/4609/9063/1282/3673/7157/5295/8503/7189/8554/3915/3655/3912/284217
KEGG_BASE_EXCISION_REPAIR	KEGG_BASE_EXCISION_REPAIR	33	0.641261	1.56969	0.00280187	0.0164497	0.0114168	3914	tags=55%, list=19%, signal=44%	3146/5111/5427/7374/6996/2237/55247/54107/10714/5426/10038/3978/142/5423/143/8930/5424/328
KEGG_PYRIMIDINE_METABOLISM	KEGG_PYRIMIDINE_METABOLISM	97	0.517423	1.44299	0.00313696	0.0178415	0.0123827	4057	tags=41%, list=20%, signal=33%	6241/7298/6240/1633/5557/5427/5558/5422/50484/22978/54107/10714/1854/50808/5440/1503/87178/5426/51727/51251/7296/5431/7083/10621/84172/56474/5433/1841/11128/23649/957/10622/9583/4860/55703/139596/5432/5424/7372/64425
KEGG_STEROID_HORMONE_BIOSYNTHESIS	KEGG_STEROID_HORMONE_BIOSYNTHESIS	55	-0.44885	-1.64935	0.00358801	0.0197884	0.013734	2861	tags=20%, list=14%, signal=17%	54578/3294/1577/7923/1586/3293/6716/8644/1312/79644/6820
KEGG_ONE_CARBON_POOL_BY_FOLATE	KEGG_ONE_CARBON_POOL_BY_FOLATE	17	0.717697	1.58105	0.00460669	0.0246594	0.0171147	4088	tags=65%, list=20%, signal=52%	7298/1719/10797/4522/2618/25902/6472/4548/441024/6470/123263
KEGG_PHENYLALANINE_METABOLISM	KEGG_PHENYLALANINE_METABOLISM	17	-0.64768	-1.75334	0.0052011	0.0270457	0.0187709	880	tags=41%, list=4%, signal=39%	220/218/4129/221/222/4282/259307
KEGG_PROSTATE_CANCER	KEGG_PROSTATE_CANCER	89	0.515434	1.4262	0.00581172	0.0293815	0.020392	5623	tags=53%, list=27%, signal=39%	1017/4893/1870/1027/3845/5925/5728/1871/1869/9134/2263/1147/5594/2932/1385/3320/6654/5604/5290/6655/898/4193/673/2033/56034/5291/5894/3326/6934/7157/5295/83439/1499/5170/8503/7184/9586/1956/2475/595/2885/468/596/80310/64764/4824/51176
KEGG_CHRONIC_MYELOID_LEUKEMIA	KEGG_CHRONIC_MYELOID_LEUKEMIA	73	0.528926	1.43691	0.0059752	0.0293915	0.020399	4149	tags=47%, list=20%, signal=37%	5781/4893/1870/1027/3845/3066/5925/1871/1869/1147/1019/5594/1399/7046/867/6654/5604/5290/1488/6655/2122/4193/673/4089/5291/1021/5894/4609/868/1398/7157/25/5295/8503
KEGG_PANCREATIC_CANCER	KEGG_PANCREATIC_CANCER	69	0.534709	1.44438	0.00631413	0.0302414	0.0209888	4149	tags=42%, list=20%, signal=34%	5888/1870/3845/5925/1871/1869/1147/675/1019/5594/7046/5599/5604/7422/5290/998/673/10928/5601/5898/4089/5291/1021/5894/6772/4087/7157/5295/8503
KEGG_RENAL_CELL_CARCINOMA	KEGG_RENAL_CELL_CARCINOMA	66	0.538748	1.44649	0.00766368	0.0357639	0.0248216	4677	tags=47%, list=23%, signal=36%	5781/4893/3845/7428/5062/3091/5594/1399/8453/5906/6654/5604/7422/5290/54583/998/6655/673/2549/2033/9915/5291/5894/1398/4233/5295/405/8503/5908/2113/2271
KEGG_NON_SMALL_CELL_LUNG_CANCER	KEGG_NON_SMALL_CELL_LUNG_CANCER	54	0.552881	1.44885	0.00810489	0.0368773	0.0255944	5108	tags=50%, list=25%, signal=38%	4893/1870/3845/5925/1871/1869/1019/5594/6654/5604/5290/6789/6655/673/5915/2309/5291/1021/5894/7157/5295/5170/8503/5335/1956/595/2885
KEGG_P53_SIGNALING_PATHWAY	KEGG_P53_SIGNALING_PATHWAY	66	0.533517	1.43244	0.00987382	0.042806	0.0297092	4911	tags=58%, list=24%, signal=44%	983/6241/1017/1111/891/9133/51512/5728/900/50484/9134/901/11200/143686/317/54205/1019/836/355/8493/4194/25898/898/4193/472/9538/64065/6477/1021/8795/5366/7157/27244/545/64393/841/894/595
KEGG_ERBB_SIGNALING_PATHWAY	KEGG_ERBB_SIGNALING_PATHWAY	86	0.519812	1.43131	0.0100101	0.042806	0.0297092	5475	tags=48%, list=27%, signal=35%	4893/1027/3845/817/6198/5062/5594/1399/867/2932/5599/6654/5604/5290/5747/2066/6655/673/2549/5601/6416/374/5291/818/5894/4609/868/1398/25/2002/5295/8503/4690/5335/2069/1956/2475/2885/27/5058/5578
KEGG_LYSOSOME	KEGG_LYSOSOME	121	-0.33005	-1.36547	0.0102696	0.042806	0.0297092	2336	tags=29%, list=11%, signal=26%	6448/57192/537/2629/51172/5660/6556/3073/1510/3373/20/6609/9114/2548/2517/533/1520/5476/1514/4669/1521/967/84572/10577/1212/8722/1508/10312/1512/7805/1522/410/1509/54/3425
KEGG_ENDOMETRIAL_CANCER	KEGG_ENDOMETRIAL_CANCER	52	0.558806	1.45779	0.0103487	0.042806	0.0297092	5623	tags=56%, list=27%, signal=41%	4893/3845/5728/5594/2932/324/6654/5604/5290/6655/673/2309/5291/5894/4609/6934/7157/2002/5295/83439/1499/5170/8503/999/1956/595/2885/1495/51176
KEGG_LONG_TERM_POTENTIATION	KEGG_LONG_TERM_POTENTIATION	70	0.532285	1.44103	0.0115749	0.0468141	0.032491	5475	tags=47%, list=27%, signal=35%	4893/5501/3845/4659/5532/817/5534/5594/5500/5906/5604/23236/6197/5567/2776/673/2891/2033/3710/818/5530/5894/5566/5332/805/5533/5908/11261/5613/5502/3709/468/5578

## Sheet: 016.RHOB_UCEC
ID	Description	setSize	enrichmentScore	NES	pvalue	p.adjust	qvalues	rank	leading_edge	core_enrichment
KEGG_OXIDATIVE_PHOSPHORYLATION	KEGG_OXIDATIVE_PHOSPHORYLATION	101	-0.630911	-2.3485	1e-10	6.13333e-09	3.85965e-09	2494	tags=47%, list=12%, signal=41%	170712/23545/4698/1350/4709/1351/1327/27089/6392/4695/4725/4722/126328/4717/4708/1347/84701/4712/1337/4697/4714/1537/7381/10063/1329/1349/4716/4702/4696/1340/4711/4701/4723/4728/4706/4704/4707/7386/7388/4713/4694/1345/4718/4726/4729/4715/525
KEGG_PARKINSONS_DISEASE	KEGG_PARKINSONS_DISEASE	99	-0.628945	-2.33336	1e-10	6.13333e-09	3.85965e-09	2115	tags=46%, list=10%, signal=42%	1350/11315/4709/7327/1351/1327/27089/6392/4695/4725/4722/4717/4708/1347/84701/4712/1337/4697/4714/118424/1537/7381/1329/1349/4716/4702/4696/1340/4711/4701/4723/4728/4706/4704/4707/7386/54205/7388/4713/4694/1345/4718/4726/4729/4715/7345
KEGG_RIBOSOME	KEGG_RIBOSOME	87	-0.691489	-2.50884	1e-10	6.13333e-09	3.85965e-09	4146	tags=62%, list=20%, signal=50%	6139/6136/6159/6124/6125/6141/25873/6203/6168/6231/51121/6129/6135/6188/6154/28998/6233/6181/51187/6201/7311/200916/6167/6218/6164/6147/9045/6166/6132/3921/6232/6146/6142/6157/2197/6161/6189/6156/6165/6229/6230/6227/6128/6210/6223/6169/6144/6133/6152/6224/11224/6204/6173/6170
KEGG_DNA_REPLICATION	KEGG_DNA_REPLICATION	36	-0.804686	-2.45891	2.54654e-10	1.17141e-08	7.37156e-09	3351	tags=89%, list=16%, signal=75%	57804/5981/10714/5558/246243/56655/4173/54107/5111/6742/6118/5424/5983/5427/5426/5985/5982/79621/4175/4174/4172/5425/3978/4171/5557/23649/84153/6119/2237/4176/10535/5984
KEGG_ECM_RECEPTOR_INTERACTION	KEGG_ECM_RECEPTOR_INTERACTION	84	0.699433	2.0414	3.83839e-09	1.41253e-07	8.8889e-08	3118	tags=54%, list=15%, signal=46%	3371/6696/3912/7057/1281/1291/6382/960/3673/3688/1292/284217/3694/1277/3918/3655/6383/3339/1278/2335/1289/1282/3910/1284/1293/5649/7450/3908/3680/1290/7148/10319/3672/3685/3915/3690/1286/375790/3693/22801/7058/3914/3676/3678/1605
KEGG_FOCAL_ADHESION	KEGG_FOCAL_ADHESION	197	0.591605	1.85852	4.90344e-09	1.50372e-07	9.46279e-08	3097	tags=42%, list=15%, signal=36%	3725/3371/6696/5295/3912/7057/1281/1291/4233/3673/3688/1292/284217/3694/5159/3480/1277/3918/5923/3655/596/1278/2335/1956/71/1793/1289/5154/1282/3910/5156/5155/1284/824/1293/5649/5500/7450/3908/3791/80310/81/10451/4638/3680/1290/1499/3479/7148/857/25759/2318/2316/7414/10319/3672/3685/60/3915/55742/2317/9564/3690/2321/1286/5594/3693/7791/7422/91807/22801/595/2324/87/3611/7058/5728/23396/858/3914/36…
KEGG_PATHWAYS_IN_CANCER	KEGG_PATHWAYS_IN_CANCER	322	0.531027	1.71959	9.38723e-09	2.4675e-07	1.55277e-07	3909	tags=41%, list=19%, signal=34%	2353/3725/5743/1026/2034/11211/51176/5295/4313/3912/8325/3569/3576/3091/4233/3673/3688/284217/10401/5159/7483/8900/3480/3918/3655/650/7039/596/2335/8323/1956/2260/5914/7048/8321/7472/83439/5154/5468/1282/26281/3910/7474/5156/6774/999/3815/5155/2248/8313/1284/2308/9965/8031/7043/5467/652/1612/4792/4286/861/3908/7042/2033/2122/1495/6932/7481/1499/1488/5727/3479/25/51684/1496/7040/4254/6513/10319/67…
KEGG_MAPK_SIGNALING_PATHWAY	KEGG_MAPK_SIGNALING_PATHWAY	266	0.552874	1.77696	1.46608e-08	3.37199e-07	2.12196e-07	4129	tags=40%, list=20%, signal=33%	2353/1843/3164/3725/5321/1647/4616/1850/1847/5608/1844/3310/3554/5159/5923/1846/7124/1956/55970/2260/11221/7048/5154/26281/5156/5155/10912/3303/2248/9965/7043/22808/11072/3727/4217/7042/80824/5320/6196/2122/4915/8912/3306/1848/11261/3315/7040/2872/2318/2316/1326/3304/4803/5598/784/5533/6416/7157/5921/8491/2317/9252/9693/5594/2768/7132/2252/2253/1386/355/627/1845/5603/5567/4790/7850/2005/6195/9479…
KEGG_SPLICEOSOME	KEGG_SPLICEOSOME	125	-0.516848	-1.98338	2.21914e-07	4.5369e-06	2.85503e-06	1996	tags=36%, list=10%, signal=33%	6427/6428/27339/25949/6426/6626/57819/11157/51340/144983/6634/10084/51691/24148/10946/6627/84991/9129/10450/9984/4116/9092/10907/151903/55110/84321/6637/26121/6635/6631/10189/27258/22827/6632/8896/57461/6628/6636/6629/51503/6633/56259/25804/10465/23658
KEGG_WNT_SIGNALING_PATHWAY	KEGG_WNT_SIGNALING_PATHWAY	150	0.585851	1.79211	6.45098e-07	1.18698e-05	7.46955e-06	3932	tags=43%, list=19%, signal=35%	3725/4316/11197/27121/11211/51176/6424/8325/6422/7483/8323/64840/8321/8061/7472/83439/5332/7474/8313/64321/5467/85407/2033/5516/85409/23500/6932/1454/22943/7481/1499/5526/1488/23236/11261/1452/6425/57216/8945/5533/7157/10725/817/4041/6423/4088/166336/595/5567/4775/5519/8324/81839/7482/56998/4609/6934/9475/7976/23002/144165/5578/5532/5602/51701
KEGG_PROTEASOME	KEGG_PROTEASOME	43	-0.697735	-2.24896	9.41318e-07	1.57457e-05	9.90861e-06	3871	tags=60%, list=19%, signal=49%	5706/5696/5701/5708/5707/5717/5687/5686/3458/5719/5692/5684/5690/5688/5710/5691/5702/5689/5694/5720/5698/5705/5695/5685/51371/5721
KEGG_COMPLEMENT_AND_COAGULATION_CASCADES	KEGG_COMPLEMENT_AND_COAGULATION_CASCADES	69	0.6666	1.89485	2.07283e-06	3.17833e-05	2.00009e-05	2474	tags=38%, list=12%, signal=33%	5104/5265/722/2152/3426/5054/5328/718/5329/3075/710/1604/966/7056/2162/624/5327/7450/2149/721/4179/729/7035/720/2/2244
KEGG_NUCLEOTIDE_EXCISION_REPAIR	KEGG_NUCLEOTIDE_EXCISION_REPAIR	44	-0.662593	-2.14577	4.6287e-06	6.5514e-05	4.12273e-05	3351	tags=57%, list=16%, signal=48%	57804/5981/10714/404672/9978/2068/5886/2067/7507/56655/54107/5111/2968/6118/5424/5983/5427/5426/5985/5982/5425/3978/2073/6119/5984
KEGG_HOMOLOGOUS_RECOMBINATION	KEGG_HOMOLOGOUS_RECOMBINATION	26	-0.749249	-2.11542	1.10243e-05	0.00014489	9.1178e-05	3351	tags=65%, list=16%, signal=55%	57804/10714/5889/25788/675/6742/5893/7516/6118/5424/5425/641/7517/6119/5888/8438/146956
KEGG_TGF_BETA_SIGNALING_PATHWAY	KEGG_TGF_BETA_SIGNALING_PATHWAY	85	0.627456	1.8286	1.20757e-05	0.000148128	9.32159e-05	3537	tags=48%, list=17%, signal=40%	3397/3399/7057/4052/3398/3625/4093/8200/650/7124/90/7044/7048/1634/654/658/7043/652/7042/2033/5516/10637/5934/7040/8646/659/4086/4092/5594/3624/9241/4088/7058/4090/353500/64750/653/5519/7046/4609/9475
KEGG_ARRHYTHMOGENIC_RIGHT_VENTRICULAR_CARDIOMYOPATHY_ARVC	KEGG_ARRHYTHMOGENIC_RIGHT_VENTRICULAR_CARDIOMYOPATHY_ARVC	74	0.628805	1.80605	1.77454e-05	0.000204073	0.000128421	3720	tags=54%, list=18%, signal=44%	51176/3673/3688/3694/3655/2697/71/83439/1000/1832/3908/488/81/1495/3680/6443/6932/1499/1496/784/3672/3685/60/1756/3690/6444/3693/5318/22801/3728/87/3676/3678/1605/776/1829/6934/3691/3696/775
KEGG_HUNTINGTONS_DISEASE	KEGG_HUNTINGTONS_DISEASE	160	-0.418507	-1.63938	2.24628e-05	0.000224787	0.000141456	2115	tags=32%, list=10%, signal=29%	1350/4709/1175/2876/1351/6647/3065/1327/5330/5440/27089/6392/4695/4725/4722/4717/4708/1347/84701/4712/1337/4697/4714/5437/5439/1537/7381/1329/1349/4716/4702/4696/1340/4711/4701/4723/4728/7802/4706/4704/4707/7386/54205/7388/4713/4694/1345/4718/4726/4729/4715
KEGG_CELL_CYCLE	KEGG_CELL_CYCLE	124	-0.449268	-1.73558	2.28054e-05	0.000224787	0.000141456	958	tags=30%, list=5%, signal=29%	11200/1111/4175/5933/6502/4174/10926/4172/990/23594/4171/4998/993/699/9088/898/1032/891/8317/701/983/4085/4176/8318/1870/9133/9700/7272/890/5347/995/994/1029/1031/1869/991/9232
KEGG_MISMATCH_REPAIR	KEGG_MISMATCH_REPAIR	23	-0.760662	-2.09246	2.43389e-05	0.000224787	0.000141456	3351	tags=70%, list=16%, signal=58%	57804/5981/10714/5111/6742/4292/6118/5424/5983/5985/9156/5982/5425/3978/6119/5984
KEGG_ADHERENS_JUNCTION	KEGG_ADHERENS_JUNCTION	68	0.633536	1.80492	2.44333e-05	0.000224787	0.000141456	2949	tags=47%, list=14%, signal=40%	51176/6615/4233/3480/1956/2260/71/7048/83439/999/5797/2033/81/1495/6932/7082/1499/1496/8826/10580/6591/10810/7414/1500/60/8976/5594/4088/5787/87/9855/5792
KEGG_CYTOKINE_CYTOKINE_RECEPTOR_INTERACTION	KEGG_CYTOKINE_CYTOKINE_RECEPTOR_INTERACTION	261	0.482442	1.54637	5.73464e-05	0.000502464	0.000316196	2439	tags=25%, list=12%, signal=23%	9547/2920/6376/3976/2921/3569/1440/55504/3625/3576/4233/3554/5159/4982/8200/9180/650/7124/90/1956/27242/2919/3572/7048/8795/5154/5156/6364/7852/3815/5155/53832/658/8741/7043/6374/7042/6367/23529/5618/3791/5197/6366/51330/8797/6347/7040/4254/3589/3566/3575/10913/5008/659/6387/8742/1435/2321/7132/1896/4055/3624/3586/91/7422/29949
KEGG_O_GLYCAN_BIOSYNTHESIS	KEGG_O_GLYCAN_BIOSYNTHESIS	29	0.721565	1.79625	0.000246076	0.00205809	0.00129513	3088	tags=52%, list=15%, signal=44%	2650/57452/55808/55568/63917/2591/2589/51809/2590/9334/8693/51301/374378/11227/117248
KEGG_BASAL_CELL_CARCINOMA	KEGG_BASAL_CELL_CARCINOMA	55	0.623634	1.72442	0.000320461	0.00256369	0.00161331	1959	tags=35%, list=10%, signal=31%	11211/51176/8325/7483/650/8323/8321/7472/83439/7474/8313/652/6932/7481/1499/5727/51684/8643/7157
KEGG_PRIMARY_IMMUNODEFICIENCY	KEGG_PRIMARY_IMMUNODEFICIENCY	35	-0.602379	-1.82681	0.000574061	0.00419652	0.00264083	3592	tags=51%, list=17%, signal=43%	115650/4261/3932/100/916/695/925/7374/973/930/64421/3543/6891/3718/915/8625/3561/958
KEGG_BASE_EXCISION_REPAIR	KEGG_BASE_EXCISION_REPAIR	33	-0.615571	-1.84137	0.000588877	0.00419652	0.00264083	3351	tags=61%, list=16%, signal=51%	57804/8930/10714/5423/56655/4595/7374/54107/5111/10038/5424/5427/5426/5425/3978/55247/3146/23583/2237/4913
KEGG_AXON_GUIDANCE	KEGG_AXON_GUIDANCE	128	0.517548	1.56608	0.000592986	0.00419652	0.00264083	3890	tags=39%, list=19%, signal=32%	9423/4233/3688/10509/9723/10512/1942/2045/8482/8440/57556/1808/7852/59277/9037/219699/54910/8829/57689/27289/223117/1969/54437/6091/25/11261/7869/56920/2770/6586/5533/23365/10725/5921/6387/5594/23654/5365/2049/4775/10298/1946/2771/2042/2041/9475/10371/57715/5532/5362
KEGG_ALZHEIMERS_DISEASE	KEGG_ALZHEIMERS_DISEASE	145	-0.394956	-1.5443	0.000683165	0.00465564	0.00292975	2115	tags=32%, list=10%, signal=29%	1350/4709/5595/1351/1327/5330/572/27089/6392/4695/4725/4722/3028/4717/4708/1347/84701/4712/1337/4697/4714/1537/7381/1329/1349/4716/4702/4696/1340/4711/4701/4723/4728/4706/4704/4707/7386/54205/7388/4713/348/4694/1345/4718/4726/4729/4715
KEGG_JAK_STAT_SIGNALING_PATHWAY	KEGG_JAK_STAT_SIGNALING_PATHWAY	155	0.489879	1.50257	0.00110968	0.00729216	0.00458889	4124	tags=30%, list=20%, signal=24%	9021/3976/5295/3569/1440/1154/10401/9180/3572/6774/53832/23529/5618/2033/10252/10254/8835/200734/3589/3566/6777/3575/5008/3716/3586/29949/595/3977/868/6778/81848/10253/5292/163702/3459/8651/4609/1489/5781/3717/9655/51561/3953/3568/207/8027
KEGG_REGULATION_OF_ACTIN_CYTOSKELETON	KEGG_REGULATION_OF_ACTIN_CYTOSKELETON	211	0.464369	1.47129	0.00128987	0.00818398	0.0051501	3718	tags=33%, list=18%, signal=27%	5295/3673/3688/3694/5159/10788/3655/2335/1956/55970/2260/71/1793/5154/26281/4627/5156/5155/2248/9965/624/22808/5500/8395/55740/2149/80310/81/10451/4638/3680/2934/8826/5305/7414/23365/3672/3685/60/8976/9564/3690/5594/23191/2768/54961/3693/91807/2252/2253/22801/4478/87/4628/23396/7430/3676/3678/10298/10672/10787/1132/79837/9475/85477/3691/8394/5604/3696
KEGG_MELANOGENESIS	KEGG_MELANOGENESIS	101	0.534047	1.5875	0.00133449	0.00818489	0.00515067	3788	tags=39%, list=18%, signal=32%	11211/51176/8325/90993/1906/7483/8323/8321/7472/83439/5332/64764/7474/3815/810/4286/2033/6932/7481/1499/23236/4254/2770/817/1910/148327/5594/5443/5567/2776/2778/8324/2771/7482/113/6934/7976/5604/5578
KEGG_LEISHMANIA_INFECTION	KEGG_LEISHMANIA_INFECTION	69	0.56299	1.60034	0.00191283	0.0113536	0.00714471	3667	tags=39%, list=18%, signal=32%	2353/3725/5743/718/3688/7124/7043/4792/7042/4615/7040/7099/3716/65108/5594/3586/3118/3122/5603/4790/3676/3459/7189/5970/3553/23118/1535
KEGG_PROSTATE_CANCER	KEGG_PROSTATE_CANCER	89	0.546861	1.6095	0.00266395	0.0153177	0.00963928	2802	tags=36%, list=14%, signal=31%	1026/51176/5295/90993/5159/3480/7039/596/1956/2260/83439/5154/64764/5156/5155/2308/9586/4792/80310/2033/6932/1499/3479/6716/7157/2475/148327/5594/5925/595/5728/4790
KEGG_GNRH_SIGNALING_PATHWAY	KEGG_GNRH_SIGNALING_PATHWAY	101	0.517058	1.537	0.00324004	0.017798	0.0112001	4863	tags=42%, list=24%, signal=32%	3725/5321/4313/5608/4323/1956/5332/1839/810/3710/5320/23236/3708/5598/5338/6416/817/5594/5603/5567/2776/2778/2185/2767/81579/1081/776/113/50487/5604/775/5578/5602/4215/5599/196883/107/51806/808/109/4214/6655
KEGG_LYSOSOME	KEGG_LYSOSOME	121	0.500328	1.51272	0.00328876	0.017798	0.0112001	4341	tags=43%, list=21%, signal=34%	1512/2720/9741/1508/4891/427/410/50617/3988/138050/26503/3920/55353/3482/1519/9583/1200/2517/1513/1213/9476/6609/4074/2548/5660/411/2581/950/164/2799/175/1520/8943/26985/2629/2588/79158/4125/8763/4864/8546/3074/3425/3423/10053/527/1510/1515/6448/535/162/4758
KEGG_CARDIAC_MUSCLE_CONTRACTION	KEGG_CARDIAC_MUSCLE_CONTRACTION	73	-0.439565	-1.55431	0.00428342	0.0225185	0.0141707	3619	tags=37%, list=18%, signal=31%	29796/7134/9254/7384/9377/478/170712/27091/1350/1351/1327/27089/59285/1347/84701/1337/1537/7381/1329/1349/1340/7386/7388/1345/7169/27092/7137
KEGG_PYRIMIDINE_METABOLISM	KEGG_PYRIMIDINE_METABOLISM	97	-0.40907	-1.49906	0.00523423	0.0267527	0.0168352	3824	tags=44%, list=19%, signal=36%	1723/87178/10622/64425/318/57804/654364/10714/6241/54963/5558/5441/5438/10587/56953/56655/1503/7372/51082/51728/4831/54107/5440/51251/5424/5427/5426/83549/10621/5437/5439/1854/5425/3704/5557/23649/30833/377841/9533/1841/7298/4830/7083
KEGG_GLYCOSAMINOGLYCAN_DEGRADATION	KEGG_GLYCOSAMINOGLYCAN_DEGRADATION	21	0.695898	1.63822	0.00571358	0.0280943	0.0176795	4130	tags=62%, list=20%, signal=50%	2720/138050/9955/60495/9953/411/2799/2588/8692/3074/3425/3423/6448
KEGG_STARCH_AND_SUCROSE_METABOLISM	KEGG_STARCH_AND_SUCROSE_METABOLISM	50	0.583653	1.59569	0.00580208	0.0280943	0.0176795	2325	tags=24%, list=11%, signal=21%	5169/283209/7358/2632/3098/80146/5836/7367/55276/2548/5236/5167
KEGG_GLYCOSAMINOGLYCAN_BIOSYNTHESIS_KERATAN_SULFATE	KEGG_GLYCOSAMINOGLYCAN_BIOSYNTHESIS_KERATAN_SULFATE	15	0.750517	1.63164	0.00698203	0.0329409	0.0207294	3247	tags=60%, list=16%, signal=51%	2683/8534/9435/4166/93010/8702/10678/8703/10164
KEGG_VASCULAR_SMOOTH_MUSCLE_CONTRACTION	KEGG_VASCULAR_SMOOTH_MUSCLE_CONTRACTION	112	0.486193	1.46095	0.00735014	0.0330102	0.020773	4970	tags=48%, list=24%, signal=37%	5321/10267/5332/810/5500/59/3710/4629/5320/4638/23236/552/1909/10268/3708/94274/23365/136/4660/9826/5594/2768/5588/91807/72/800/5567/2776/2778/5583/10672/10203/2767/81579/776/113/9475/553/50487/10266/5604/775/5578/4882/673/196883/107/51806/808/6093/3779/109/5592/4659
KEGG_SPHINGOLIPID_METABOLISM	KEGG_SPHINGOLIPID_METABOLISM	36	0.621923	1.60801	0.00748327	0.0330102	0.020773	4341	tags=61%, list=21%, signal=48%	130367/2720/427/410/7357/55512/10558/259230/6609/2581/166929/8879/7368/2629/81537/56848/340485/123099/8560/9514/9517/4758
KEGG_P53_SIGNALING_PATHWAY	KEGG_P53_SIGNALING_PATHWAY	66	0.545171	1.55042	0.00753494	0.0330102	0.020773	2046	tags=32%, list=10%, signal=29%	1647/1026/4616/7057/5054/2810/3486/55240/5366/143686/8795/10912/900/64065/7161/51246/3479/27244/9540/7157/27113
KEGG_RENAL_CELL_CARCINOMA	KEGG_RENAL_CELL_CARCINOMA	66	0.544333	1.54804	0.00771761	0.0330242	0.0207818	4956	tags=50%, list=24%, signal=38%	3725/2034/5295/3091/4233/7039/5155/7043/7042/2033/7040/6513/2113/5594/7422/54583/405/9915/2549/10298/7428/5604/7424/5781/112399/207/673/3082/2889/208/8503/6655/10000
KEGG_COLORECTAL_CANCER	KEGG_COLORECTAL_CANCER	62	0.541679	1.52023	0.00801833	0.0335312	0.0211009	4256	tags=45%, list=21%, signal=36%	2353/3725/51176/5295/596/7048/83439/8313/7043/7042/6932/1499/7040/7157/5594/5900/4088/595/7046/4609/6934/842/5604/5602/207/673/5599/4437
KEGG_HYPERTROPHIC_CARDIOMYOPATHY_HCM	KEGG_HYPERTROPHIC_CARDIOMYOPATHY_HCM	83	0.505112	1.47256	0.00939528	0.0384163	0.024175	3861	tags=43%, list=19%, signal=35%	3569/3673/3688/3694/3655/7124/71/7168/7043/3908/7042/488/3680/6443/3479/7040/784/3672/3685/60/5564/1756/51422/3690/6444/3693/22801/3676/1636/3678/1605/776/3691/3696/775/7170
KEGG_MELANOMA	KEGG_MELANOMA	71	0.518251	1.47324	0.00961378	0.0384551	0.0241994	2763	tags=34%, list=13%, signal=29%	1026/5295/4233/5159/3480/1956/2260/5154/26281/5156/999/5155/2248/9965/4286/80310/3479/7157/5594/2252/2253/5925/595/5728
KEGG_EPITHELIAL_CELL_SIGNALING_IN_HELICOBACTER_PYLORI_INFECTION	KEGG_EPITHELIAL_CELL_SIGNALING_IN_HELICOBACTER_PYLORI_INFECTION	68	0.504092	1.43614	0.0105165	0.040319	0.0253724	4300	tags=44%, list=21%, signal=35%	3725/3576/4233/1956/2919/1839/4792/50617/50848/58494/245973/7082/6868/6416/5603/5335/4790/102/5970/523/526/527/5781/4067/5602/1147/5599/155066/535/8992
KEGG_NEUROTROPHIN_SIGNALING_PATHWAY	KEGG_NEUROTROPHIN_SIGNALING_PATHWAY	125	0.473662	1.43285	0.010518	0.040319	0.0253724	4978	tags=43%, list=24%, signal=33%	3725/5295/3667/596/57498/8767/810/4792/4217/6196/7161/4915/10971/25/25759/4803/5598/7157/817/10019/2309/9252/7532/5594/7533/11108/627/5603/5335/4790/6195/2549/7189/6464/5970/5604/5781/5602/4215/207/673/5599/5663/2889/51806/808/396/9500/208/8503/4214/6655/10000/2932
KEGG_SMALL_CELL_LUNG_CANCER	KEGG_SMALL_CELL_LUNG_CANCER	84	0.49098	1.433	0.0108011	0.0405591	0.0255235	4054	tags=45%, list=20%, signal=36%	5743/5295/3912/3673/3688/284217/10401/3918/3655/596/2335/1282/3910/1284/4792/3908/10319/3685/7157/3915/1286/5925/595/6258/5728/4790/3914/317/7189/5970/4609/3911/842/1288/329/5915/1147/207
KEGG_RENIN_ANGIOTENSIN_SYSTEM	KEGG_RENIN_ANGIOTENSIN_SYSTEM	17	0.72023	1.61561	0.0110922	0.0408193	0.0256872	3948	tags=59%, list=19%, signal=48%	183/186/1359/290/1636/2028/5972/4311/57486/4012
KEGG_CALCIUM_SIGNALING_PATHWAY	KEGG_CALCIUM_SIGNALING_PATHWAY	177	0.445124	1.38293	0.0119654	0.0431691	0.0271659	4881	tags=35%, list=24%, signal=27%	5159/1956/5332/493/5156/624/810/3710/2149/3707/488/4638/23236/8912/552/5025/11261/9630/3357/1909/3708/51196/5533/136/4846/817/154/1910/6869/91807/5335/5567/2776/5257/2778/2185/5255/2767/56848/776/113/553/775/5578/5532/5021/3362/2769/5350/6865/196883/107/2925/51806/808/293/5733/1129/109/5530/5333/623
KEGG_RNA_DEGRADATION	KEGG_RNA_DEGRADATION	54	-0.435898	-1.46802	0.0122581	0.043375	0.0272955	4380	tags=50%, list=21%, signal=39%	3329/25904/2026/10438/87178/3313/84186/118460/4848/80153/5394/6499/23016/51010/2023/57819/11157/51691/11340/23404/56915/5393/27258/54512/2027/25804/23658
KEGG_CELL_ADHESION_MOLECULES_CAMS	KEGG_CELL_ADHESION_MOLECULES_CAMS	128	0.466337	1.41112	0.0127057	0.0441104	0.0277582	3355	tags=36%, list=16%, signal=30%	1462/23705/6382/1364/3688/214/3655/6383/3383/1003/9075/1000/9019/9071/1365/999/5797/137075/50848/58494/1001/80381/3680/4897/3107/1366/3135/100506658/23114/3685/90952/4756/6401/3118/947/3122/3105/9073/6403/5792/3676/26047/57555/965/7122/3106
KEGG_HEDGEHOG_SIGNALING_PATHWAY	KEGG_HEDGEHOG_SIGNALING_PATHWAY	56	0.528013	1.46859	0.0132671	0.0452064	0.028448	5496	tags=61%, list=27%, signal=45%	3549/7483/7546/650/7472/7474/654/652/1454/7481/5727/51684/1452/8945/8643/51715/5567/353500/653/6469/7482/1455/4036/1456/27148/7475/2932/53944/51384/2619/64399/23291/50846/2735

## Sheet: 017.SLC15A3_UCEC
ID	Description	setSize	enrichmentScore	NES	pvalue	p.adjust	qvalues	rank	leading_edge	core_enrichment
KEGG_ALLOGRAFT_REJECTION	KEGG_ALLOGRAFT_REJECTION	35	0.924183	2.35917	1e-10	1.15e-09	8.75e-10	905	tags=71%, list=4%, signal=68%	3127/3123/3115/3117/3122/3113/3106/3119/3134/3111/3105/3107/3108/3118/958/3002/3133/5551/3135/942/3112/7124/3458/3109/356
KEGG_ANTIGEN_PROCESSING_AND_PRESENTATION	KEGG_ANTIGEN_PROCESSING_AND_PRESENTATION	80	0.878044	2.60974	1e-10	1.15e-09	8.75e-10	1169	tags=48%, list=6%, signal=45%	3127/3123/3115/3117/3122/3113/3106/3119/972/3134/3111/6890/3105/3107/3108/920/3118/3133/3135/6891/925/567/1520/4261/1514/6892/5721/3112/5720/926/5641/4049/3109/3805/8625/3303/10437/1508
KEGG_ASTHMA	KEGG_ASTHMA	28	0.929312	2.27155	1e-10	1.15e-09	8.75e-10	1121	tags=57%, list=5%, signal=54%	3127/3123/3115/3117/3122/3113/3119/2207/3111/3108/3118/958/3112/7124/3109/959
KEGG_AUTOIMMUNE_THYROID_DISEASE	KEGG_AUTOIMMUNE_THYROID_DISEASE	50	0.917742	2.53721	1e-10	1.15e-09	8.75e-10	905	tags=48%, list=4%, signal=46%	3127/3123/3115/3117/3122/3113/3106/3119/3134/3111/3105/3107/3108/3118/958/3002/3133/5551/3135/942/3112/1493/3109/356
KEGG_CELL_ADHESION_MOLECULES_CAMS	KEGG_CELL_ADHESION_MOLECULES_CAMS	128	0.771623	2.42404	1e-10	1.15e-09	8.75e-10	1268	tags=43%, list=6%, signal=41%	3127/3123/3115/3117/3122/3113/3106/3119/3134/3689/3111/3105/914/3107/3108/6404/920/3118/958/3133/3135/3683/6614/925/3383/942/6402/5133/5788/923/3684/3112/6693/9074/7122/7412/926/29126/1493/1365/9080/3384/80380/10686/933/3109/3695/29851/3897/5175/3385/9672/959/5797/9076
KEGG_CHEMOKINE_SIGNALING_PATHWAY	KEGG_CHEMOKINE_SIGNALING_PATHWAY	184	0.675157	2.21582	1e-10	1.15e-09	8.75e-10	2335	tags=40%, list=11%, signal=36%	3627/6352/4283/6373/10563/6363/5880/7454/2833/6772/6362/6351/3055/6348/58191/1234/7409/6355/1230/1236/2268/6347/3718/653361/5293/5330/10663/414062/6846/2793/2919/409/1794/57580/729230/23533/6370/6366/408/6773/2185/59345/5579/6361/2771/10235/5595/4793/6387/4792/6374/111/7852/115/94235/3702/6357/9844/6354/1524/2885/6375/6364/1233/6376/5580/5294/1445/6368/5197/3265/6367/4067/196883
KEGG_CYTOKINE_CYTOKINE_RECEPTOR_INTERACTION	KEGG_CYTOKINE_CYTOKINE_RECEPTOR_INTERACTION	261	0.66209	2.23262	1e-10	1.15e-09	8.75e-10	2322	tags=38%, list=11%, signal=34%	3627/6352/4283/4050/6373/3561/10563/6363/1436/7133/2833/958/939/6362/6351/6348/58191/3560/1234/1435/3587/6355/1230/8764/8743/3601/1236/608/6347/10673/7293/10663/3594/80301/1439/8784/414062/6846/3606/2919/7124/50615/970/1441/3559/729230/3458/6370/5008/6366/7040/3566/3575/4049/8740/3604/356/6361/94/3588/6387/959/3553/7850/6374/7423/7852/8744/115650/3600/6357/2323/3455/8807/6354/8742/1524/6375/6364/…
KEGG_GRAFT_VERSUS_HOST_DISEASE	KEGG_GRAFT_VERSUS_HOST_DISEASE	37	0.90868	2.37437	1e-10	1.15e-09	8.75e-10	905	tags=65%, list=4%, signal=62%	3127/3123/3115/3117/3122/3113/3106/3119/3134/3111/3105/3107/3108/3118/3002/3133/5551/3135/942/3112/7124/3458/3109/356
KEGG_HEMATOPOIETIC_CELL_LINEAGE	KEGG_HEMATOPOIETIC_CELL_LINEAGE	85	0.776514	2.32699	1e-10	1.15e-09	8.75e-10	1472	tags=44%, list=7%, signal=41%	3127/3123/3122/929/915/924/914/916/1436/920/951/925/1435/952/3684/2209/290/921/930/7124/917/926/1441/3559/3675/933/3566/3575/911/912/931/909/3553/7850/945/913/2323
KEGG_INTESTINAL_IMMUNE_NETWORK_FOR_IGA_PRODUCTION	KEGG_INTESTINAL_IMMUNE_NETWORK_FOR_IGA_PRODUCTION	46	0.873371	2.38411	1e-10	1.15e-09	8.75e-10	1566	tags=59%, list=8%, signal=54%	3127/3123/3115/3117/3122/3113/3119/3111/3108/3118/958/942/3601/608/10673/3112/6370/7040/3109/3695/29851/6387/959/7852/115650/3600/940
KEGG_LEISHMANIA_INFECTION	KEGG_LEISHMANIA_INFECTION	69	0.817461	2.38562	1e-10	1.15e-09	8.75e-10	1124	tags=48%, list=5%, signal=45%	3127/3123/3115/3117/3122/3113/3119/3689/3111/718/2214/3108/3118/4689/6772/3684/2209/653361/4688/3112/2212/1535/7124/3458/7040/7097/3109/5579/5777/5595/4793/4792/3553
KEGG_NATURAL_KILLER_CELL_MEDIATED_CYTOTOXICITY	KEGG_NATURAL_KILLER_CELL_MEDIATED_CYTOTOXICITY	131	0.700939	2.21134	1e-10	1.15e-09	8.75e-10	1604	tags=32%, list=8%, signal=30%	7305/3106/3689/2207/10870/3105/5880/2214/3107/962/3002/3133/5551/3135/3683/3383/7409/3932/8743/919/3937/5293/7535/4068/7124/259197/3384/23533/3458/2185/5579/5777/356/3805/5595/4772/51744/4277/369/3455/5336/2885
KEGG_PRIMARY_IMMUNODEFICIENCY	KEGG_PRIMARY_IMMUNODEFICIENCY	35	0.896422	2.28831	1e-10	1.15e-09	8.75e-10	1379	tags=69%, list=7%, signal=64%	973/3561/915/6890/916/920/958/6891/925/3932/5788/4261/3718/7535/930/695/926/3575/100/29851/959/8625/3543/115650
KEGG_SYSTEMIC_LUPUS_ERYTHEMATOSUS	KEGG_SYSTEMIC_LUPUS_ERYTHEMATOSUS	54	0.881743	2.48386	1e-10	1.15e-09	8.75e-10	848	tags=52%, list=4%, signal=50%	3127/713/714/712/3123/3115/3117/3122/3113/3119/3111/718/717/2214/3108/3118/958/715/716/942/2209/6737/3112/2212/7124/2213/3458/3109
KEGG_TYPE_I_DIABETES_MELLITUS	KEGG_TYPE_I_DIABETES_MELLITUS	41	0.865434	2.31554	1e-10	1.15e-09	8.75e-10	905	tags=61%, list=4%, signal=58%	3127/3123/3115/3117/3122/3113/3106/3119/3134/3111/3105/3107/3108/3118/3002/3133/5551/3135/942/3112/7124/3458/4049/3109/356
KEGG_VIRAL_MYOCARDITIS	KEGG_VIRAL_MYOCARDITIS	68	0.825285	2.41226	1e-10	1.15e-09	8.75e-10	379	tags=35%, list=2%, signal=35%	3127/3123/3115/3117/3122/3113/3106/3119/3134/3689/3111/3105/5880/3107/3108/3118/958/3133/5551/3135/3683/3383/942/3112
KEGG_TOLL_LIKE_RECEPTOR_SIGNALING_PATHWAY	KEGG_TOLL_LIKE_RECEPTOR_SIGNALING_PATHWAY	102	0.704745	2.15054	4.71896e-10	5.10758e-09	3.8862e-09	2462	tags=34%, list=12%, signal=30%	3627/6352/4283/929/6373/958/6772/6351/3665/6348/942/23643/5293/6696/3663/7124/23533/9641/7097/5595/1513/4792/3553/3661/51284/51311/3455/7096/8772/5294/3654/4615/7098/941/3929
KEGG_CYTOSOLIC_DNA_SENSING_PATHWAY	KEGG_CYTOSOLIC_DNA_SENSING_PATHWAY	53	0.795608	2.22728	4.96687e-09	5.07724e-08	3.86312e-08	1158	tags=30%, list=6%, signal=29%	3627/6352/6351/3665/834/29108/23586/9447/81030/3606/11035/9641/4793/4792/3553/3661
KEGG_COMPLEMENT_AND_COAGULATION_CASCADES	KEGG_COMPLEMENT_AND_COAGULATION_CASCADES	69	0.739329	2.1576	1.84307e-08	1.78487e-07	1.35805e-07	1811	tags=32%, list=9%, signal=29%	713/714/712/718/717/710/719/715/716/629/1675/728/5265/2/5345/721/5328/733/3075/5329/7450/720
KEGG_LEUKOCYTE_TRANSENDOTHELIAL_MIGRATION	KEGG_LEUKOCYTE_TRANSENDOTHELIAL_MIGRATION	115	0.644361	1.99651	5.35761e-08	4.929e-07	3.75032e-07	1826	tags=35%, list=9%, signal=32%	4318/3689/5880/4689/1536/3683/3383/7409/3684/653361/5293/4688/9074/1535/7122/7412/1365/9080/23533/10686/10398/2185/399/5579/83593/4478/6494/7070/5175/2771/6387/7852/9076/3702/7408/29895/5336/7430/5582/10411
KEGG_T_CELL_RECEPTOR_SIGNALING_PATHWAY	KEGG_T_CELL_RECEPTOR_SIGNALING_PATHWAY	107	0.61996	1.90637	3.6679e-06	3.21378e-05	2.44527e-05	1604	tags=29%, list=8%, signal=27%	915/916/920/925/7409/3932/5133/84433/5788/919/3937/5293/4794/7535/7124/917/926/1493/23533/3458/5777/29851/5595/4772/4793/4792/959/9402/3702/940/2885
KEGG_NEUROACTIVE_LIGAND_RECEPTOR_INTERACTION	KEGG_NEUROACTIVE_LIGAND_RECEPTOR_INTERACTION	271	0.486103	1.64596	2.43702e-05	0.000203823	0.000155083	4811	tags=28%, list=23%, signal=22%	3001/719/2359/8698/5724/5031/728/2357/23566/286530/5644/53829/140/2568/2908/27334/5734/5027/5029/706/3269/5023/4987/2906/8811/152/5026/186/2891/134/5731/2901/5739/9170/147/154/554/151/53637/9002/3972/57105/10800/1140/624/5732/2837/3274/2900/2696/1815/6915/1901/7068/1511/9294/2358/146/4157/553/1268/1241/10316/7434/5617/165829/4886/623/7253/116444/117/1394/6753/1132/4160/1145/1903
KEGG_RIBOSOME	KEGG_RIBOSOME	87	-0.551762	-1.91534	2.56138e-05	0.00020491	0.00015591	3839	tags=43%, list=19%, signal=35%	6175/51065/6168/6139/6130/6159/6135/6232/6194/6144/6160/6228/200916/6164/4736/6218/6154/6152/6230/6173/6191/6122/9349/6170/6138/9045/6136/6229/6125/6201/6124/6133/6146/6128/6129/51187/6189
KEGG_JAK_STAT_SIGNALING_PATHWAY	KEGG_JAK_STAT_SIGNALING_PATHWAY	155	0.539317	1.7236	2.85128e-05	0.000214667	0.000163334	2529	tags=28%, list=12%, signal=25%	3561/6772/3560/3587/8651/3601/3718/5293/3594/6776/1439/9021/50615/1441/3559/23533/3458/5008/6773/10379/3566/3575/896/5777/598/3588/5292/3600/3455/6775/2885/9180/11009/58985/3590/3716/5294/3563/894/282618/53833/7297/1489/23529
KEGG_B_CELL_RECEPTOR_SIGNALING_PATHWAY	KEGG_B_CELL_RECEPTOR_SIGNALING_PATHWAY	75	0.646707	1.89977	2.91667e-05	0.000214667	0.000163334	2271	tags=41%, list=11%, signal=37%	973/5880/8519/7409/974/84433/5293/3635/4794/971/930/695/2213/118788/23533/933/27071/5579/5777/5595/4772/4793/4792/5336/11025/2885/975/5294/25780/3265/4067
KEGG_NOD_LIKE_RECEPTOR_SIGNALING_PATHWAY	KEGG_NOD_LIKE_RECEPTOR_SIGNALING_PATHWAY	61	0.689882	1.98594	3.16184e-05	0.000223761	0.000170253	1500	tags=36%, list=7%, signal=34%	6352/834/29108/6355/9051/6347/3606/2919/330/7124/64170/7128/7205/5595/4793/4792/3553/22861/64127/114548/6357/6354
KEGG_WNT_SIGNALING_PATHWAY	KEGG_WNT_SIGNALING_PATHWAY	150	-0.453375	-1.70753	3.99769e-05	0.000272435	0.000207287	3695	tags=40%, list=18%, signal=33%	6477/1459/6907/144165/64321/5527/1499/79718/7157/5601/1452/4087/3725/5578/8945/83439/10725/324/6932/5529/2033/4089/57216/23500/6093/5532/1454/2932/8324/4040/5519/9475/5516/5534/166336/5525/11261/51701/27101/1488/23236/5599/595/817/7976/5530/23002/7474/80319/8321/51176/8313/5332/8323/85407/11211/8325/22943/11197/27121
KEGG_RIG_I_LIKE_RECEPTOR_SIGNALING_PATHWAY	KEGG_RIG_I_LIKE_RECEPTOR_SIGNALING_PATHWAY	69	0.645272	1.88311	5.29947e-05	0.000348251	0.000264973	1961	tags=25%, list=10%, signal=22%	3627/9636/3665/64135/23586/79132/7124/9641/843/4793/4792/3661/7186/8717/1540/8772/55593
KEGG_PROTEASOME	KEGG_PROTEASOME	43	0.715821	1.92646	8.56797e-05	0.000543623	0.000413626	2756	tags=44%, list=13%, signal=38%	5698/5696/5699/5721/5720/3458/5691/5694/5708/5702/5686/5690/5688/5704/5689/5705/5695/9491/5714
KEGG_PRION_DISEASES	KEGG_PRION_DISEASES	35	0.731034	1.86612	0.000164597	0.00100953	0.000768119	1753	tags=26%, list=9%, signal=24%	713/714/712/6352/5595/3553/3303/733/6647
KEGG_LYSOSOME	KEGG_LYSOSOME	121	0.546555	1.70773	0.000270182	0.00160366	0.00122018	3235	tags=39%, list=16%, signal=33%	7805/54/27074/1521/1520/1509/1514/10312/5641/1522/1510/5476/6556/2760/53/1513/1508/10577/1212/4125/57192/23659/3373/9114/5660/51172/1200/968/1075/533/1777/8907/1211/162/527/5538/4669/1515/967/1497/410/4758/4668/8722/2517/6609/2629
KEGG_PORPHYRIN_AND_CHLOROPHYLL_METABOLISM	KEGG_PORPHYRIN_AND_CHLOROPHYLL_METABOLISM	40	0.659866	1.75397	0.00163761	0.00941628	0.00716456	1664	tags=20%, list=8%, signal=18%	7364/3162/1356/645/7389/2495/644/7367
KEGG_FC_GAMMA_R_MEDIATED_PHAGOCYTOSIS	KEGG_FC_GAMMA_R_MEDIATED_PHAGOCYTOSIS	92	0.535966	1.6229	0.00253297	0.0141232	0.010746	2295	tags=32%, list=11%, signal=28%	5880/2214/7454/3055/7409/5788/2209/653361/5293/3635/2212/8877/1794/10095/2213/23533/5579/2934/5595/7408/5336/1072/5582/5580/6199/5294/3984/4067/10109
KEGG_PARKINSONS_DISEASE	KEGG_PARKINSONS_DISEASE	99	0.511425	1.55953	0.00525378	0.0284322	0.0216332	3474	tags=35%, list=17%, signal=30%	9246/7318/7345/4713/4728/4723/7386/4726/1340/1351/1349/374291/4696/1329/4704/7384/4694/1537/7317/4722/29796/4695/1346/4716/1339/1337/4715/6389/292/4725/6390/1327/4708/170712/341947
KEGG_BASAL_CELL_CARCINOMA	KEGG_BASAL_CELL_CARCINOMA	55	-0.494986	-1.6024	0.0055391	0.0291198	0.0221564	3365	tags=38%, list=16%, signal=32%	1499/7157/64399/83439/324/6932/5727/51684/2932/8324/27148/650/7976/7474/8321/51176/8313/652/8323/11211/8325
KEGG_DRUG_METABOLISM_OTHER_ENZYMES	KEGG_DRUG_METABOLISM_OTHER_ENZYMES	51	0.605114	1.67658	0.00601566	0.0307467	0.0233942	1664	tags=16%, list=8%, signal=14%	1890/7364/7083/7378/1806/1066/978/7367
KEGG_ARACHIDONIC_ACID_METABOLISM	KEGG_ARACHIDONIC_ACID_METABOLISM	58	0.559084	1.58995	0.00802209	0.0398936	0.0303538	1891	tags=26%, list=9%, signal=24%	26279/5730/5742/240/873/2876/6916/9536/2878/247/2687/874/2879/5740/80142
KEGG_ENDOCYTOSIS	KEGG_ENDOCYTOSIS	179	0.441555	1.4409	0.00948874	0.0459455	0.0349585	3535	tags=32%, list=17%, signal=27%	3106/3134/3561/3105/1436/3107/3133/3135/3560/1234/9744/409/3559/408/10938/11031/116986/3303/116985/1212/7852/1173/64744/30846/128866/55738/29924/79643/30011/93343/5878/1175/1211/3265/51160/440073/5662/154/1601/9230/27243/160/1785/11267/2261/84313/2264/3577/2869/30844/84364/3579/51510/2870/9922/84440/30845
KEGG_FC_EPSILON_RI_SIGNALING_PATHWAY	KEGG_FC_EPSILON_RI_SIGNALING_PATHWAY	79	0.512608	1.5183	0.0105836	0.0499328	0.0379924	2271	tags=23%, list=11%, signal=20%	2207/5880/26279/7409/3937/5293/3635/695/7124/23533/5579/5595/5336/2885/5580/5294/3265/4067

## Sheet: 018.UPP1_UCEC
ID	Description	setSize	enrichmentScore	NES	pvalue	p.adjust	qvalues	rank	leading_edge	core_enrichment
KEGG_ALLOGRAFT_REJECTION	KEGG_ALLOGRAFT_REJECTION	35	0.858187	2.55433	1e-10	2.62857e-09	1.7594e-09	1362	tags=66%, list=7%, signal=61%	3002/3134/3108/3123/3115/3119/7124/958/3109/3122/3127/3118/3117/3113/5551/3106/3133/3105/3458/942/3107/3111/355
KEGG_ANTIGEN_PROCESSING_AND_PRESENTATION	KEGG_ANTIGEN_PROCESSING_AND_PRESENTATION	80	0.691316	2.36524	1e-10	2.62857e-09	1.7594e-09	1806	tags=40%, list=9%, signal=37%	3134/3108/3123/3115/3119/3109/3122/3127/972/3118/3117/5721/3113/925/3106/3133/1508/3105/6892/3310/6890/6891/1520/3107/5720/4261/3111/10437/920/1514/567/3805
KEGG_AUTOIMMUNE_THYROID_DISEASE	KEGG_AUTOIMMUNE_THYROID_DISEASE	50	0.832451	2.63277	1e-10	2.62857e-09	1.7594e-09	1362	tags=42%, list=7%, signal=39%	3002/3134/3108/3123/3115/3119/958/3109/3122/3127/3118/3117/3113/5551/3106/3133/3105/942/3107/3111/355
KEGG_CYTOKINE_CYTOKINE_RECEPTOR_INTERACTION	KEGG_CYTOKINE_CYTOKINE_RECEPTOR_INTERACTION	261	0.635016	2.57232	1e-10	2.62857e-09	1.7594e-09	3293	tags=48%, list=16%, signal=40%	8784/3976/8744/51330/6364/6352/3576/3606/10563/58191/6376/8764/6348/4050/2919/3569/7124/7850/958/4233/3566/3561/6351/3601/4283/939/23529/7133/6367/3553/7040/6347/1435/6355/414062/6362/9180/3627/2833/3552/6373/3563/5155/608/1441/650/2921/268/7293/1234/6372/3458/10673/1230/5008/80301/1436/3594/970/3587/6363/7132/1439/10663/7422/53833/84957/3589/3624/6361/8740/3560/8742/5154/6846/355/6356/50615/5473…
KEGG_GRAFT_VERSUS_HOST_DISEASE	KEGG_GRAFT_VERSUS_HOST_DISEASE	37	0.859951	2.607	1e-10	2.62857e-09	1.7594e-09	1362	tags=68%, list=7%, signal=63%	3002/3134/3108/3123/3569/3115/3119/7124/3109/3122/3127/3118/3117/3113/5551/3553/3106/3133/3552/3105/3458/942/3107/3111/355
KEGG_HEMATOPOIETIC_CELL_LINEAGE	KEGG_HEMATOPOIETIC_CELL_LINEAGE	85	0.699254	2.4072	1e-10	2.62857e-09	1.7594e-09	3480	tags=55%, list=17%, signal=46%	3675/3123/915/3569/7124/7850/924/3122/929/914/3566/3127/3678/925/3553/916/3690/1435/3552/3563/1441/952/2209/960/951/1436/290/3589/1604/7066/920/1440/917/3684/931/3570/930/3559/911/909/3575/926/2323/945/921/966/1437
KEGG_SYSTEMIC_LUPUS_ERYTHEMATOSUS	KEGG_SYSTEMIC_LUPUS_ERYTHEMATOSUS	54	0.794273	2.56064	1e-10	2.62857e-09	1.7594e-09	1226	tags=50%, list=6%, signal=47%	712/3108/3123/713/718/3115/3119/7124/717/958/3109/3122/3127/3118/3117/2214/3113/714/2209/716/733/715/3458/942/2215/2212/3111
KEGG_LEISHMANIA_INFECTION	KEGG_LEISHMANIA_INFECTION	69	0.721696	2.41146	1.42968e-10	3.28826e-09	2.20095e-09	2204	tags=57%, list=11%, signal=51%	3108/1535/3123/5600/718/3115/3119/3689/7124/3109/3122/3127/4689/3118/3117/2214/3113/3553/7040/3552/6300/4688/2353/2209/653361/3458/4793/5743/2215/2212/3111/4792/5777/6772/3684/3112/5579/5603/3654
KEGG_TYPE_I_DIABETES_MELLITUS	KEGG_TYPE_I_DIABETES_MELLITUS	41	0.806901	2.47232	1.76228e-10	3.60288e-09	2.41154e-09	1362	tags=59%, list=7%, signal=55%	3002/3134/3108/3123/3115/3119/7124/3109/3122/3127/3118/3117/3113/5551/3553/3106/3133/3552/3105/3458/942/3107/3111/355
KEGG_CELL_ADHESION_MOLECULES_CAMS	KEGG_CELL_ADHESION_MOLECULES_CAMS	128	0.592871	2.22244	6.11698e-10	1.12552e-08	7.53354e-09	2234	tags=44%, list=11%, signal=39%	6382/3134/3108/3123/3115/3119/3689/958/3109/3122/914/3127/6385/3383/3118/3117/3113/925/3106/3133/6404/1364/3105/9076/5133/6402/923/6614/942/7412/1366/10686/5175/3107/9672/9071/3111/6693/29126/3897/3683/3384/5817/5788/920/80380/965/1462/1365/3695/3684/3112/3685/23562/3696/29851
KEGG_CHEMOKINE_SIGNALING_PATHWAY	KEGG_CHEMOKINE_SIGNALING_PATHWAY	184	0.53463	2.07243	9.71307e-10	1.57221e-08	1.05234e-08	3071	tags=39%, list=15%, signal=33%	6364/6352/3576/10563/58191/6376/5880/6348/2919/6351/4283/7454/3055/7409/3718/6367/6347/6355/414062/6362/3627/2833/6373/2921/653361/1234/4067/6372/2268/1230/5293/4793/2793/3265/6363/10663/5330/409/408/6361/4792/6846/2185/6356/6772/5473/2920/9564/6354/729230/23533/5829/1236/3577/5579/94235/1445/111/2826/10344/1794/10235/6357/5879/3702/6370/7410/5196/2788/6374/5331
KEGG_INTESTINAL_IMMUNE_NETWORK_FOR_IGA_PRODUCTION	KEGG_INTESTINAL_IMMUNE_NETWORK_FOR_IGA_PRODUCTION	46	0.780881	2.43188	1.06772e-09	1.57221e-08	1.05234e-08	2485	tags=59%, list=12%, signal=52%	3108/3123/3569/3115/3119/958/3109/3122/3127/3601/3118/3117/3113/7040/608/10673/942/3111/9020/5284/3695/3112/3600/29851/8741/2826/4055
KEGG_ASTHMA	KEGG_ASTHMA	28	0.874632	2.47018	1.1108e-09	1.57221e-08	1.05234e-08	1418	tags=54%, list=7%, signal=50%	3108/3123/3115/3119/7124/958/3109/3122/3127/2207/3118/3117/3113/3111/6356
KEGG_NATURAL_KILLER_CELL_MEDIATED_CYTOTOXICITY	KEGG_NATURAL_KILLER_CELL_MEDIATED_CYTOTOXICITY	131	0.577223	2.16699	5.20526e-09	6.8412e-08	4.57906e-08	2977	tags=42%, list=14%, signal=36%	3002/10870/5880/3689/7305/7124/3383/2207/2214/7409/5551/3106/3133/962/3105/3937/3458/5293/919/3932/3107/3265/80328/2215/154064/4068/5777/6452/3683/355/2185/3384/4277/5605/3805/23533/637/51744/5579/356/5578/3455/7535/259197/5336/3460/5879/63928/5533/8797/3135/8743/4773/8794/7410
KEGG_TOLL_LIKE_RECEPTOR_SIGNALING_PATHWAY	KEGG_TOLL_LIKE_RECEPTOR_SIGNALING_PATHWAY	102	0.613241	2.20304	5.85272e-09	7.17934e-08	4.80539e-08	2537	tags=34%, list=12%, signal=30%	6352/3929/6696/3576/6348/5600/3569/7124/958/929/6351/4283/23643/3553/3665/3627/6373/6300/2353/5606/3663/5293/942/3661/4792/6772/9641/148022/5605/23533/5603/3654/3455/54472/7097
KEGG_COMPLEMENT_AND_COAGULATION_CASCADES	KEGG_COMPLEMENT_AND_COAGULATION_CASCADES	69	0.645663	2.1574	2.92087e-07	3.359e-06	2.2483e-06	2188	tags=36%, list=11%, signal=32%	5328/1675/5265/712/5345/713/718/717/5329/629/5054/714/7035/716/733/715/710/719/2161/1604/5624/5104/624/2147/5327
KEGG_DRUG_METABOLISM_OTHER_ENZYMES	KEGG_DRUG_METABOLISM_OTHER_ENZYMES	51	0.700183	2.23764	3.96274e-07	4.12053e-06	2.75802e-06	2231	tags=24%, list=11%, signal=21%	7378/1890/978/7498/7083/1066/54578/3251/1577/3614/83549/7084
KEGG_VIRAL_MYOCARDITIS	KEGG_VIRAL_MYOCARDITIS	68	0.648623	2.162	4.03095e-07	4.12053e-06	2.75802e-06	1379	tags=38%, list=7%, signal=36%	3134/3108/3123/5880/3115/3119/3689/958/3109/3122/3127/3383/3118/3117/3113/5551/3106/3133/3105/942/3107/60/3111/79784/3683/1604
KEGG_CYTOSOLIC_DNA_SENSING_PATHWAY	KEGG_CYTOSOLIC_DNA_SENSING_PATHWAY	53	0.672474	2.16371	9.38008e-07	9.08386e-06	6.08016e-06	1587	tags=30%, list=8%, signal=28%	6352/3606/3569/6351/29108/3553/3665/834/3627/9447/4793/81030/3661/4792/9641/11035
KEGG_LEUKOCYTE_TRANSENDOTHELIAL_MIGRATION	KEGG_LEUKOCYTE_TRANSENDOTHELIAL_MIGRATION	115	0.540099	1.97139	1.44749e-06	1.33169e-05	8.91351e-06	2707	tags=42%, list=13%, signal=36%	4318/1535/5880/5600/3689/3383/10411/4689/7409/1364/6300/9076/7430/4688/7408/653361/1536/5293/7412/1366/10686/5175/10398/83593/9071/60/6494/3683/2185/9564/4478/4636/1365/399/103910/23533/3684/5829/10627/5579/5603/5578/23562/137075/5336/90952/5879/3702
KEGG_NOD_LIKE_RECEPTOR_SIGNALING_PATHWAY	KEGG_NOD_LIKE_RECEPTOR_SIGNALING_PATHWAY	61	0.649548	2.12075	1.87732e-06	1.64489e-05	1.10098e-05	1633	tags=34%, list=8%, signal=32%	6352/3576/330/3606/2919/5600/3569/7124/29108/3553/6347/834/6355/9051/6300/4793/64170/4792/6356/2920/6354
KEGG_PRIMARY_IMMUNODEFICIENCY	KEGG_PRIMARY_IMMUNODEFICIENCY	35	0.741188	2.20609	2.16704e-06	1.81243e-05	1.21313e-05	3275	tags=69%, list=16%, signal=58%	973/915/958/3561/3718/925/916/6890/6891/3932/100/4261/5788/920/695/29760/29851/7535/3543/930/3575/926/23495/115650
KEGG_WNT_SIGNALING_PATHWAY	KEGG_WNT_SIGNALING_PATHWAY	150	-0.504316	-1.80143	3.07401e-06	2.41388e-05	1.6157e-05	3101	tags=40%, list=15%, signal=34%	1857/59343/6885/5599/5602/324/2932/83439/6093/10023/2033/3725/5528/5532/4609/1452/4775/8321/23291/81839/8607/8324/23002/817/8945/57680/7474/4040/5567/6932/51384/1387/4041/1457/2535/22943/1499/7475/4089/64840/23401/7976/1488/81029/23236/5332/85407/7481/80319/8323/6422/11211/51176/64321/6425/6424/8313/57216/11197/27121
KEGG_OXIDATIVE_PHOSPHORYLATION	KEGG_OXIDATIVE_PHOSPHORYLATION	101	0.543069	1.94479	3.14854e-06	2.41388e-05	1.6157e-05	4014	tags=49%, list=19%, signal=39%	10312/245973/4729/10063/1346/56901/27089/4700/4713/1329/4708/374291/4726/4707/4716/529/4714/4728/8992/29796/1327/1337/126328/4695/526/9296/4696/4704/4701/4694/1340/1351/525/4715/1345/9114/4725/4710/245972/4702/84701/4723/1347/4717/533/528/9377/6390/7384
KEGG_PROTEASOME	KEGG_PROTEASOME	43	0.676658	2.09138	1.34551e-05	9.90293e-05	6.62839e-05	2419	tags=37%, list=12%, signal=33%	5698/5699/5721/5696/3458/5694/5720/5691/5689/51371/5705/5719/5684/5685/5702/5695
KEGG_RIG_I_LIKE_RECEPTOR_SIGNALING_PATHWAY	KEGG_RIG_I_LIKE_RECEPTOR_SIGNALING_PATHWAY	69	0.554444	1.85261	0.000133659	0.000945895	0.000633122	2518	tags=25%, list=12%, signal=22%	9636/3576/5600/7124/3665/3627/6300/4793/8717/7186/3661/4792/9641/79132/5603/23586/338376
KEGG_MELANOGENESIS	KEGG_MELANOGENESIS	101	-0.492636	-1.67662	0.00036468	0.00242937	0.00162606	3916	tags=38%, list=19%, signal=31%	5594/3845/113/5613/4893/1857/1385/2932/83439/2033/8321/5443/64764/8324/817/2778/7474/5567/6932/51384/1387/2770/2535/3815/1499/7475/7976/107/81029/90993/23236/810/5332/7481/8323/11211/51176/148327
KEGG_JAK_STAT_SIGNALING_PATHWAY	KEGG_JAK_STAT_SIGNALING_PATHWAY	155	0.42385	1.62085	0.000369686	0.00242937	0.00162606	2616	tags=26%, list=13%, signal=23%	3976/9021/3569/3566/3561/3601/23529/3718/8651/9180/3563/1441/23624/3458/5008/5293/5292/6776/3594/3587/1439/53833/3589/3560/5777/50615/6772/11009/1440/3588/23533/29949/3600/6775/3455/896/3570/3559/338376/3460
KEGG_SPLICEOSOME	KEGG_SPLICEOSOME	125	-0.451611	-1.58529	0.000967001	0.00613545	0.00410668	6285	tags=57%, list=31%, signal=40%	10594/6428/22985/11017/9128/51645/9939/9343/9785/8449/6429/27339/1655/220988/51340/3305/4686/22916/10946/10286/3306/4670/10569/6427/5356/1659/3183/9129/23350/22938/144983/8683/6430/58517/6426/6434/6432/10262/10713/25766/10523/3192/84950/29896/11325/9716/57187/55660/10285/23450/11338/9410/55119/3190/3312/10772/6431/10929/10915/51729/988/7919/10291/1665/9879/51362/27316/23020/23451/5093/3178
KEGG_ARACHIDONIC_ACID_METABOLISM	KEGG_ARACHIDONIC_ACID_METABOLISM	58	0.54835	1.79243	0.00108128	0.00663187	0.00443895	2951	tags=36%, list=14%, signal=31%	2878/9536/240/874/2678/8644/6916/26279/4051/2876/5742/2687/2879/5743/873/80142/1562/124975/5730/247/1559
KEGG_PARKINSONS_DISEASE	KEGG_PARKINSONS_DISEASE	99	0.460841	1.63841	0.00119946	0.00711935	0.00476524	4014	tags=44%, list=19%, signal=36%	4729/7318/9246/1346/56901/27089/4700/4713/1329/4708/374291/4726/4707/4716/4714/4728/29796/1327/7345/1337/4695/4696/4704/4701/4694/1340/1351/4715/7332/1345/120892/4725/4710/11315/4702/84701/4723/1347/4717/118424/9377/54205/6390/7384
KEGG_ECM_RECEPTOR_INTERACTION	KEGG_ECM_RECEPTOR_INTERACTION	84	0.471086	1.6192	0.0014664	0.00819133	0.00548276	2337	tags=29%, list=11%, signal=25%	3914/6696/3675/6382/3694/6385/3678/3690/1311/3909/7058/2335/960/9672/1292/1290/50509/1286/3910/3918/3695/3685/3696/1291
KEGG_PRION_DISEASES	KEGG_PRION_DISEASES	35	0.612704	1.82367	0.0014691	0.00819133	0.00548276	768	tags=26%, list=4%, signal=25%	6352/712/713/3569/714/3553/3552/733/1958
KEGG_B_CELL_RECEPTOR_SIGNALING_PATHWAY	KEGG_B_CELL_RECEPTOR_SIGNALING_PATHWAY	75	0.490126	1.65319	0.00196458	0.0106318	0.00711627	2977	tags=43%, list=14%, signal=37%	973/5880/7409/4794/2353/974/4067/5293/4793/27071/8519/3265/84433/4792/5777/971/695/2213/5605/11025/3635/118788/23533/5579/29760/930/5336/5879/63928/5533/4773/7410
KEGG_T_CELL_RECEPTOR_SIGNALING_PATHWAY	KEGG_T_CELL_RECEPTOR_SIGNALING_PATHWAY	107	0.434149	1.57683	0.00233303	0.0122651	0.00820948	3024	tags=36%, list=15%, signal=30%	915/5600/7124/7409/925/916/4794/6300/5133/2353/23624/3937/3458/5293/4793/919/3932/3265/84433/4792/5777/5788/920/5605/9020/917/23533/5603/29851/7535/63928/3702/9402/5533/10125/4773/7410/1493
KEGG_BASAL_CELL_CARCINOMA	KEGG_BASAL_CELL_CARCINOMA	55	-0.541964	-1.66317	0.00309631	0.0158256	0.0105927	2766	tags=44%, list=13%, signal=38%	1857/324/2932/83439/8321/8324/7474/2737/6932/51384/2535/51684/1499/7475/7976/81029/7481/27148/5727/8323/652/11211/51176/8313
KEGG_GLYCOLYSIS_GLUCONEOGENESIS	KEGG_GLYCOLYSIS_GLUCONEOGENESIS	61	0.503102	1.64261	0.00371022	0.0184508	0.0123498	2569	tags=33%, list=12%, signal=29%	2026/230/3101/5214/5106/217/3939/226/218/221/2023/126/2027/2203/5236/5315/2597/2821/669/7167
KEGG_HEDGEHOG_SIGNALING_PATHWAY	KEGG_HEDGEHOG_SIGNALING_PATHWAY	56	-0.535802	-1.65003	0.00461432	0.022343	0.014955	2018	tags=36%, list=10%, signal=32%	53944/1452/23291/8945/7474/2737/5567/1456/51384/51715/51684/7475/654/81029/7481/27148/5727/652/2619/3549
KEGG_EPITHELIAL_CELL_SIGNALING_IN_HELICOBACTER_PYLORI_INFECTION	KEGG_EPITHELIAL_CELL_SIGNALING_IN_HELICOBACTER_PYLORI_INFECTION	68	0.491903	1.63962	0.00526928	0.0248602	0.0166398	2851	tags=34%, list=14%, signal=29%	6352/3576/2919/5600/4233/10312/245973/6300/4067/4792/529/9020/8992/3577/5603/526/9296/1839/1445/525/5336/5879/9114
KEGG_BLADDER_CANCER	KEGG_BLADDER_CANCER	41	0.540186	1.65511	0.00723415	0.0332771	0.0222736	1717	tags=29%, list=8%, signal=27%	1890/4318/3576/4312/3265/7422/1613/2261/7423/5605/1026/1869
KEGG_GLYCOSPHINGOLIPID_BIOSYNTHESIS_LACTO_AND_NEOLACTO_SERIES	KEGG_GLYCOSPHINGOLIPID_BIOSYNTHESIS_LACTO_AND_NEOLACTO_SERIES	26	0.622866	1.73922	0.00826516	0.0370924	0.0248273	2505	tags=38%, list=12%, signal=34%	10331/2525/2524/6484/2528/79369/10402/2529/2523/2526
KEGG_PORPHYRIN_AND_CHLOROPHYLL_METABOLISM	KEGG_PORPHYRIN_AND_CHLOROPHYLL_METABOLISM	40	0.530601	1.62008	0.00944211	0.0413654	0.0276874	3162	tags=25%, list=15%, signal=21%	3162/2495/645/1356/54578/644/3163/3145/326625/211
KEGG_FOCAL_ADHESION	KEGG_FOCAL_ADHESION	197	0.360627	1.40924	0.0098159	0.0420029	0.0281141	2536	tags=25%, list=12%, signal=22%	3914/6696/3675/330/3694/5880/4233/3678/7409/64098/3690/5155/7408/1311/3909/7058/2335/5293/3265/10398/7422/1292/858/60/5154/1290/50509/7423/1286/3910/9564/4636/7791/3918/29780/103910/23533/3695/5829/10627/3685/5579/5578/3696/896/1291/572/5228/5499/2321
KEGG_VASOPRESSIN_REGULATED_WATER_REABSORPTION	KEGG_VASOPRESSIN_REGULATED_WATER_REABSORPTION	44	-0.522396	-1.53404	0.010201	0.0426586	0.0285529	3836	tags=36%, list=19%, signal=30%	5613/51626/1639/1385/5869/51164/1781/64764/2778/5567/360/1780/79659/1783/90993/148327
KEGG_AMYOTROPHIC_LATERAL_SCLEROSIS_ALS	KEGG_AMYOTROPHIC_LATERAL_SCLEROSIS_ALS	53	0.497943	1.60215	0.0106199	0.0434236	0.029065	2963	tags=38%, list=14%, signal=32%	5600/7124/2906/7133/834/4217/6300/2876/5606/7132/9973/637/5603/581/572/5879/63928/5533/10452/598
KEGG_MAPK_SIGNALING_PATHWAY	KEGG_MAPK_SIGNALING_PATHWAY	266	0.331338	1.34356	0.0110236	0.0440946	0.0295141	3005	tags=25%, list=15%, signal=21%	1847/5880/5600/7124/7850/929/1649/6237/9064/3553/7040/5778/5971/4791/4217/3552/6300/5155/2264/2353/26279/23542/5606/3310/8817/4616/3315/7186/3265/1843/7132/8986/3727/409/2261/408/11184/5154/355/1845/468/994/5605/9020/1846/6195/4915/2872/5579/5603/356/5578/4296/22808/3303/10235/5879/63928/7867/5533/51347/10125/8569/8912/4773/3164
KEGG_BASAL_TRANSCRIPTION_FACTORS	KEGG_BASAL_TRANSCRIPTION_FACTORS	35	-0.560888	-1.57832	0.0117297	0.0459205	0.0307363	5086	tags=49%, list=25%, signal=37%	2963/11037/27097/6882/2957/6877/6908/6874/6875/6879/2967/51616/9519/6878/6872/6873/2969
